# Supplementary material for: Integrated Proteomics and Metabolomics Link Acne to the Action Mechanisms of Cryptotanshinone Intervention
Source: Front Pharmacol. 2021 Sep 1;12:700696. doi: 10.3389/fphar.2021.700696 (PMC8440807; doi:10.3389/fphar.2021.700696)
Supplement: Supplementary file 1 [file DataSheet1.ZIP]

Archive with 3,668 entries (2,246 files):
- Supplementary table 1-10 and material 1-3/
- Supplementary table 1-10 and material 1-3/Material 1-Metabolomics ppm.xlsx
- Supplementary table 1-10 and material 1-3/Material 2-QC samples and skin samples TIC.docx
- Supplementary table 1-10 and material 1-3/Material 3-Metlib-MSMS/
- Supplementary table 1-10 and material 1-3/Material 3-Metlib-MSMS/NEG-Metlib-MSMS/
- Supplementary table 1-10 and material 1-3/Material 3-Metlib-MSMS/NEG-Metlib-MSMS/Metlib-MSMS/
- Supplementary table 1-10 and material 1-3/Material 3-Metlib-MSMS/NEG-Metlib-MSMS/Metlib-MSMS/M101T400_forward/
- Supplementary table 1-10 and material 1-3/Material 3-Metlib-MSMS/NEG-Metlib-MSMS/Metlib-MSMS/M101T400_forward/0.649,Acetoacetic acid,(M-H)-.pdf
- Supplementary table 1-10 and material 1-3/Material 3-Metlib-MSMS/NEG-Metlib-MSMS/Metlib-MSMS/M101T60_forward/
- Supplementary table 1-10 and material 1-3/Material 3-Metlib-MSMS/NEG-Metlib-MSMS/Metlib-MSMS/M101T60_forward/0.906,Valeric acid,(M-H)-.pdf
- Supplementary table 1-10 and material 1-3/Material 3-Metlib-MSMS/NEG-Metlib-MSMS/Metlib-MSMS/M101T91_forward/
- Supplementary table 1-10 and material 1-3/Material 3-Metlib-MSMS/NEG-Metlib-MSMS/Metlib-MSMS/M101T91_forward/0.721,Valeric acid,(M-H)-.pdf
- Supplementary table 1-10 and material 1-3/Material 3-Metlib-MSMS/NEG-Metlib-MSMS/Metlib-MSMS/M104T301_forward/
- Supplementary table 1-10 and material 1-3/Material 3-Metlib-MSMS/NEG-Metlib-MSMS/Metlib-MSMS/M104T301_forward/0.978,L-Serine,(M-H)-.pdf
- Supplementary table 1-10 and material 1-3/Material 3-Metlib-MSMS/NEG-Metlib-MSMS/Metlib-MSMS/M104T301_forward/0.98,DL-Serine,(M-H)-.pdf
- Supplementary table 1-10 and material 1-3/Material 3-Metlib-MSMS/NEG-Metlib-MSMS/Metlib-MSMS/M104T380_forward/
- Supplementary table 1-10 and material 1-3/Material 3-Metlib-MSMS/NEG-Metlib-MSMS/Metlib-MSMS/M104T380_forward/0.909,L-Serine,(M-H)-.pdf
- Supplementary table 1-10 and material 1-3/Material 3-Metlib-MSMS/NEG-Metlib-MSMS/Metlib-MSMS/M104T380_forward/0.91,DL-Serine,(M-H)-.pdf
- Supplementary table 1-10 and material 1-3/Material 3-Metlib-MSMS/NEG-Metlib-MSMS/Metlib-MSMS/M104T426_forward/
- Supplementary table 1-10 and material 1-3/Material 3-Metlib-MSMS/NEG-Metlib-MSMS/Metlib-MSMS/M104T426_forward/0.96,L-Serine,(M-H)-.pdf
- Supplementary table 1-10 and material 1-3/Material 3-Metlib-MSMS/NEG-Metlib-MSMS/Metlib-MSMS/M104T426_forward/0.962,DL-Serine,(M-H)-.pdf
- Supplementary table 1-10 and material 1-3/Material 3-Metlib-MSMS/NEG-Metlib-MSMS/Metlib-MSMS/M105T302_forward/
- Supplementary table 1-10 and material 1-3/Material 3-Metlib-MSMS/NEG-Metlib-MSMS/Metlib-MSMS/M105T302_forward/0.74,Glyceric acid,(M-H)-.pdf
- Supplementary table 1-10 and material 1-3/Material 3-Metlib-MSMS/NEG-Metlib-MSMS/Metlib-MSMS/M105T319_forward/
- Supplementary table 1-10 and material 1-3/Material 3-Metlib-MSMS/NEG-Metlib-MSMS/Metlib-MSMS/M105T319_forward/0.688,Glyceric acid,(M-H)-.pdf
- Supplementary table 1-10 and material 1-3/Material 3-Metlib-MSMS/NEG-Metlib-MSMS/Metlib-MSMS/M105T351_forward/
- Supplementary table 1-10 and material 1-3/Material 3-Metlib-MSMS/NEG-Metlib-MSMS/Metlib-MSMS/M105T351_forward/0.74,Glyceric acid,(M-H)-.pdf
- Supplementary table 1-10 and material 1-3/Material 3-Metlib-MSMS/NEG-Metlib-MSMS/Metlib-MSMS/M110T196_forward/
- Supplementary table 1-10 and material 1-3/Material 3-Metlib-MSMS/NEG-Metlib-MSMS/Metlib-MSMS/M110T196_forward/0.847,Cytosine,(M-H)-.pdf
- Supplementary table 1-10 and material 1-3/Material 3-Metlib-MSMS/NEG-Metlib-MSMS/Metlib-MSMS/M110T240_forward/
- Supplementary table 1-10 and material 1-3/Material 3-Metlib-MSMS/NEG-Metlib-MSMS/Metlib-MSMS/M110T240_forward/0.847,Cytosine,(M-H)-.pdf
- Supplementary table 1-10 and material 1-3/Material 3-Metlib-MSMS/NEG-Metlib-MSMS/Metlib-MSMS/M111T103_2_forward/
- Supplementary table 1-10 and material 1-3/Material 3-Metlib-MSMS/NEG-Metlib-MSMS/Metlib-MSMS/M111T103_2_forward/0.996,Uracil,(M-H)-.pdf
- Supplementary table 1-10 and material 1-3/Material 3-Metlib-MSMS/NEG-Metlib-MSMS/Metlib-MSMS/M111T163_forward/
- Supplementary table 1-10 and material 1-3/Material 3-Metlib-MSMS/NEG-Metlib-MSMS/Metlib-MSMS/M111T163_forward/0.996,Uracil,(M-H)-.pdf
- Supplementary table 1-10 and material 1-3/Material 3-Metlib-MSMS/NEG-Metlib-MSMS/Metlib-MSMS/M111T234_forward/
- Supplementary table 1-10 and material 1-3/Material 3-Metlib-MSMS/NEG-Metlib-MSMS/Metlib-MSMS/M111T234_forward/0.995,Uracil,(M-H)-.pdf
- Supplementary table 1-10 and material 1-3/Material 3-Metlib-MSMS/NEG-Metlib-MSMS/Metlib-MSMS/M111T87_2_forward/
- Supplementary table 1-10 and material 1-3/Material 3-Metlib-MSMS/NEG-Metlib-MSMS/Metlib-MSMS/M111T87_2_forward/0.996,Uracil,(M-H)-.pdf
- Supplementary table 1-10 and material 1-3/Material 3-Metlib-MSMS/NEG-Metlib-MSMS/Metlib-MSMS/M114T346_forward/
- Supplementary table 1-10 and material 1-3/Material 3-Metlib-MSMS/NEG-Metlib-MSMS/Metlib-MSMS/M114T346_forward/0.966,L-Proline,(M-H)-.pdf
- Supplementary table 1-10 and material 1-3/Material 3-Metlib-MSMS/NEG-Metlib-MSMS/Metlib-MSMS/M114T346_forward/0.968,D-Proline,(M-H)-.pdf
- Supplementary table 1-10 and material 1-3/Material 3-Metlib-MSMS/NEG-Metlib-MSMS/Metlib-MSMS/M114T368_forward/
- Supplementary table 1-10 and material 1-3/Material 3-Metlib-MSMS/NEG-Metlib-MSMS/Metlib-MSMS/M114T368_forward/0.96,L-Proline,(M-H)-.pdf
- Supplementary table 1-10 and material 1-3/Material 3-Metlib-MSMS/NEG-Metlib-MSMS/Metlib-MSMS/M114T368_forward/0.967,D-Proline,(M-H)-.pdf
- Supplementary table 1-10 and material 1-3/Material 3-Metlib-MSMS/NEG-Metlib-MSMS/Metlib-MSMS/M116T214_forward/
- Supplementary table 1-10 and material 1-3/Material 3-Metlib-MSMS/NEG-Metlib-MSMS/Metlib-MSMS/M116T214_forward/0.807,5-Aminopentanoic acid,(M-H)-.pdf
- Supplementary table 1-10 and material 1-3/Material 3-Metlib-MSMS/NEG-Metlib-MSMS/Metlib-MSMS/M116T214_forward/0.829,L-Valine,(M-H)-.pdf
- Supplementary table 1-10 and material 1-3/Material 3-Metlib-MSMS/NEG-Metlib-MSMS/Metlib-MSMS/M116T258_forward/
- Supplementary table 1-10 and material 1-3/Material 3-Metlib-MSMS/NEG-Metlib-MSMS/Metlib-MSMS/M116T258_forward/1,Indole,(M-H)-.pdf
- Supplementary table 1-10 and material 1-3/Material 3-Metlib-MSMS/NEG-Metlib-MSMS/Metlib-MSMS/M116T304_forward/
- Supplementary table 1-10 and material 1-3/Material 3-Metlib-MSMS/NEG-Metlib-MSMS/Metlib-MSMS/M116T304_forward/0.807,5-Aminopentanoic acid,(M-H)-.pdf
- Supplementary table 1-10 and material 1-3/Material 3-Metlib-MSMS/NEG-Metlib-MSMS/Metlib-MSMS/M116T304_forward/0.829,L-Valine,(M-H)-.pdf
- Supplementary table 1-10 and material 1-3/Material 3-Metlib-MSMS/NEG-Metlib-MSMS/Metlib-MSMS/M116T346_forward/
- Supplementary table 1-10 and material 1-3/Material 3-Metlib-MSMS/NEG-Metlib-MSMS/Metlib-MSMS/M116T346_forward/0.932,5-Aminopentanoic acid,(M-H)-.pdf
- Supplementary table 1-10 and material 1-3/Material 3-Metlib-MSMS/NEG-Metlib-MSMS/Metlib-MSMS/M116T346_forward/0.967,L-Valine,(M-H)-.pdf
- Supplementary table 1-10 and material 1-3/Material 3-Metlib-MSMS/NEG-Metlib-MSMS/Metlib-MSMS/M116T87_forward/
- Supplementary table 1-10 and material 1-3/Material 3-Metlib-MSMS/NEG-Metlib-MSMS/Metlib-MSMS/M116T87_forward/0.733,Indole,(M-H)-.pdf
- Supplementary table 1-10 and material 1-3/Material 3-Metlib-MSMS/NEG-Metlib-MSMS/Metlib-MSMS/M117T117_forward/
- Supplementary table 1-10 and material 1-3/Material 3-Metlib-MSMS/NEG-Metlib-MSMS/Metlib-MSMS/M117T117_forward/0.81,Methylmalonic acid,(M-H)-.pdf
- Supplementary table 1-10 and material 1-3/Material 3-Metlib-MSMS/NEG-Metlib-MSMS/Metlib-MSMS/M117T186_1_forward/
- Supplementary table 1-10 and material 1-3/Material 3-Metlib-MSMS/NEG-Metlib-MSMS/Metlib-MSMS/M117T186_1_forward/0.81,Methylmalonic acid,(M-H)-.pdf
- Supplementary table 1-10 and material 1-3/Material 3-Metlib-MSMS/NEG-Metlib-MSMS/Metlib-MSMS/M117T273_forward/
- Supplementary table 1-10 and material 1-3/Material 3-Metlib-MSMS/NEG-Metlib-MSMS/Metlib-MSMS/M117T273_forward/0.875,Methylmalonic acid,(M-H)-.pdf
- Supplementary table 1-10 and material 1-3/Material 3-Metlib-MSMS/NEG-Metlib-MSMS/Metlib-MSMS/M117T391_2_forward/
- Supplementary table 1-10 and material 1-3/Material 3-Metlib-MSMS/NEG-Metlib-MSMS/Metlib-MSMS/M117T391_2_forward/0.966,Succinate,(M-H)-.pdf
- Supplementary table 1-10 and material 1-3/Material 3-Metlib-MSMS/NEG-Metlib-MSMS/Metlib-MSMS/M117T87_1_forward/
- Supplementary table 1-10 and material 1-3/Material 3-Metlib-MSMS/NEG-Metlib-MSMS/Metlib-MSMS/M117T87_1_forward/0.804,Methylmalonic acid,(M-H)-.pdf
- Supplementary table 1-10 and material 1-3/Material 3-Metlib-MSMS/NEG-Metlib-MSMS/Metlib-MSMS/M118T350_forward/
- Supplementary table 1-10 and material 1-3/Material 3-Metlib-MSMS/NEG-Metlib-MSMS/Metlib-MSMS/M118T350_forward/0.964,L-Threonine,(M-H)-.pdf
- Supplementary table 1-10 and material 1-3/Material 3-Metlib-MSMS/NEG-Metlib-MSMS/Metlib-MSMS/M118T364_forward/
- Supplementary table 1-10 and material 1-3/Material 3-Metlib-MSMS/NEG-Metlib-MSMS/Metlib-MSMS/M118T364_forward/0.964,L-Threonine,(M-H)-.pdf
- Supplementary table 1-10 and material 1-3/Material 3-Metlib-MSMS/NEG-Metlib-MSMS/Metlib-MSMS/M118T390_forward/
- Supplementary table 1-10 and material 1-3/Material 3-Metlib-MSMS/NEG-Metlib-MSMS/Metlib-MSMS/M118T390_forward/0.986,L-Threonine,(M-H)-.pdf
- Supplementary table 1-10 and material 1-3/Material 3-Metlib-MSMS/NEG-Metlib-MSMS/Metlib-MSMS/M118T427_forward/
- Supplementary table 1-10 and material 1-3/Material 3-Metlib-MSMS/NEG-Metlib-MSMS/Metlib-MSMS/M118T427_forward/0.992,L-Threonine,(M-H)-.pdf
- Supplementary table 1-10 and material 1-3/Material 3-Metlib-MSMS/NEG-Metlib-MSMS/Metlib-MSMS/M122T222_1_forward/
- Supplementary table 1-10 and material 1-3/Material 3-Metlib-MSMS/NEG-Metlib-MSMS/Metlib-MSMS/M122T222_1_forward/0.999,Nicotinate,(M-H)-.pdf
- Supplementary table 1-10 and material 1-3/Material 3-Metlib-MSMS/NEG-Metlib-MSMS/Metlib-MSMS/M124T295_2_forward/
- Supplementary table 1-10 and material 1-3/Material 3-Metlib-MSMS/NEG-Metlib-MSMS/Metlib-MSMS/M124T295_2_forward/0.998,Taurine,(M-H)-.pdf
- Supplementary table 1-10 and material 1-3/Material 3-Metlib-MSMS/NEG-Metlib-MSMS/Metlib-MSMS/M124T345_forward/
- Supplementary table 1-10 and material 1-3/Material 3-Metlib-MSMS/NEG-Metlib-MSMS/Metlib-MSMS/M124T345_forward/0.998,Taurine,(M-H)-.pdf
- Supplementary table 1-10 and material 1-3/Material 3-Metlib-MSMS/NEG-Metlib-MSMS/Metlib-MSMS/M124T60_forward/
- Supplementary table 1-10 and material 1-3/Material 3-Metlib-MSMS/NEG-Metlib-MSMS/Metlib-MSMS/M124T60_forward/0.924,Taurine,(M-H)-.pdf
- Supplementary table 1-10 and material 1-3/Material 3-Metlib-MSMS/NEG-Metlib-MSMS/Metlib-MSMS/M125T101_forward/
- Supplementary table 1-10 and material 1-3/Material 3-Metlib-MSMS/NEG-Metlib-MSMS/Metlib-MSMS/M125T101_forward/0.92,Thymine,(M-H)-.pdf
- Supplementary table 1-10 and material 1-3/Material 3-Metlib-MSMS/NEG-Metlib-MSMS/Metlib-MSMS/M125T75_2_forward/
- Supplementary table 1-10 and material 1-3/Material 3-Metlib-MSMS/NEG-Metlib-MSMS/Metlib-MSMS/M125T75_2_forward/0.999,Thymine,(M-H)-.pdf
- Supplementary table 1-10 and material 1-3/Material 3-Metlib-MSMS/NEG-Metlib-MSMS/Metlib-MSMS/M127T146_forward/
- Supplementary table 1-10 and material 1-3/Material 3-Metlib-MSMS/NEG-Metlib-MSMS/Metlib-MSMS/M127T146_forward/0.885,Barbituric acid,(M-H)-.pdf
- Supplementary table 1-10 and material 1-3/Material 3-Metlib-MSMS/NEG-Metlib-MSMS/Metlib-MSMS/M127T375_forward/
- Supplementary table 1-10 and material 1-3/Material 3-Metlib-MSMS/NEG-Metlib-MSMS/Metlib-MSMS/M127T375_forward/0.627,L-Glutamine,(M-H2O-H)-.pdf
- Supplementary table 1-10 and material 1-3/Material 3-Metlib-MSMS/NEG-Metlib-MSMS/Metlib-MSMS/M127T375_forward/0.962,Dihydrothymine,(M-H)-.pdf
- Supplementary table 1-10 and material 1-3/Material 3-Metlib-MSMS/NEG-Metlib-MSMS/Metlib-MSMS/M128T191_forward/
- Supplementary table 1-10 and material 1-3/Material 3-Metlib-MSMS/NEG-Metlib-MSMS/Metlib-MSMS/M128T191_forward/0.881,L-Pyroglutamic acid,(M-H)-.pdf
- Supplementary table 1-10 and material 1-3/Material 3-Metlib-MSMS/NEG-Metlib-MSMS/Metlib-MSMS/M128T301_2_forward/
- Supplementary table 1-10 and material 1-3/Material 3-Metlib-MSMS/NEG-Metlib-MSMS/Metlib-MSMS/M128T301_2_forward/0.849,L-Pyroglutamic acid,(M-H)-.pdf
- Supplementary table 1-10 and material 1-3/Material 3-Metlib-MSMS/NEG-Metlib-MSMS/Metlib-MSMS/M128T323_forward/
- Supplementary table 1-10 and material 1-3/Material 3-Metlib-MSMS/NEG-Metlib-MSMS/Metlib-MSMS/M128T323_forward/0.849,L-Pyroglutamic acid,(M-H)-.pdf
- Supplementary table 1-10 and material 1-3/Material 3-Metlib-MSMS/NEG-Metlib-MSMS/Metlib-MSMS/M128T374_forward/
- Supplementary table 1-10 and material 1-3/Material 3-Metlib-MSMS/NEG-Metlib-MSMS/Metlib-MSMS/M128T374_forward/0.969,L-Pyroglutamic acid,(M-H)-.pdf
- Supplementary table 1-10 and material 1-3/Material 3-Metlib-MSMS/NEG-Metlib-MSMS/Metlib-MSMS/M128T399_2_forward/
- Supplementary table 1-10 and material 1-3/Material 3-Metlib-MSMS/NEG-Metlib-MSMS/Metlib-MSMS/M128T399_2_forward/0.973,L-Pyroglutamic acid,(M-H)-.pdf
- Supplementary table 1-10 and material 1-3/Material 3-Metlib-MSMS/NEG-Metlib-MSMS/Metlib-MSMS/M130T179_forward/
- Supplementary table 1-10 and material 1-3/Material 3-Metlib-MSMS/NEG-Metlib-MSMS/Metlib-MSMS/M130T179_forward/0.861,L-Isoleucine,(M-H)-.pdf
- Supplementary table 1-10 and material 1-3/Material 3-Metlib-MSMS/NEG-Metlib-MSMS/Metlib-MSMS/M130T179_forward/0.867,L-Norleucine,(M-H)-.pdf
- Supplementary table 1-10 and material 1-3/Material 3-Metlib-MSMS/NEG-Metlib-MSMS/Metlib-MSMS/M130T179_forward/0.873,L-Leucine,(M-H)-.pdf
- Supplementary table 1-10 and material 1-3/Material 3-Metlib-MSMS/NEG-Metlib-MSMS/Metlib-MSMS/M130T195_forward/
- Supplementary table 1-10 and material 1-3/Material 3-Metlib-MSMS/NEG-Metlib-MSMS/Metlib-MSMS/M130T195_forward/0.677,L-Isoleucine,(M-H)-.pdf
- Supplementary table 1-10 and material 1-3/Material 3-Metlib-MSMS/NEG-Metlib-MSMS/Metlib-MSMS/M130T195_forward/0.687,L-Norleucine,(M-H)-.pdf
- Supplementary table 1-10 and material 1-3/Material 3-Metlib-MSMS/NEG-Metlib-MSMS/Metlib-MSMS/M130T195_forward/0.696,L-Leucine,(M-H)-.pdf
- Supplementary table 1-10 and material 1-3/Material 3-Metlib-MSMS/NEG-Metlib-MSMS/Metlib-MSMS/M130T255_forward/
- Supplementary table 1-10 and material 1-3/Material 3-Metlib-MSMS/NEG-Metlib-MSMS/Metlib-MSMS/M130T255_forward/0.999,N-Acetyl-L-alanine,(M-H)-.pdf
- Supplementary table 1-10 and material 1-3/Material 3-Metlib-MSMS/NEG-Metlib-MSMS/Metlib-MSMS/M130T262_2_forward/
- Supplementary table 1-10 and material 1-3/Material 3-Metlib-MSMS/NEG-Metlib-MSMS/Metlib-MSMS/M130T262_2_forward/0.82,L-Isoleucine,(M-H)-.pdf
- Supplementary table 1-10 and material 1-3/Material 3-Metlib-MSMS/NEG-Metlib-MSMS/Metlib-MSMS/M130T262_2_forward/0.828,L-Norleucine,(M-H)-.pdf
- Supplementary table 1-10 and material 1-3/Material 3-Metlib-MSMS/NEG-Metlib-MSMS/Metlib-MSMS/M130T262_2_forward/0.837,L-Leucine,(M-H)-.pdf
- Supplementary table 1-10 and material 1-3/Material 3-Metlib-MSMS/NEG-Metlib-MSMS/Metlib-MSMS/M130T273_2_forward/
- Supplementary table 1-10 and material 1-3/Material 3-Metlib-MSMS/NEG-Metlib-MSMS/Metlib-MSMS/M130T273_2_forward/0.82,L-Isoleucine,(M-H)-.pdf
- Supplementary table 1-10 and material 1-3/Material 3-Metlib-MSMS/NEG-Metlib-MSMS/Metlib-MSMS/M130T273_2_forward/0.828,L-Norleucine,(M-H)-.pdf
- Supplementary table 1-10 and material 1-3/Material 3-Metlib-MSMS/NEG-Metlib-MSMS/Metlib-MSMS/M130T273_2_forward/0.837,L-Leucine,(M-H)-.pdf
- Supplementary table 1-10 and material 1-3/Material 3-Metlib-MSMS/NEG-Metlib-MSMS/Metlib-MSMS/M130T309_forward/
- Supplementary table 1-10 and material 1-3/Material 3-Metlib-MSMS/NEG-Metlib-MSMS/Metlib-MSMS/M130T309_forward/0.82,L-Isoleucine,(M-H)-.pdf
- Supplementary table 1-10 and material 1-3/Material 3-Metlib-MSMS/NEG-Metlib-MSMS/Metlib-MSMS/M130T309_forward/0.828,L-Norleucine,(M-H)-.pdf
- Supplementary table 1-10 and material 1-3/Material 3-Metlib-MSMS/NEG-Metlib-MSMS/Metlib-MSMS/M130T309_forward/0.837,L-Leucine,(M-H)-.pdf
- Supplementary table 1-10 and material 1-3/Material 3-Metlib-MSMS/NEG-Metlib-MSMS/Metlib-MSMS/M130T336_forward/
- Supplementary table 1-10 and material 1-3/Material 3-Metlib-MSMS/NEG-Metlib-MSMS/Metlib-MSMS/M130T336_forward/0.82,L-Isoleucine,(M-H)-.pdf
- Supplementary table 1-10 and material 1-3/Material 3-Metlib-MSMS/NEG-Metlib-MSMS/Metlib-MSMS/M130T336_forward/0.828,L-Norleucine,(M-H)-.pdf
- Supplementary table 1-10 and material 1-3/Material 3-Metlib-MSMS/NEG-Metlib-MSMS/Metlib-MSMS/M130T336_forward/0.837,L-Leucine,(M-H)-.pdf
- Supplementary table 1-10 and material 1-3/Material 3-Metlib-MSMS/NEG-Metlib-MSMS/Metlib-MSMS/M130T347_2_forward/
- Supplementary table 1-10 and material 1-3/Material 3-Metlib-MSMS/NEG-Metlib-MSMS/Metlib-MSMS/M130T347_2_forward/0.84,Creatine,(M-H)-.pdf
- Supplementary table 1-10 and material 1-3/Material 3-Metlib-MSMS/NEG-Metlib-MSMS/Metlib-MSMS/M130T355_forward/
- Supplementary table 1-10 and material 1-3/Material 3-Metlib-MSMS/NEG-Metlib-MSMS/Metlib-MSMS/M130T355_forward/0.846,L-Isoleucine,(M-H)-.pdf
- Supplementary table 1-10 and material 1-3/Material 3-Metlib-MSMS/NEG-Metlib-MSMS/Metlib-MSMS/M130T355_forward/0.852,L-Norleucine,(M-H)-.pdf
- Supplementary table 1-10 and material 1-3/Material 3-Metlib-MSMS/NEG-Metlib-MSMS/Metlib-MSMS/M130T355_forward/0.864,L-Leucine,(M-H)-.pdf
- Supplementary table 1-10 and material 1-3/Material 3-Metlib-MSMS/NEG-Metlib-MSMS/Metlib-MSMS/M130T367_forward/
- Supplementary table 1-10 and material 1-3/Material 3-Metlib-MSMS/NEG-Metlib-MSMS/Metlib-MSMS/M130T367_forward/0.701,N-Acetyl-L-alanine,(M-H)-.pdf
- Supplementary table 1-10 and material 1-3/Material 3-Metlib-MSMS/NEG-Metlib-MSMS/Metlib-MSMS/M131T133_forward/
- Supplementary table 1-10 and material 1-3/Material 3-Metlib-MSMS/NEG-Metlib-MSMS/Metlib-MSMS/M131T133_forward/0.609,5-Hydroxyhexanoic acid,(M-H)-.pdf
- Supplementary table 1-10 and material 1-3/Material 3-Metlib-MSMS/NEG-Metlib-MSMS/Metlib-MSMS/M131T133_forward/0.672,2-Ethyl-2-Hydroxybutyric acid,(M-H)-.pdf
- Supplementary table 1-10 and material 1-3/Material 3-Metlib-MSMS/NEG-Metlib-MSMS/Metlib-MSMS/M131T133_forward/0.914,Hydroxyisocaproic acid,(M-H)-.pdf
- Supplementary table 1-10 and material 1-3/Material 3-Metlib-MSMS/NEG-Metlib-MSMS/Metlib-MSMS/M131T347_1_forward/
- Supplementary table 1-10 and material 1-3/Material 3-Metlib-MSMS/NEG-Metlib-MSMS/Metlib-MSMS/M131T347_1_forward/0.84,L-Asparagine,(M-H)-.pdf
- Supplementary table 1-10 and material 1-3/Material 3-Metlib-MSMS/NEG-Metlib-MSMS/Metlib-MSMS/M131T381_forward/
- Supplementary table 1-10 and material 1-3/Material 3-Metlib-MSMS/NEG-Metlib-MSMS/Metlib-MSMS/M131T381_forward/0.841,L-Asparagine,(M-H)-.pdf
- Supplementary table 1-10 and material 1-3/Material 3-Metlib-MSMS/NEG-Metlib-MSMS/Metlib-MSMS/M131T426_forward/
- Supplementary table 1-10 and material 1-3/Material 3-Metlib-MSMS/NEG-Metlib-MSMS/Metlib-MSMS/M131T426_forward/0.846,L-Asparagine,(M-H)-.pdf
- Supplementary table 1-10 and material 1-3/Material 3-Metlib-MSMS/NEG-Metlib-MSMS/Metlib-MSMS/M132T255_forward/
- Supplementary table 1-10 and material 1-3/Material 3-Metlib-MSMS/NEG-Metlib-MSMS/Metlib-MSMS/M132T255_forward/0.78,L-Asparagine,M-.pdf
- Supplementary table 1-10 and material 1-3/Material 3-Metlib-MSMS/NEG-Metlib-MSMS/Metlib-MSMS/M132T306_forward/
- Supplementary table 1-10 and material 1-3/Material 3-Metlib-MSMS/NEG-Metlib-MSMS/Metlib-MSMS/M132T306_forward/0.924,L-Aspartate,(M-H)-.pdf
- Supplementary table 1-10 and material 1-3/Material 3-Metlib-MSMS/NEG-Metlib-MSMS/Metlib-MSMS/M132T306_forward/0.926,D-Aspartic acid,(M-H)-.pdf
- Supplementary table 1-10 and material 1-3/Material 3-Metlib-MSMS/NEG-Metlib-MSMS/Metlib-MSMS/M132T320_forward/
- Supplementary table 1-10 and material 1-3/Material 3-Metlib-MSMS/NEG-Metlib-MSMS/Metlib-MSMS/M132T320_forward/0.78,L-Asparagine,M-.pdf
- Supplementary table 1-10 and material 1-3/Material 3-Metlib-MSMS/NEG-Metlib-MSMS/Metlib-MSMS/M132T405_forward/
- Supplementary table 1-10 and material 1-3/Material 3-Metlib-MSMS/NEG-Metlib-MSMS/Metlib-MSMS/M132T405_forward/0.63,Fumarate,(M+NH4-2H)-.pdf
- Supplementary table 1-10 and material 1-3/Material 3-Metlib-MSMS/NEG-Metlib-MSMS/Metlib-MSMS/M132T405_forward/0.664,Maleic acid,(M+NH4-2H)-.pdf
- Supplementary table 1-10 and material 1-3/Material 3-Metlib-MSMS/NEG-Metlib-MSMS/Metlib-MSMS/M132T405_forward/0.893,L-Aspartate,(M-H)-.pdf
- Supplementary table 1-10 and material 1-3/Material 3-Metlib-MSMS/NEG-Metlib-MSMS/Metlib-MSMS/M132T405_forward/0.897,D-Aspartic acid,(M-H)-.pdf
- Supplementary table 1-10 and material 1-3/Material 3-Metlib-MSMS/NEG-Metlib-MSMS/Metlib-MSMS/M132T433_forward/
- Supplementary table 1-10 and material 1-3/Material 3-Metlib-MSMS/NEG-Metlib-MSMS/Metlib-MSMS/M132T433_forward/0.63,Fumarate,(M+NH4-2H)-.pdf
- Supplementary table 1-10 and material 1-3/Material 3-Metlib-MSMS/NEG-Metlib-MSMS/Metlib-MSMS/M132T433_forward/0.664,Maleic acid,(M+NH4-2H)-.pdf
- Supplementary table 1-10 and material 1-3/Material 3-Metlib-MSMS/NEG-Metlib-MSMS/Metlib-MSMS/M132T433_forward/0.893,L-Aspartate,(M-H)-.pdf
- Supplementary table 1-10 and material 1-3/Material 3-Metlib-MSMS/NEG-Metlib-MSMS/Metlib-MSMS/M132T433_forward/0.897,D-Aspartic acid,(M-H)-.pdf
- Supplementary table 1-10 and material 1-3/Material 3-Metlib-MSMS/NEG-Metlib-MSMS/Metlib-MSMS/M132T469_forward/
- Supplementary table 1-10 and material 1-3/Material 3-Metlib-MSMS/NEG-Metlib-MSMS/Metlib-MSMS/M132T469_forward/0.953,L-Aspartate,(M-H)-.pdf
- Supplementary table 1-10 and material 1-3/Material 3-Metlib-MSMS/NEG-Metlib-MSMS/Metlib-MSMS/M132T469_forward/0.954,D-Aspartic acid,(M-H)-.pdf
- Supplementary table 1-10 and material 1-3/Material 3-Metlib-MSMS/NEG-Metlib-MSMS/Metlib-MSMS/M132T500_forward/
- Supplementary table 1-10 and material 1-3/Material 3-Metlib-MSMS/NEG-Metlib-MSMS/Metlib-MSMS/M132T500_forward/0.962,L-Aspartate,(M-H)-.pdf
- Supplementary table 1-10 and material 1-3/Material 3-Metlib-MSMS/NEG-Metlib-MSMS/Metlib-MSMS/M132T500_forward/0.963,D-Aspartic acid,(M-H)-.pdf
- Supplementary table 1-10 and material 1-3/Material 3-Metlib-MSMS/NEG-Metlib-MSMS/Metlib-MSMS/M133T108_forward/
- Supplementary table 1-10 and material 1-3/Material 3-Metlib-MSMS/NEG-Metlib-MSMS/Metlib-MSMS/M133T108_forward/0.673,2,3-Dihydroxy-3-methylbutyric acid,(M-H)-.pdf
- Supplementary table 1-10 and material 1-3/Material 3-Metlib-MSMS/NEG-Metlib-MSMS/Metlib-MSMS/M133T31_2_forward/
- Supplementary table 1-10 and material 1-3/Material 3-Metlib-MSMS/NEG-Metlib-MSMS/Metlib-MSMS/M133T31_2_forward/0.721,Hydroxyacetone,(M+CH3COO)-.pdf
- Supplementary table 1-10 and material 1-3/Material 3-Metlib-MSMS/NEG-Metlib-MSMS/Metlib-MSMS/M133T411_forward/
- Supplementary table 1-10 and material 1-3/Material 3-Metlib-MSMS/NEG-Metlib-MSMS/Metlib-MSMS/M133T411_forward/0.824,L-Malic acid,(M-H)-.pdf
- Supplementary table 1-10 and material 1-3/Material 3-Metlib-MSMS/NEG-Metlib-MSMS/Metlib-MSMS/M133T434_forward/
- Supplementary table 1-10 and material 1-3/Material 3-Metlib-MSMS/NEG-Metlib-MSMS/Metlib-MSMS/M133T434_forward/0.824,L-Malic acid,(M-H)-.pdf
- Supplementary table 1-10 and material 1-3/Material 3-Metlib-MSMS/NEG-Metlib-MSMS/Metlib-MSMS/M133T462_forward/
- Supplementary table 1-10 and material 1-3/Material 3-Metlib-MSMS/NEG-Metlib-MSMS/Metlib-MSMS/M133T462_forward/0.824,L-Malic acid,(M-H)-.pdf
- Supplementary table 1-10 and material 1-3/Material 3-Metlib-MSMS/NEG-Metlib-MSMS/Metlib-MSMS/M133T489_forward/
- Supplementary table 1-10 and material 1-3/Material 3-Metlib-MSMS/NEG-Metlib-MSMS/Metlib-MSMS/M133T489_forward/0.824,L-Malic acid,(M-H)-.pdf
- Supplementary table 1-10 and material 1-3/Material 3-Metlib-MSMS/NEG-Metlib-MSMS/Metlib-MSMS/M133T60_forward/
- Supplementary table 1-10 and material 1-3/Material 3-Metlib-MSMS/NEG-Metlib-MSMS/Metlib-MSMS/M133T60_forward/0.721,Hydroxyacetone,(M+CH3COO)-.pdf
- Supplementary table 1-10 and material 1-3/Material 3-Metlib-MSMS/NEG-Metlib-MSMS/Metlib-MSMS/M134T106_2_forward/
- Supplementary table 1-10 and material 1-3/Material 3-Metlib-MSMS/NEG-Metlib-MSMS/Metlib-MSMS/M134T106_2_forward/0.844,Adenine,(M-H)-.pdf
- Supplementary table 1-10 and material 1-3/Material 3-Metlib-MSMS/NEG-Metlib-MSMS/Metlib-MSMS/M134T164_forward/
- Supplementary table 1-10 and material 1-3/Material 3-Metlib-MSMS/NEG-Metlib-MSMS/Metlib-MSMS/M134T164_forward/0.844,Adenine,(M-H)-.pdf
- Supplementary table 1-10 and material 1-3/Material 3-Metlib-MSMS/NEG-Metlib-MSMS/Metlib-MSMS/M135T171_2_forward/
- Supplementary table 1-10 and material 1-3/Material 3-Metlib-MSMS/NEG-Metlib-MSMS/Metlib-MSMS/M135T171_2_forward/0.916,Hypoxanthine,(M-H)-.pdf
- Supplementary table 1-10 and material 1-3/Material 3-Metlib-MSMS/NEG-Metlib-MSMS/Metlib-MSMS/M135T196_forward/
- Supplementary table 1-10 and material 1-3/Material 3-Metlib-MSMS/NEG-Metlib-MSMS/Metlib-MSMS/M135T196_forward/0.916,Hypoxanthine,(M-H)-.pdf
- Supplementary table 1-10 and material 1-3/Material 3-Metlib-MSMS/NEG-Metlib-MSMS/Metlib-MSMS/M135T386_forward/
- Supplementary table 1-10 and material 1-3/Material 3-Metlib-MSMS/NEG-Metlib-MSMS/Metlib-MSMS/M135T386_forward/0.707,Glycolate,(M+CH3COO)-.pdf
- Supplementary table 1-10 and material 1-3/Material 3-Metlib-MSMS/NEG-Metlib-MSMS/Metlib-MSMS/M135T386_forward/0.796,L-Threonate,(M-H)-.pdf
- Supplementary table 1-10 and material 1-3/Material 3-Metlib-MSMS/NEG-Metlib-MSMS/Metlib-MSMS/M136T101_2_forward/
- Supplementary table 1-10 and material 1-3/Material 3-Metlib-MSMS/NEG-Metlib-MSMS/Metlib-MSMS/M136T101_2_forward/0.877,4-Aminobenzoate,(M-H)-.pdf
- Supplementary table 1-10 and material 1-3/Material 3-Metlib-MSMS/NEG-Metlib-MSMS/Metlib-MSMS/M136T101_2_forward/0.878,Anthranilic acid (Vitamin L1),(M-H)-.pdf
- Supplementary table 1-10 and material 1-3/Material 3-Metlib-MSMS/NEG-Metlib-MSMS/Metlib-MSMS/M136T34_forward/
- Supplementary table 1-10 and material 1-3/Material 3-Metlib-MSMS/NEG-Metlib-MSMS/Metlib-MSMS/M136T34_forward/0.877,4-Aminobenzoate,(M-H)-.pdf
- Supplementary table 1-10 and material 1-3/Material 3-Metlib-MSMS/NEG-Metlib-MSMS/Metlib-MSMS/M136T34_forward/0.878,Anthranilic acid (Vitamin L1),(M-H)-.pdf
- Supplementary table 1-10 and material 1-3/Material 3-Metlib-MSMS/NEG-Metlib-MSMS/Metlib-MSMS/M137T186_forward/
- Supplementary table 1-10 and material 1-3/Material 3-Metlib-MSMS/NEG-Metlib-MSMS/Metlib-MSMS/M137T186_forward/0.972,Urocanic acid,(M-H)-.pdf
- Supplementary table 1-10 and material 1-3/Material 3-Metlib-MSMS/NEG-Metlib-MSMS/Metlib-MSMS/M137T290_forward/
- Supplementary table 1-10 and material 1-3/Material 3-Metlib-MSMS/NEG-Metlib-MSMS/Metlib-MSMS/M137T290_forward/0.979,Urocanic acid,(M-H)-.pdf
- Supplementary table 1-10 and material 1-3/Material 3-Metlib-MSMS/NEG-Metlib-MSMS/Metlib-MSMS/M137T318_forward/
- Supplementary table 1-10 and material 1-3/Material 3-Metlib-MSMS/NEG-Metlib-MSMS/Metlib-MSMS/M137T318_forward/0.973,Urocanic acid,(M-H)-.pdf
- Supplementary table 1-10 and material 1-3/Material 3-Metlib-MSMS/NEG-Metlib-MSMS/Metlib-MSMS/M137T347_2_forward/
- Supplementary table 1-10 and material 1-3/Material 3-Metlib-MSMS/NEG-Metlib-MSMS/Metlib-MSMS/M137T347_2_forward/0.929,Salicylic acid,(M-H)-.pdf
- Supplementary table 1-10 and material 1-3/Material 3-Metlib-MSMS/NEG-Metlib-MSMS/Metlib-MSMS/M137T347_2_forward/0.933,4-Hydroxybenzoate,(M-H)-.pdf
- Supplementary table 1-10 and material 1-3/Material 3-Metlib-MSMS/NEG-Metlib-MSMS/Metlib-MSMS/M137T389_forward/
- Supplementary table 1-10 and material 1-3/Material 3-Metlib-MSMS/NEG-Metlib-MSMS/Metlib-MSMS/M137T389_forward/0.978,Urocanic acid,(M-H)-.pdf
- Supplementary table 1-10 and material 1-3/Material 3-Metlib-MSMS/NEG-Metlib-MSMS/Metlib-MSMS/M139T113_forward/
- Supplementary table 1-10 and material 1-3/Material 3-Metlib-MSMS/NEG-Metlib-MSMS/Metlib-MSMS/M139T113_forward/0.659,3-Hydroxyisovaleric acid,(M+Na-2H)-.pdf
- Supplementary table 1-10 and material 1-3/Material 3-Metlib-MSMS/NEG-Metlib-MSMS/Metlib-MSMS/M139T441_forward/
- Supplementary table 1-10 and material 1-3/Material 3-Metlib-MSMS/NEG-Metlib-MSMS/Metlib-MSMS/M139T441_forward/0.728,Acetyl phosphate,(M-H)-.pdf
- Supplementary table 1-10 and material 1-3/Material 3-Metlib-MSMS/NEG-Metlib-MSMS/Metlib-MSMS/M139T476_forward/
- Supplementary table 1-10 and material 1-3/Material 3-Metlib-MSMS/NEG-Metlib-MSMS/Metlib-MSMS/M139T476_forward/0.728,Acetyl phosphate,(M-H)-.pdf
- Supplementary table 1-10 and material 1-3/Material 3-Metlib-MSMS/NEG-Metlib-MSMS/Metlib-MSMS/M141T158_forward/
- Supplementary table 1-10 and material 1-3/Material 3-Metlib-MSMS/NEG-Metlib-MSMS/Metlib-MSMS/M141T158_forward/0.968,2-Oxoadipic acid,(M-H2O-H)-.pdf
- Supplementary table 1-10 and material 1-3/Material 3-Metlib-MSMS/NEG-Metlib-MSMS/Metlib-MSMS/M141T209_forward/
- Supplementary table 1-10 and material 1-3/Material 3-Metlib-MSMS/NEG-Metlib-MSMS/Metlib-MSMS/M141T209_forward/0.968,2-Oxoadipic acid,(M-H2O-H)-.pdf
- Supplementary table 1-10 and material 1-3/Material 3-Metlib-MSMS/NEG-Metlib-MSMS/Metlib-MSMS/M141T283_forward/
- Supplementary table 1-10 and material 1-3/Material 3-Metlib-MSMS/NEG-Metlib-MSMS/Metlib-MSMS/M141T283_forward/0.968,2-Oxoadipic acid,(M-H2O-H)-.pdf
- Supplementary table 1-10 and material 1-3/Material 3-Metlib-MSMS/NEG-Metlib-MSMS/Metlib-MSMS/M141T309_forward/
- Supplementary table 1-10 and material 1-3/Material 3-Metlib-MSMS/NEG-Metlib-MSMS/Metlib-MSMS/M141T309_forward/0.968,2-Oxoadipic acid,(M-H2O-H)-.pdf
- Supplementary table 1-10 and material 1-3/Material 3-Metlib-MSMS/NEG-Metlib-MSMS/Metlib-MSMS/M141T346_2_forward/
- Supplementary table 1-10 and material 1-3/Material 3-Metlib-MSMS/NEG-Metlib-MSMS/Metlib-MSMS/M141T346_2_forward/0.968,2-Oxoadipic acid,(M-H2O-H)-.pdf
- Supplementary table 1-10 and material 1-3/Material 3-Metlib-MSMS/NEG-Metlib-MSMS/Metlib-MSMS/M144T357_forward/
- Supplementary table 1-10 and material 1-3/Material 3-Metlib-MSMS/NEG-Metlib-MSMS/Metlib-MSMS/M144T357_forward/0.615,4-Guanidinobutyric acid,(M-H)-.pdf
- Supplementary table 1-10 and material 1-3/Material 3-Metlib-MSMS/NEG-Metlib-MSMS/Metlib-MSMS/M145T375_forward/
- Supplementary table 1-10 and material 1-3/Material 3-Metlib-MSMS/NEG-Metlib-MSMS/Metlib-MSMS/M145T375_forward/0.766,L-Glutamine,(M-H)-.pdf
- Supplementary table 1-10 and material 1-3/Material 3-Metlib-MSMS/NEG-Metlib-MSMS/Metlib-MSMS/M145T428_forward/
- Supplementary table 1-10 and material 1-3/Material 3-Metlib-MSMS/NEG-Metlib-MSMS/Metlib-MSMS/M145T428_forward/0.76,L-Glutamine,(M-H)-.pdf
- Supplementary table 1-10 and material 1-3/Material 3-Metlib-MSMS/NEG-Metlib-MSMS/Metlib-MSMS/M146T301_forward/
- Supplementary table 1-10 and material 1-3/Material 3-Metlib-MSMS/NEG-Metlib-MSMS/Metlib-MSMS/M146T301_forward/0.991,L-Glutamate,(M-H)-.pdf
- Supplementary table 1-10 and material 1-3/Material 3-Metlib-MSMS/NEG-Metlib-MSMS/Metlib-MSMS/M146T399_2_forward/
- Supplementary table 1-10 and material 1-3/Material 3-Metlib-MSMS/NEG-Metlib-MSMS/Metlib-MSMS/M146T399_2_forward/0.994,L-Glutamate,(M-H)-.pdf
- Supplementary table 1-10 and material 1-3/Material 3-Metlib-MSMS/NEG-Metlib-MSMS/Metlib-MSMS/M146T440_forward/
- Supplementary table 1-10 and material 1-3/Material 3-Metlib-MSMS/NEG-Metlib-MSMS/Metlib-MSMS/M146T440_forward/0.995,L-Glutamate,(M-H)-.pdf
- Supplementary table 1-10 and material 1-3/Material 3-Metlib-MSMS/NEG-Metlib-MSMS/Metlib-MSMS/M146T458_forward/
- Supplementary table 1-10 and material 1-3/Material 3-Metlib-MSMS/NEG-Metlib-MSMS/Metlib-MSMS/M146T458_forward/0.994,L-Glutamate,(M-H)-.pdf
- Supplementary table 1-10 and material 1-3/Material 3-Metlib-MSMS/NEG-Metlib-MSMS/Metlib-MSMS/M146T488_forward/
- Supplementary table 1-10 and material 1-3/Material 3-Metlib-MSMS/NEG-Metlib-MSMS/Metlib-MSMS/M146T488_forward/0.997,L-Glutamate,(M-H)-.pdf
- Supplementary table 1-10 and material 1-3/Material 3-Metlib-MSMS/NEG-Metlib-MSMS/Metlib-MSMS/M146T502_forward/
- Supplementary table 1-10 and material 1-3/Material 3-Metlib-MSMS/NEG-Metlib-MSMS/Metlib-MSMS/M146T502_forward/0.997,L-Glutamate,(M-H)-.pdf
- Supplementary table 1-10 and material 1-3/Material 3-Metlib-MSMS/NEG-Metlib-MSMS/Metlib-MSMS/M147T347_forward/
- Supplementary table 1-10 and material 1-3/Material 3-Metlib-MSMS/NEG-Metlib-MSMS/Metlib-MSMS/M147T347_forward/0.602,Citramalic acid,(M-H)-.pdf
- Supplementary table 1-10 and material 1-3/Material 3-Metlib-MSMS/NEG-Metlib-MSMS/Metlib-MSMS/M147T403_forward/
- Supplementary table 1-10 and material 1-3/Material 3-Metlib-MSMS/NEG-Metlib-MSMS/Metlib-MSMS/M147T403_forward/0.602,Citramalic acid,(M-H)-.pdf
- Supplementary table 1-10 and material 1-3/Material 3-Metlib-MSMS/NEG-Metlib-MSMS/Metlib-MSMS/M148T133_forward/
- Supplementary table 1-10 and material 1-3/Material 3-Metlib-MSMS/NEG-Metlib-MSMS/Metlib-MSMS/M148T133_forward/0.632,N6-Methyladenine,(M-H)-.pdf
- Supplementary table 1-10 and material 1-3/Material 3-Metlib-MSMS/NEG-Metlib-MSMS/Metlib-MSMS/M148T284_forward/
- Supplementary table 1-10 and material 1-3/Material 3-Metlib-MSMS/NEG-Metlib-MSMS/Metlib-MSMS/M148T284_forward/1,L-Methionine,(M-H)-.pdf
- Supplementary table 1-10 and material 1-3/Material 3-Metlib-MSMS/NEG-Metlib-MSMS/Metlib-MSMS/M148T307_forward/
- Supplementary table 1-10 and material 1-3/Material 3-Metlib-MSMS/NEG-Metlib-MSMS/Metlib-MSMS/M148T307_forward/0.996,L-Methionine,(M-H)-.pdf
- Supplementary table 1-10 and material 1-3/Material 3-Metlib-MSMS/NEG-Metlib-MSMS/Metlib-MSMS/M148T346_1_forward/
- Supplementary table 1-10 and material 1-3/Material 3-Metlib-MSMS/NEG-Metlib-MSMS/Metlib-MSMS/M148T346_1_forward/0.999,L-Methionine,(M-H)-.pdf
- Supplementary table 1-10 and material 1-3/Material 3-Metlib-MSMS/NEG-Metlib-MSMS/Metlib-MSMS/M149T103_forward/
- Supplementary table 1-10 and material 1-3/Material 3-Metlib-MSMS/NEG-Metlib-MSMS/Metlib-MSMS/M149T103_forward/0.712,Glyceraldehyde,(M+CH3COO)-.pdf
- Supplementary table 1-10 and material 1-3/Material 3-Metlib-MSMS/NEG-Metlib-MSMS/Metlib-MSMS/M149T103_forward/0.74,3-Hydroxypropionic acid (beta-lactic acid),(M+CH3COO)-.pdf
- Supplementary table 1-10 and material 1-3/Material 3-Metlib-MSMS/NEG-Metlib-MSMS/Metlib-MSMS/M149T103_forward/0.845,D-Xylose,(M-H)-.pdf
- Supplementary table 1-10 and material 1-3/Material 3-Metlib-MSMS/NEG-Metlib-MSMS/Metlib-MSMS/M149T103_forward/0.935,D-Lyxose,(M-H)-.pdf
- Supplementary table 1-10 and material 1-3/Material 3-Metlib-MSMS/NEG-Metlib-MSMS/Metlib-MSMS/M149T103_forward/0.937,L-Arabinose,(M-H)-.pdf
- Supplementary table 1-10 and material 1-3/Material 3-Metlib-MSMS/NEG-Metlib-MSMS/Metlib-MSMS/M149T103_forward/0.942,D-Ribose,(M-H)-.pdf
- Supplementary table 1-10 and material 1-3/Material 3-Metlib-MSMS/NEG-Metlib-MSMS/Metlib-MSMS/M149T155_forward/
- Supplementary table 1-10 and material 1-3/Material 3-Metlib-MSMS/NEG-Metlib-MSMS/Metlib-MSMS/M149T155_forward/0.737,Glyceraldehyde,(M+CH3COO)-.pdf
- Supplementary table 1-10 and material 1-3/Material 3-Metlib-MSMS/NEG-Metlib-MSMS/Metlib-MSMS/M149T155_forward/0.77,3-Hydroxypropionic acid (beta-lactic acid),(M+CH3COO)-.pdf
- Supplementary table 1-10 and material 1-3/Material 3-Metlib-MSMS/NEG-Metlib-MSMS/Metlib-MSMS/M149T155_forward/0.889,D-Xylose,(M-H)-.pdf
- Supplementary table 1-10 and material 1-3/Material 3-Metlib-MSMS/NEG-Metlib-MSMS/Metlib-MSMS/M149T155_forward/0.935,L-Arabinose,(M-H)-.pdf
- Supplementary table 1-10 and material 1-3/Material 3-Metlib-MSMS/NEG-Metlib-MSMS/Metlib-MSMS/M149T155_forward/0.952,D-Ribose,(M-H)-.pdf
- Supplementary table 1-10 and material 1-3/Material 3-Metlib-MSMS/NEG-Metlib-MSMS/Metlib-MSMS/M149T155_forward/0.981,D-Lyxose,(M-H)-.pdf
- Supplementary table 1-10 and material 1-3/Material 3-Metlib-MSMS/NEG-Metlib-MSMS/Metlib-MSMS/M149T191_forward/
- Supplementary table 1-10 and material 1-3/Material 3-Metlib-MSMS/NEG-Metlib-MSMS/Metlib-MSMS/M149T191_forward/0.719,Glyceraldehyde,(M+CH3COO)-.pdf
- Supplementary table 1-10 and material 1-3/Material 3-Metlib-MSMS/NEG-Metlib-MSMS/Metlib-MSMS/M149T191_forward/0.765,3-Hydroxypropionic acid (beta-lactic acid),(M+CH3COO)-.pdf
- Supplementary table 1-10 and material 1-3/Material 3-Metlib-MSMS/NEG-Metlib-MSMS/Metlib-MSMS/M149T191_forward/0.92,D-Xylose,(M-H)-.pdf
- Supplementary table 1-10 and material 1-3/Material 3-Metlib-MSMS/NEG-Metlib-MSMS/Metlib-MSMS/M149T191_forward/0.968,D-Lyxose,(M-H)-.pdf
- Supplementary table 1-10 and material 1-3/Material 3-Metlib-MSMS/NEG-Metlib-MSMS/Metlib-MSMS/M149T191_forward/0.972,L-Arabinose,(M-H)-.pdf
- Supplementary table 1-10 and material 1-3/Material 3-Metlib-MSMS/NEG-Metlib-MSMS/Metlib-MSMS/M149T191_forward/0.975,D-Ribose,(M-H)-.pdf
- Supplementary table 1-10 and material 1-3/Material 3-Metlib-MSMS/NEG-Metlib-MSMS/Metlib-MSMS/M149T347_forward/
- Supplementary table 1-10 and material 1-3/Material 3-Metlib-MSMS/NEG-Metlib-MSMS/Metlib-MSMS/M149T347_forward/0.613,Glyceraldehyde,(M+CH3COO)-.pdf
- Supplementary table 1-10 and material 1-3/Material 3-Metlib-MSMS/NEG-Metlib-MSMS/Metlib-MSMS/M149T347_forward/0.666,3-Hydroxypropionic acid (beta-lactic acid),(M+CH3COO)-.pdf
- Supplementary table 1-10 and material 1-3/Material 3-Metlib-MSMS/NEG-Metlib-MSMS/Metlib-MSMS/M149T347_forward/0.781,D-Xylose,(M-H)-.pdf
- Supplementary table 1-10 and material 1-3/Material 3-Metlib-MSMS/NEG-Metlib-MSMS/Metlib-MSMS/M149T347_forward/0.823,L-Arabinose,(M-H)-.pdf
- Supplementary table 1-10 and material 1-3/Material 3-Metlib-MSMS/NEG-Metlib-MSMS/Metlib-MSMS/M149T347_forward/0.849,D-Ribose,(M-H)-.pdf
- Supplementary table 1-10 and material 1-3/Material 3-Metlib-MSMS/NEG-Metlib-MSMS/Metlib-MSMS/M149T347_forward/0.876,D-Lyxose,(M-H)-.pdf
- Supplementary table 1-10 and material 1-3/Material 3-Metlib-MSMS/NEG-Metlib-MSMS/Metlib-MSMS/M149T399_forward/
- Supplementary table 1-10 and material 1-3/Material 3-Metlib-MSMS/NEG-Metlib-MSMS/Metlib-MSMS/M149T399_forward/0.948,L-Methionine,M-.pdf
- Supplementary table 1-10 and material 1-3/Material 3-Metlib-MSMS/NEG-Metlib-MSMS/Metlib-MSMS/M149T464_forward/
- Supplementary table 1-10 and material 1-3/Material 3-Metlib-MSMS/NEG-Metlib-MSMS/Metlib-MSMS/M149T464_forward/0.998,Phosphoenolpyruvate,(M-H2O-H)-.pdf
- Supplementary table 1-10 and material 1-3/Material 3-Metlib-MSMS/NEG-Metlib-MSMS/Metlib-MSMS/M150T103_forward/
- Supplementary table 1-10 and material 1-3/Material 3-Metlib-MSMS/NEG-Metlib-MSMS/Metlib-MSMS/M150T103_forward/0.736,D-Xylose,M-.pdf
- Supplementary table 1-10 and material 1-3/Material 3-Metlib-MSMS/NEG-Metlib-MSMS/Metlib-MSMS/M150T103_forward/0.775,L-Arabinose,M-.pdf
- Supplementary table 1-10 and material 1-3/Material 3-Metlib-MSMS/NEG-Metlib-MSMS/Metlib-MSMS/M150T103_forward/0.8,D-Ribose,M-.pdf
- Supplementary table 1-10 and material 1-3/Material 3-Metlib-MSMS/NEG-Metlib-MSMS/Metlib-MSMS/M150T103_forward/0.826,D-Lyxose,M-.pdf
- Supplementary table 1-10 and material 1-3/Material 3-Metlib-MSMS/NEG-Metlib-MSMS/Metlib-MSMS/M150T74_forward/
- Supplementary table 1-10 and material 1-3/Material 3-Metlib-MSMS/NEG-Metlib-MSMS/Metlib-MSMS/M150T74_forward/0.736,D-Xylose,M-.pdf
- Supplementary table 1-10 and material 1-3/Material 3-Metlib-MSMS/NEG-Metlib-MSMS/Metlib-MSMS/M150T74_forward/0.775,L-Arabinose,M-.pdf
- Supplementary table 1-10 and material 1-3/Material 3-Metlib-MSMS/NEG-Metlib-MSMS/Metlib-MSMS/M150T74_forward/0.8,D-Ribose,M-.pdf
- Supplementary table 1-10 and material 1-3/Material 3-Metlib-MSMS/NEG-Metlib-MSMS/Metlib-MSMS/M150T74_forward/0.826,D-Lyxose,M-.pdf
[truncated: 3,368 more entries]
