# Supplementary material for: Integrated Proteomics and Metabolomics Link Acne to the Action Mechanisms of Cryptotanshinone Intervention
Source: Front Pharmacol. 2021 Sep 1;12:700696. doi: 10.3389/fphar.2021.700696 (PMC8440807; doi:10.3389/fphar.2021.700696)
Supplement: Supplementary file 1 [file DataSheet1.ZIP › Supplementary table 1-10 and material 1-3/Material 1-Metabolomics ppm.xlsx]

## Sheet: positive
X	name	mzmed	mzmin	mzmax	rtmed	rtmin	Qualitive	PPM	Ref_Compound	Ref_Name.Name	Precursor_Type.Precursor_Type	Score_forward	Score_reverse	HMDB.HMDB	KEGG.KEGG	Cas.Cas	PUBCHEM.Pubchem	Class.Class	Biospecimen.Biospecimen	Species.Species	rtmax	npeaks	X1.XP	X2.XP	X3.XP	X4.XP	X6.XP	X7.XP	QC	maxint	X1.1.XP_POS.1.1.XP	X1.2.XP_POS.1.2.XP	X1.3.XP_POS.1.3.XP	X1.4.XP_POS.1.4.XP	X1.5.XP_POS.1.5.XP	X1.7.XP_POS.1.7.XP	X1.8.XP_POS.1.8.XP	X1.9.XP_POS.1.9.XP	X2.1.XP_POS.2.1.XP	X2.2.XP_POS.2.2.XP	X2.3.XP_POS.2.3.XP	X2.4.XP_POS.2.4.XP	X2.5.XP_POS.2.5.XP	X2.7.XP_POS.2.7.XP	X2.8.XP_POS.2.8.XP	X2.9.XP_POS.2.9.XP	X3.2.XP_POS.3.2.XP	X3.3.XP_POS.3.3.XP	X3.4.XP_POS.3.4.XP
21104	M488T458	488.254	488.252	488.256	457.959	456.422	MS2_089515	0.000890885	MA016962;MA002521	Methyl (2e,8e)-9-[3a-hydroxy-6,7-dimethyl-1-(2-methylpropyl)-3-oxo-2,4,7,7a-tetrahydro-1h-isoindol-4-yl]-4,5-dihydroxy-8-methylnona-2,8-dienoate;Calcimycin	[M+K]+;[M+H-2H2O]+	0.920843674360781;0.855354863729704		;	;C11309	;52665-69-7	;1959	Organoheterocyclic compounds|Isoindoles and derivatives|Isoindolines;	;	;	460.008	48	7	6	8	8	8	7	4	1494	14622.2	13397.1	10130.8	16332.2	13696.7	12731.8	13087.1	13210.6	17689.8	12901.2	19298.3	17362.9	18696.9	15814.5	15001	15798.6	9165.5	8688.78	11745.6
27017	M599T496	599.3	599.296	599.308	496.228	492.959	MS2_048463	0.00274916	MA016008;MA018536;MA028294;MA020981;MA025448	Hematoporphyrin;Hematoporphyrin_i;Hematoporphyrin;Ncgc00385369-01_c32h48o9_card-20(22)-enolide, 16-(acetyloxy)-3-[(2,6-dideoxy-3-o-methylhexopyranosyl)oxy]-14-hydroxy-, (3beta,5beta,8xi,9xi,16beta)-;Phe-met-arg-phe-amide	[M+H]+;[M+H]+;[M+H]+;[M+Na]+;[M+H]+	0.990125023062502;0.99011831078749;0.98980038412305;0.95663845151149;0.934946886515671		;;;;	;;;;	;;14459-29-1;;64190-70-1	;;;;68615.0	;Organoheterocyclic compounds|Tetrapyrroles and derivatives|Porphyrins;Organoheterocyclic compounds|Tetrapyrroles and derivatives|Porphyrins;Lipids and lipid-like molecules|Steroids and steroid derivatives|Steroid lactones;Organic acids and derivatives|Carboxylic acids and derivatives|Amino acids, peptides, and analogues	;;;;	;;;;	499.13	50	6	5	8	8	8	8	7	547	2224.53	2466.01	2541.92	2580.4	2972.73	2474.44	3056.25	2382.57	2032.36	1755.46	2158.75	2030.32	1912.92	1655.35	1676.16	1480.62	1829.53	2920.22	2140.69
950	M118T237	118.121	118.12	118.122	237.192	232.019	MS2_161111	0.00561411	MA008297;MA011996	N,n-diethyl-2-aminoethanol;Creatinol	[M+H]+;[M+H]+	0.949838997197666;0.922344362089444		HMDB0033971;	;	100-37-8;13429-32-8	7497;83440	Organic nitrogen compounds|Organonitrogen compounds|Amines;Organic nitrogen compounds|Organonitrogen compounds|Guanidines	;	;	248.359	41	3	5	8	8	3	6	8	11790	1880.31	1380.77	48649.3	154919	1985.77	69056.6	140347	62780.4	63151.1	61758.8	57767.5	2799.42	2356.79	1835.9	2721.33	1990.33	23694.5	23289	8983.76
20090	M470T410	470.244	470.24	470.247	410.395	408.194	MS2_129504	0.00606875	MA014204;MA025928	Trp-His-Lys;Pyrazino[1',2':1,6]pyrido[3,4-b] indole-3-propanoic acid, 1,2,3,4,6,7,12,12a-octahydro-9-methoxy-6-(2-methylpropyl)- 1,4-dioxo-, 1,1-dimethylethyl ester, (3s,6s,12as)-	[M+H]+;[M+H]+	0.899422533060956;0.893555059896743		;	;	;461054-93-3	;	Organic acids and derivatives|Carboxylic acids and derivatives|Amino acids, peptides, and analogues;Organoheterocyclic compounds|Indoles and derivatives|Pyridoindoles	;	;	412.085	53	8	7	8	8	8	8	6	298	1533.15	1787.6	869.814	1312.11	1450.45	998.465	1340.44	2191.01	1885.21	1471.55	2002.5	1400.31	1565.41	1131.16	1438.33	1276.35	1509.66	2127.42	1839.18
40403	M975T318	974.554	974.55	974.561	317.62	316.573	MS2_209705	0.00764359	MA017774	Ncgc00347510-02_c48h76o19_6-deoxy-alpha-l-mannopyranosyl-(1->4)-beta-d-glucopyranosyl-(1->6)-1-o-[(3beta)-3,23-dihydroxy-23,28-dioxoolean-12-en-28-yl]-beta-d-glucopyranose	[M+NH4]+	0.778612						Lipids and lipid-like molecules|Prenol lipids|Terpene glycosides			318.061	5	0	4	0	1	0	0	0	227	1235.45	1210.24	1311.36	1200.04	1146.18	1275.12	1344.21	1365.22	795.894	1627.46	1930.11	1561.89	1498.9	1441.42	1508.8	1310.97	1309.25	1225.83	1639.79
20583	M479T143_1	479.093	479.09	479.096	143.168	133.554	MS2_279301	0.0087698	MA025615;MA001364;MA012304;MA017180;MA011350	3-piperidinecarboxamide, 1-[3,5-bis(trifluoromethyl)benzoyl]-n-(4-chlorophenyl)-;Flavine mononucleotide;N.alpha.,n.epsilon.-bis(2,4-dinitrophenyl)-l-lysine;Apiosylskimmin;Lactofen	[M+H]+;[M+Na]+;[M+H]+;[M+Na]+;[M+NH4]+	0.989951094803098;0.98936864440811;0.989128862589739;0.979039975133436;0.955405451369936		;HMDB0001520;;;	;C00061;;;	1207113-88-9;146-17-8;1655-49-8;;77501-63-4	;643976;96818;;62276	Benzenoids|Benzene and substituted derivatives|Benzoyl derivatives;;Benzenoids|Benzene and substituted derivatives|Aniline and substituted anilines;Phenylpropanoids and polyketides|Coumarins and derivatives|Coumarin glycosides;Benzenoids|Benzene and substituted derivatives|Diphenylethers	;serum;;;	;;;;	146.811	55	7	8	8	8	7	7	8	3493	35223.6	29596.5	23565	25149.6	35390.9	32038.6	39831.3	26266.9	26924.2	26344.2	37678.9	34927.7	25369.6	34445.1	21609.1	32381.4	29055.5	30694.3	29771.9
23950	M541T383	541.344	541.341	541.346	383.212	382.779	MS2_081602	0.0129434	MA027197	Leptomycin b	[M+H]+	0.794281				87081-35-4	435143	Lipids and lipid-like molecules|Fatty Acyls|Fatty acids and conjugates			383.67	4	0	4	0	0	0	0	0	345	672.339	1053.57	751.166	677.704	546.516	503.827	991.084	869.558	1408.9	586.872	1608.8	1481.36	774.882	1000.31	821.609	1339.03	389.324	593.639	601.67
20097	M470T370	470.305	470.303	470.308	369.81	368.314	MS2_088329	0.0170198	MA011811;MA024472	Ebastine;N-((4r)-4-((3r,5s,9s,10s,13r,14s,17r)-3-hydroxy-10,13-dimethylhexadecahydro-1h-cyclopenta[a]phenanthren-17-yl)pentanoyl)-n-methylglycine	[M+H]+;[M+Na]+	0.94456917118217;0.91319108656193		HMDB0060159;	;	90729-43-4;	3191;	Benzenoids|Benzene and substituted derivatives|Diphenylmethanes;	;	;	384.899	61	8	8	8	8	8	8	8	711	2842.07	2211.07	2163.15	2024.58	1750.25	933.506	1764.59	1724.33	4056.63	3149.27	3987.16	4461.02	5021.9	4924.03	2631.8	4020.53	2714.44	1546.06	2577.53
2544	M161T66	161.07	161.069	161.073	65.6455	39.831	MS2_151586	0.0173393	MA025045;MA000582;MA008341;MA012905;MA010208	Ala-Ala;Ala-Ala;3-methyladipic acid;3-methyl-2-quinoxalinone;8-methoxyquinolin-4-ol	[M+H]+;[M+H]+;[M+H]+;[M+H]+;[M+H-CH3]+	0.975261527012241;0.973590451343089;0.960273768247888;0.960139160052038;0.960090518745762		;HMDB0000303;;;	;C00398;;;	1948-31-8;61-54-1;3058-01-3;14003-34-0;21269-34-1	6992112.0;1150;12292;26384;243291	Organic acids and derivatives|Carboxylic acids and derivatives|Amino acids, peptides, and analogues;Organoheterocyclic compounds|Indoles and derivatives|Tryptamines and derivatives;Lipids and lipid-like molecules|Fatty Acyls|Fatty acids and conjugates;Organoheterocyclic compounds|Diazanaphthalenes|Benzodiazines;Organoheterocyclic compounds|Quinolines and derivatives|Quinolones and derivatives	;urine;;;	;Coprinus micaceus;Psilocybe arcana;Psilocybe bohemica;Psilocybe semilanceata;Penicillium expansum;Andrographis paniculatus;Angelica sinensis;Panax notoginsneg;Aloe vela;Dendranthema morifolium;Tanacetum parthenium;Epimedium brevicornum;Mahonia bealei;Arnebia euchroma;Lobelia chinensis;Lonicera japonica;Beta vulgaris;Chenopodium rubrum;Ophiopogon japonicus;Polygonatum sibiricum;Pharbitis nil;Arab…	85.622	68	8	5	7	8	8	7	4	28338	38192.7	62141.3	28328.2	12817.7	61265.5	34456.6	16048.8	120537	280585	6384.86	14327.9	546450	14296.2	6661.09	6076.69	154923	188779	36054.3	152614
24524	M552T275	552.184	552.178	552.189	275.357	256.679	MS2_384957	0.0195747	MA025235;MA027417;MA027416;MA011253;MA025237	Blood group a trisaccharide;Lewis x trisaccharide;Lewis a trisaccharide;Bosentan;Blood group h trisaccharide	[M+Na]+;[M+Na]+;[M+Na]+;[M+H]+;[M+Na]+	0.978025425996063;0.965828835770849;0.96329427488024;0.961436728679921;0.959247533021415		;HMDB0006568;HMDB0006582;HMDB0014699;	;;;;	49777-13-1;71208-06-5;56570-03-7;147536-97-8;60797-31-1	;;;104865;5288910.0	Organic oxygen compounds|Organooxygen compounds|Carbohydrates and carbohydrate conjugates;Lipids and lipid-like molecules|Fatty Acyls|Fatty acyl glycosides;Lipids and lipid-like molecules|Fatty Acyls|Fatty acyl glycosides;Organoheterocyclic compounds|Diazines|Pyrimidines and pyrimidine derivatives;Organic oxygen compounds|Organooxygen compounds|Carbohydrates and carbohydrate conjugates	;proteins;;urine;	;;;;	277.353	67	8	8	8	8	8	8	8	854	3977.52	4352.65	4104.4	3255.45	3927.66	4683.07	3585.21	3128.79	4614.27	4093.1	3746.32	3654.13	3115.22	3396.71	2671.46	2365.93	3152.77	3290.05	3129.7
33941	M759T67	758.569	758.567	758.571	67.459	52.9	MS2_007372	0.0195974	MA025125;MA008638;MA012311	1-hexadecanoyl-2-octadecadienoyl-sn-glycero-3-phosphocholine;1-palmitoyl-2-linoleoyl-sn-glycero-3-phosphocholine;1,2-dioleoyl-sn-glycero-3-phosphoethanolamine-n-methyl	[M+H]+;[M+H]+;[M+H]+	0.998871762739876;0.975501174118313;0.702807115675962		;HMDB0007973;HMDB0010565	;;	130614-06-1;159701-21-0;96687-23-9	6439299.0;5287971;9547032	Lipids and lipid-like molecules|Glycerophospholipids|Glycerophosphocholines;Lipids and lipid-like molecules|Glycerophospholipids|Glycerophosphocholines;Lipids and lipid-like molecules|Glycerophospholipids|Glycerophosphoethanolamines	;urine;	;;	70.529	31	3	7	4	4	5	3	3	1007442	1.45773e+06	783393	2.59528e+06	1.21639e+06	2.20691e+06	2.78101e+06	1.8046e+06	2.05813e+06	4.37674e+06	4.27833e+06	1.22268e+06	1.87099e+06	2.29755e+06	3.32271e+06	1.49423e+06	1.56054e+06	1.77883e+06	5.11209e+06	5.51026e+06
16246	M400T172	400.342	400.341	400.343	171.509	170.666	MS2_043643	0.0210729	MA001032;MA009689;MA005421	L-palmitoylcarnitine;Palmitoylcarnitine;Palmitoylcarnitine	[M+H]+;[M+H]+;[M+H]+	0.999426709650258;0.991868630867751;0.976488388205144		HMDB0000222;;	C02990;;	2364-67-2;1935-18-8;	11953816;461;16902	Lipids and lipid-like molecules|Fatty Acyls|Fatty acid esters;Lipids and lipid-like molecules|Fatty Acyls|Fatty acid esters;Lipids and lipid-like molecules|Fatty Acyls|Fatty acid esters	urine;;	;;	172.894	53	7	8	7	8	7	8	8	884149	941883	1.42725e+06	3.20318e+06	2.19423e+06	2.36053e+06	2.23443e+06	2.83851e+06	2.17798e+06	1.23338e+06	2.12307e+06	1.24961e+06	1.41364e+06	1.02413e+06	2.56483e+06	2.19651e+06	1.18748e+06	1.74897e+06	1.92439e+06	1.94859e+06
10253	M303T405	303.2	303.195	303.2	405.491	404.846	MS2_095425	0.0330584	MA014278	Val-Gly-Lys	[M+H]+	0.775866						Organic acids and derivatives|Carboxylic acids and derivatives|Amino acids, peptides, and analogues			418.532	8	2	5	0	1	0	0	0	849	4286.31	4582.94	5820.95	5042.83	6455.86	5552.35	2101.59	5006.67	5869.27	5110.23	6992.62	6726.75	4799.53	5815.51	11659.5	5082	4965.59	3945.13	6051.19
265	M86T474	86.0952	86.0949	86.0956	474.023	471.313	MS2_062123	0.0345805	MA004162;MA000832	2-methylpyrrolidine;1,5-pentanediamine	[M+H]+;[M+H-NH3]+	0.868971759560149;0.830364564862172		;HMDB0002322	C10820;C01672	20562-02-1;462-94-2	13003;273	;Organic nitrogen compounds|Organonitrogen compounds|Amines	;urine	;Homo sapiens (Urine);Hippobroma longiflora;Lobelia inflata;Lobelia siphilitica;Sedum acre;Sedum sarmentosum;Arabidopsis thaliana;Glycine max;Lathyrus sativus;Lupinus albus;Lupinus angustifolius;Lupinus arboreus;Lupinus hirsutus;Lupinus luteus;Lupinus mutabilis;Lupinus polyphyllus;Lupinus termis;Pisum sativum;Sophora subprostate;Sophorae flavescentis;Trifolium subterraneum;Lyallia kerguelensis;Hu…	475.673	53	8	8	8	8	8	8	5	2341	20027.3	15173.8	17922.6	22825.6	20755.7	20100.1	17532.5	18843.3	12967.7	18085.5	14032.5	15375.3	13686.7	14487.1	18880.7	12472.5	14013.2	18745	21691.1
4411	M204T322	204.123	204.122	204.124	322.487	319.75	MS2_255717	0.0352409	MA024995;MA008565;MA028576;MA006990;MA004956	Acetyl-l-carnitine;Acetyl-dl-carnitine;Acetylcarnitine;Acetyl-l-carnitine;Acetylcarnitine	[M+H]+;[M+H]+;[M+H]+;[M+H]+;[M]+	0.999779704616738;0.999684081253562;0.999565594603646;0.996791395793538;0.959755730958156		HMDB0000201;;;;	;;C02571;;C02571	3040-38-8;14992-62-2;870-77-9;;870-77-9	;1;;18230;439756	Lipids and lipid-like molecules|Fatty Acyls|Fatty acid esters;Lipids and lipid-like molecules|Fatty Acyls|Fatty acid esters;;Lipids and lipid-like molecules|Fatty Acyls|Fatty acid esters;Lipids and lipid-like molecules|Fatty Acyls|Fatty acid esters	urine;;;;	;;;;	328.324	56	8	8	8	8	8	8	8	82853	506459	505067	581431	610081	584491	618951	751859	538957	405551	354722	443320	556485	359602	665537	764713	444830	814494	1.0378e+06	428153
29827	M657T130	657.363	657.359	657.369	130.094	109.086	MS2_001392	0.040285	MA028470;MA017252	Cimicifugoside h 2;(2s,3r,4s,5r)-2-{[2-hydroxy-22-(2-hydroxypropan-2-yl)-3,8,8,17,19-pentamethyl-23,24-dioxaheptacyclo[19.2.1.0茅鹿?茅鹿驴茅聢娄?0茅虏?茅鹿驴茅聢娄?0茅聢?茅鹿驴茅聢娄?0茅聢?茅鹿驴猫聶聫.0茅鹿驴猫聶聫,茅鹿驴茅聢娄莽垄路tetracos-4-en-9-yl]oxy}oxane-3,4,5-triol	[M+Na]+;[M+K]+	0.92371210865858;0.863923919143986		;	;	161097-77-4;	;	Lipids and lipid-like molecules|Steroids and steroid derivatives|Cycloartanols and derivatives;Lipids and lipid-like molecules|Steroids and steroid derivatives|Cycloartanols and derivatives	;	;	133.36	22	8	2	1	2	1	0	7	991	10592.2	3277.13	3208.75	6078	2100.45	3350.49	3673.46	2165.56	6105.12	815.303	12441.9	11662.1	4519.58	3057.5	13549.5	429.872	1676.17	1087.57	1498.33
997	M120T255_2	120.08	120.08	120.081	254.73	254.071	MS2_254979	0.0412768	MA001545;MA010817;MA009293;MA009359;MA001020	2-amino-1-phenylethanol;S-(2-aminoethyl)isothiourea;N-(phenylacetyl)-l-phenylalanine;2-phenylpiperazine;Clomeprop	[M+H-H2O]+;[M+H]+;[M+H-C9H8O3]+;[M+H-C2H5N]+;[M+H-C8H6Cl2O2]+	0.997561268476689;0.963637798937515;0.756943415852577;0.711751596529241;0.700235691636503		HMDB0001065;;HMDB0002372;;	C02735;;;;C18531	7568-93-6;56-10-0;738-75-0;5271-26-1;84496-56-0	1000;2039;47579;250673;93482	Organic nitrogen compounds|Organonitrogen compounds|Amines;;Organic acids and derivatives|Carboxylic acids and derivatives|Amino acids, peptides, and analogues;Organoheterocyclic compounds|Diazinanes|Piperazines;Benzenoids|Benzene and substituted derivatives|Anilides	serum;;urine;;	;;;;	257.414	56	8	8	8	8	8	8	8	1273543	6.24349e+06	8.31129e+06	5.73417e+06	8.56796e+06	8.86062e+06	6.87751e+06	9.32262e+06	7.42635e+06	7.56139e+06	6.72181e+06	7.81523e+06	8.38981e+06	6.53547e+06	7.71557e+06	7.88221e+06	6.62012e+06	5.89145e+06	6.77688e+06	6.49899e+06
11924	M330T386	330.164	330.163	330.167	385.803	383.78	MS2_060894	0.0459692	MA000503;MA002913	Paroxetine;Paroxetine	[M+H]+;[M+H]+	0.931993967112496;0.91801639065569		HMDB0014853;HMDB0014853	C07415;C07415	61869-08-7;7782-49-2	43815;4691	Organoheterocyclic compounds|Piperidines|Phenylpiperidines;Organoheterocyclic compounds|Piperidines|Phenylpiperidines	urine;	;	387.088	56	8	8	8	8	8	8	8	4808	6469.63	10929	8631.5	9386.7	9659.33	8450.14	11358.3	10016.3	19387.3	20317.7	19954.5	19113.9	16509.6	19632.1	14113.7	14185.8	12596.6	9380.95	9647.35
9752	M296T383_1	296.064	296.053	296.066	383.22	367.613	MS2_176506	0.0473567	MA002245	Glycerophosphocholine	[M+K]+	0.823263		HMDB0000086	C00670	28319-77-9	657272	Lipids and lipid-like molecules|Glycerophospholipids|Glycerophosphocholines			383.899	57	8	8	8	8	8	8	8	42214	90723.8	205866	134912	101892	131594	139870	131473	124861	126134	194741	103351	101901	122377	159370	36607.6	85483.7	204357	105129	173260
3784	M191T430	191.065	191.064	191.066	430.214	413.328	MS2_157046	0.0540109	MA004795	Gly-Asp	[M+H]+	0.913752					97363	Organic acids and derivatives|Carboxylic acids and derivatives|Amino acids, peptides, and analogues			431.525	58	8	8	8	8	8	8	8	1792	5086	5656.91	5868.63	4418.59	5253.16	4683.76	5264.99	5138.58	5266.05	5903.27	5566.56	7421.95	7143.01	6247.87	5542.45	5610.14	5613.13	6353.05	7604.81
22952	M522T452	522.199	522.197	522.201	452.342	449.363	MS2_013173	0.0547355	MA002231	Melezitose	[M+NH4]+	0.873047		HMDB0011730	C08243	597-12-6	92817	Organic oxygen compounds|Organooxygen compounds|Carbohydrates and carbohydrate conjugates			462.325	56	8	7	8	8	8	8	8	1624	4250.72	12757	3623.67	6145.03	2681.4	3300.19	3500.04	5637.41	6371.96	4264.22	5686.74	2921.92	2283.62	2999.66	1678.81	2274.27	4038.9	4257.24	6149.49
37053	M845T450	845.402	845.398	845.407	450.128	446.513	MS2_102983	0.0600212	MA016634;MA004854;MA013169	(2s,3s,4s,5r,6r)-6-[(2r,3r,4s,5s,6s)-2-[[(3s,6ar,6bs,8as,12ar,14bs)-11-carboxy-4,4,6a,6b,8a,11,14b-heptamethyl-14-oxo-2,3,4a,5,6,7,8,9,10,12,12a,14a-dodecahydro-1h-picen-3-yl]oxy]-6-carboxy-4,5-dihydroxyoxan-3-yl]oxy-3,4,5-trihydroxyoxane-2-carboxylic acid;Licoricesaponin h2;Rifampin	[M+Na]+;[M+Na]+;[M+Na]+	0.720803280004019;0.718010258465189;0.704010023988072		;HMDB0029843;	;;C06688	;;13292-46-1	;3495;	Lipids and lipid-like molecules|Prenol lipids|Terpene glycosides;Lipids and lipid-like molecules|Prenol lipids|Terpene glycosides;	;;	;;	451.638	8	1	4	2	0	1	0	0	396	885.701	1648.78	946.578	1230.12	915.423	1068.51	1138.2	1288.89	2983.92	1305.74	2091.54	1626.51	990.905	967.495	1663.15	1019.11	892.584	1067.81	1211.79
25895	M578T388	578.301	578.297	578.307	387.626	385.462	MS2_101799	0.0625087	MA026381	1-o-hexadecyl-2-deoxy-2-thio-s-acetyl-sn-glyceryl-3-phosphorylcholine	[M+K]+	0.871485				96801-55-7		Organic nitrogen compounds|Organonitrogen compounds|Quaternary ammonium salts			389.149	43	6	7	6	6	6	6	6	777	1385.56	3462.61	1734.79	1878.36	1528.36	1831.3	2482.39	2696.72	5917.01	4498.88	6306.01	4334.95	2911.67	3375.46	1897.36	3830.82	2593.23	2131.07	2429.06
34917	M785T141_1	784.583	784.58	784.585	141.228	140.543	MS2_369921	0.0626042	MA010971;MA025108	Arachidonoylthiophosphorylcholine;1-palmitoyl-2-stearoyl-sn-glycero-3-phosphocholine	[M+H]+;[M+Na]+	0.998274475814726;0.925125938304857		;HMDB0007970	;	146797-82-2;59403-51-9	11083278;	Organic nitrogen compounds|Organonitrogen compounds|Quaternary ammonium salts;Lipids and lipid-like molecules|Glycerophospholipids|Glycerophosphocholines	;proteins	;	142.716	56	8	8	8	8	8	8	8	1190399	1.88642e+06	1.45053e+06	2.41548e+06	718960	1.87015e+06	2.2854e+06	1.11896e+06	2.5217e+06	2.47306e+06	3.37592e+06	2.09447e+06	2.42776e+06	2.83992e+06	3.14159e+06	984689	2.11697e+06	2.27666e+06	2.7407e+06	2.56787e+06
3867	M193T115	193.059	193.058	193.061	115.249	100.741	MS2_172225	0.0628481	MA014992	Ala-Cys	[M+H]+	0.798272					10058401	Organic acids and derivatives|Carboxylic acids and derivatives|Amino acids, peptides, and analogues			132.656	40	5	7	6	4	5	4	7	8172	7191.82	4645.76	5549.2	466.69	12721.5	880.954	10714.4	12074.8	3013.36	2542.28	2536.23	1991	3786.88	1602.04	92934	4311.74	7491.03	2166.44	6531.61
24601	M553T31	553.385	553.378	553.392	31.3125	29.678	MS2_324370	0.0642358	MA009744	Didodecyl 3,3'-thiodipropionate oxide	[M+Na]+	0.789057				17243-14-0	87016	Organic acids and derivatives|Carboxylic acids and derivatives|Dicarboxylic acids and derivatives			44.681	32	7	2	5	4	4	2	3	23519	51153.8	10431.9	17610.9	15918.6	18369.8	6194.64	13930.8	12262.8	8356.64	7993.87	9648.31	11573.3	10176.1	8908.85	6365.73	2733.16	5875.56	10241	8748
36974	M843T38_2	842.656	842.646	842.66	37.9585	31.794	MS2_331950	0.0663082	MA025119	1,2-dieicosenoyl-sn-glycero-3-phosphocholine	[M+H]+	0.979305		HMDB0008308		61596-54-1		Lipids and lipid-like molecules|Glycerophospholipids|Glycerophosphocholines	serum		46.334	44	8	7	6	4	3	6	8	7371	13672.7	4065.11	5813.84	7288.77	11704.3	13244.1	12030.8	10275.2	26492.3	38041.3	24354.2	27849.8	31518.4	28513.8	25523.9	16498.4	12952.7	5847.31	19433.2
37846	M871T401	871.473	871.471	871.478	400.885	398.981	MS2_061157	0.0663171	MA023154	Furostane base -2h + 1o, o-hex, o-pen-dhex	[M-H2O+H]+	0.919067		HMDB0041051				Lipids and lipid-like molecules|Steroids and steroid derivatives|Steroidal glycosides			402.059	11	3	4	2	2	0	0	0	246	613.053	934.5	1026.06	1242.5	812.18	857.991	1151.76	1745.3	1659.22	1435.83	1856.46	1031.36	644.128	1016.68	932.047	1155.74	1365.53	1155.41	1419.09
34745	M781T103	780.549	780.547	780.552	102.597	100.554	MS2_326307	0.069179	MA025125;MA012311	1-hexadecanoyl-2-octadecadienoyl-sn-glycero-3-phosphocholine;1,2-dioleoyl-sn-glycero-3-phosphoethanolamine-n-methyl	[M+Na]+;[M+Na]+	0.995417906787878;0.984664045495106		;HMDB0010565	;	130614-06-1;96687-23-9	6439299.0;9547032	Lipids and lipid-like molecules|Glycerophospholipids|Glycerophosphocholines;Lipids and lipid-like molecules|Glycerophospholipids|Glycerophosphoethanolamines	;	;	104.005	17	2	0	4	4	4	3	0	22902	51229	34588.5	76296.7	28592.7	58003.8	63846.5	50074.4	108169	38009.4	63704.2	30289.3	37117.4	49057.9	56191.2	42410.3	38270.8	65294.9	73714.5	95075.6
32870	M731T145	730.536	730.533	730.538	145.453	144.782	MS2_339216	0.0704058	MA025109	1,2-dipalmitoleoyl-sn-glycero-3-phosphocholine	[M+H]+	0.908842		HMDB0008002		4724-96-3		Lipids and lipid-like molecules|Glycerophospholipids|Glycerophosphocholines	serum		146.596	56	8	8	8	8	8	8	8	155755	265987	243630	319458	75605.2	263840	300656	149821	290777	452335	641008	410636	320236	513360	467984	208085	394782	420036	385557	445956
31688	M701T496	701.337	701.331	701.344	496.102	486.16	MS2_062367	0.0726433	MA009584;MA020640	Posaconazole;Ncgc00385500-01_c32h54o15_1,3,6-tris-o-(3-methylbutanoyl)-beta-d-fructofuranosyl 2-o-(3-methylbutanoyl)-alpha-d-glucopyranoside	[M+H]+;[M+Na]+	0.762426830027412;0.758215085244981		;	;	171228-49-2;	468595;	Organoheterocyclic compounds|Diazinanes|Piperazines;	;	;	498.306	41	7	4	6	5	5	6	7	689	1383.37	2952.96	967.456	1247.11	2984.77	1428.13	2017.39	2487.15	1624.18	1252.65	2356.79	1754.28	974.321	1061.72	996.826	1332.2	1085.84	2057.63	1917.74
23100	M524T188_2	524.37	524.369	524.372	188.106	187.157	MS2_327795	0.0749375	MA003993;MA009571	1-stearoyl-2-hydroxy-sn-glycero-3-phosphocholine;1-o-hexadecyl-2-o-acetyl-sn-glyceryl-3-phosphorylcholine	[M+H]+;[M+H]+	0.989203240314766;0.85127146592949		HMDB0010384;HMDB0062195	C04230;	19420-57-6;74389-68-7	497299;108156	Lipids and lipid-like molecules|Glycerophospholipids|Glycerophosphocholines;Lipids and lipid-like molecules|Glycerophospholipids|Glycerophosphocholines	urine;	;	189.313	56	8	8	8	8	8	8	8	1736956	2.12422e+06	2.40286e+06	2.65441e+06	3.73716e+06	3.3728e+06	4.56144e+06	4.87411e+06	4.7641e+06	1.69667e+06	2.38727e+06	1.78979e+06	1.83228e+06	2.10145e+06	3.32282e+06	3.13622e+06	2.06223e+06	5.66582e+06	3.9221e+06	2.89029e+06
763	M112T239_2	112.05	112.05	112.051	238.608	237.902	MS2_086404	0.0774015	MA001297;MA000284;MA002589;MA000980;MA000274	Cytosine;Cytidine;2'-deoxycytidine;Cidofovir;Cytidine 5'-monophosphate	[M+H]+;[M+H-C5H8O4]+;[M+H-C5H8O3]+;[M+H-C4H9O5P]+;[M+H-C5H9O7P]+	0.995326691487122;0.985850383406633;0.985832062623663;0.985691563693575;0.985112617484191		HMDB0000630;HMDB0000089;HMDB0000014;HMDB0014513;HMDB0000095	C00380;C00475;C00881;C06909;C00055	71-30-7;65-46-3;951-77-9;113852-37-2;63-37-6	597;6175;1223201;60613;6131	Organoheterocyclic compounds|Diazines|Pyrimidines and pyrimidine derivatives;;Nucleosides, nucleotides, and analogues|Pyrimidine nucleosides|Pyrimidine 2'-deoxyribonucleosides;Organoheterocyclic compounds|Diazines|Pyrimidines and pyrimidine derivatives;Nucleosides, nucleotides, and analogues|Pyrimidine nucleotides|Pyrimidine ribonucleotides	urine;urine;;urine;saliva	;;;;	239.908	56	8	8	8	8	8	8	8	630328	1.66949e+06	1.27076e+06	1.30443e+06	1.65401e+06	1.71223e+06	1.37786e+06	1.51554e+06	1.93703e+06	3.86994e+06	3.38128e+06	2.84211e+06	3.97707e+06	4.05614e+06	3.31582e+06	1.90278e+06	3.40998e+06	2.08062e+06	1.51677e+06	1.87237e+06
8658	M279T173	279.167	279.165	279.168	172.841	171.648	MS2_279852	0.0805244	MA001702;MA009458	Dibutyl phthalate;Mono-2-ethylhexyl phthalate	[M+H]+;[M+H]+	0.983675063441409;0.981315640327925		HMDB0033244;HMDB0013248	C14214;	84-74-2;4376-20-9	3026;20393	Benzenoids|Benzene and substituted derivatives|Benzoic acids and derivatives;Benzenoids|Benzene and substituted derivatives|Benzoic acids and derivatives	;urine	;	174.294	33	5	1	5	6	8	6	2	4465	5441.13	5381.1	6373.66	5821.71	5332.63	4365.85	4858.25	6368.88	3720.05	5596.28	15462.2	17170.3	5100.06	6149.12	15044.9	5322.37	5226.95	5147.46	3855.02
19420	M457T443	457.224	457.222	457.235	443.337	441.435	MS2_102880	0.0830879	MA014055	Vindoline	[M+H]+	0.72747			C01626	2182-14-1					468.373	17	3	6	0	2	0	0	1	870	1520.86	1365.65	1222.1	1442.27	1218.63	922.794	1615.24	1309.61	1747.47	2472.94	1814.88	3921.12	2883.19	2054.47	5156.2	903.031	1060.07	1205.36	1363.21
14416	M369T533	369.247	369.246	369.248	533.178	529.334	MS2_178186	0.0916127	MA013300;MA025573;MA003176;MA026935;MA002546	Perindopril;Cinnarizine;Perindopril;4-imidazolidineheptanoic acid, 3-[(3r)-3-cyclohexyl-3-hydroxypropyl]-2,5-dioxo-, (4r)-rel-;Bufalin	[M+H]+;[M+H]+;[M+H]+;[M+H]+;[M+H-H2O]+	0.889718963742776;0.889594358468357;0.889449163087395;0.88732487376155;0.878351634787052		HMDB0014928;;HMDB0014928;;	C07706;;C07706;;C16922	82834-16-0;298-57-7;82834-16-0;65705-83-1;465-21-4	60184.0;1547484.0;107807;119304.0;10061	Organic acids and derivatives|Carboxylic acids and derivatives|Amino acids, peptides, and analogues;Benzenoids|Benzene and substituted derivatives|Diphenylmethanes;Organic acids and derivatives|Carboxylic acids and derivatives|Amino acids, peptides, and analogues;Organoheterocyclic compounds|Azolidines|Imidazolidines;Lipids and lipid-like molecules|Steroids and steroid derivatives|Steroid lactones	;;urine;;	;;;;	542.78	66	8	8	8	8	8	8	8	9078	60410.2	39357.6	51913.5	41543.8	47160.7	30736.5	52039.9	64157.4	95177.4	65717.1	86540.3	81230.3	67182.9	59195.3	79356.3	65954	72515.5	53114.9	88800.7
27881	M615T32_3	615.494	615.492	615.498	31.6465	29.984	MS2_090119	0.0931325	MA027794	1-palmitoyl-2-linoleoyl-rac-glycerol	[M+Na]+	0.909746				73649-99-7	9543695	Lipids and lipid-like molecules|Fatty Acyls|Lineolic acids and derivatives			33.513	56	8	8	8	8	8	8	8	57999	104162	44914.5	99636.5	32433.7	38247.4	27750.6	68653.8	34531.8	81850.7	106324	88859.6	71064.5	97687.7	110551	50901.8	65643.2	103927	45349.4	42072.9
25625	M573T74	573.484	573.483	573.486	74.136	68.919	MS2_259237	0.0933999	MA028020	2-sdahma [dmed-fahfa]	[M+H]+	0.762299									76.961	17	2	0	2	3	5	5	0	30234	4466.48	2056.66	4831.39	1515.76	3007.39	3556.67	1657.76	2167.35	114579	53161.3	69660.5	35067.8	39436.7	15184.1	90637.1	81505.1	4185.32	3350.8	6440.12
21593	M497T101	497.232	497.231	497.235	101.431	98.757	MS2_001064	0.0943874	MA025060;MA011450;MA028446;MA017862;MA001393	Acetamide, 2-[4-[(5,6-diphenyl-2-pyrazinyl)(1-methylethyl)amino]butoxy]-n-(methylsulfonyl)-;6,7-diethoxy-4-methylcoumarin;Benzoyl-phe-Ala-arg;Gitoxigenin diacetate;Telmisartan	[M+H]+;[2M+H]+;[M+H]+;[M+Na]+;[M+H-H2O]+	0.996652005607238;0.995089844660383;0.994389580242723;0.957312690656552;0.829649543793097		;;;;HMDB0015101	;;;;C07710	475086-01-2;314744-06-4;89020-38-2;;144701-48-4	9913767.0;688976;;;65999	Organic nitrogen compounds|Organonitrogen compounds|Amines;;Organic acids and derivatives|Carboxylic acids and derivatives|Amino acids, peptides, and analogues;Lipids and lipid-like molecules|Steroids and steroid derivatives|Steroid lactones;Benzenoids|Benzene and substituted derivatives|Biphenyls and derivatives	;;;;urine	;;;;	104.67	33	8	7	4	4	1	1	8	5676	69767.4	19385.9	10079.5	24417.3	6015.77	13691.8	17721.2	5887.99	10357.3	4960.61	6683.91	7865.71	6752.1	4929.96	20025.8	4863.29	3222.6	2210.43	1833.49
10580	M308T220_2	308.196	308.189	308.199	219.955	219.033	MS2_187800	0.0965138	MA002751	Zolpidem	[M+H]+	0.930432		HMDB0005023	C07219	82626-48-0	5732	Organoheterocyclic compounds|Azoles|Imidazoles	proteins		240.511	27	7	3	5	3	2	1	6	2023	3101.91	4817.3	5930.81	3945.4	5416.52	5025.19	12953.9	7078.66	743.76	1493.88	1655.63	1979.9	1316.68	541.883	1416.28	1078.18	603.086	2177.94	1722.22
334	M91T256	91.053	91.0522	91.0537	255.679	254.071	MS2_254956	0.101528	MA008164;MA000130;MA001723;MA001725	M-toluidine;O-toluidine;Benzylamine;Benzyl alcohol	[M+H-NH3]+;[M+H-NH3]+;[M+H-NH3]+;[M+H-H2O]+	0.976109891776511;0.973182463382232;0.968233056750063;0.964784127547078		;HMDB0041965;HMDB0033871;HMDB0003119	;C14403;C15562;C00556	108-44-1;95-53-4;100-46-9;100-51-6	7934;7242;7504;244	Benzenoids|Benzene and substituted derivatives|Toluenes;Benzenoids|Benzene and substituted derivatives|Toluenes;Benzenoids|Benzene and substituted derivatives|Phenylmethylamines;Benzenoids|Benzene and substituted derivatives|Benzyl alcohols	;;urine;saliva	;;Botryllus giganteum;Moringa oleifera;Dianthus caryophyllus L.;Hesperis matronalis;Osmanthus fragrans;Petiveria alliacea;Proteaceae;Dioecrescis erythroclada;Saxifraga stolonifera Meerb.	272.763	57	8	8	8	8	8	8	8	6077	32715.1	37758.4	31045	39404.3	38237	34295	40434.5	36933.4	33301.2	27642.8	35167.1	36316	26720.6	33698	34082.8	27686	34356.4	31788.5	39109.5
8012	M269T329_2	269.122	269.122	269.123	329.16	328.361	MS2_039168	0.103349	MA024999;MA024289	N-acetyl-l-carnosine;N-acetylcarnosine	[M+H]+;[M+H]+	0.965628667203832;0.953327294661069		;HMDB0012881	;	56353-15-2;	91814.0;	Organic acids and derivatives|Peptidomimetics|Hybrid peptides;Organic acids and derivatives|Peptidomimetics|Hybrid peptides	;	;	330.832	11	0	8	0	0	0	3	0	7990	19500.8	20525.1	19616.6	20988.1	30212.1	24251.1	37879.3	32169.8	6372.06	4562.4	4450.97	7023.48	3591.18	9811.39	6408.5	4292	11697.4	21806.7	18894.6
9837	M297T34	297.147	297.144	297.149	33.7945	32.401	MS2_284601	0.103547	MA009151;MA009233;MA002220;MA008671;MA001272	Cryptotanshinone;4-hydroxycyclofenil;Gibberellin a4;Methylergonovine;Rac-didemethylcitalopram	[M+H]+;[M+H]+;[M+H-2H2O]+;[M+H-C2H5N]+;[M+H]+	0.989636446967294;0.789419992039935;0.70674763319962;0.704854129507305;0.703231928915529		;;;HMDB0014497;HMDB0060472	;;C11864;;C16609	35825-57-1;886587-59-3;468-44-0;113-42-8;62498-69-5	160254;11687976;92109;8226;162976	Lipids and lipid-like molecules|Prenol lipids|Diterpenoids;Benzenoids|Benzene and substituted derivatives|Diphenylmethanes;Lipids and lipid-like molecules|Prenol lipids|Diterpenoids;Alkaloids and derivatives|Ergoline and derivatives|Lysergic acids and derivatives;Benzenoids|Benzene and substituted derivatives|Phenylbutylamines	;;;urine;urine	;;;;	48.21	50	5	5	8	8	8	8	8	11676834	56484.1	22272.8	16294.5	12094.2	13844.8	8747.16	212234	14202.9	5177.95	12176.7	6938.88	6676.75	7033.63	12095.5	13193.5	1675.19	2.11122e+06	1.06697e+06	1.68319e+06
38451	M891T465	891.415	891.411	891.423	465.23	464.056	MS2_075923	0.105603	MA020316;MA028370	Ncgc00347384-02_c44h68o17_(1beta,3alpha,9xi,14xi)-1-hydroxyspirosta-5,25(27)-dien-3-yl beta-d-glucopyranosyl-(1->3)-6-deoxy-alpha-l-mannopyranosyl-(1->2)-(3xi)-alpha-d-threo-pentopyranoside;Ruscin	[M+Na]+;[M+Na]+	0.914004459887362;0.779440800103519		;	;	;39491-41-3	;	Lipids and lipid-like molecules|Steroids and steroid derivatives|Steroidal glycosides;Lipids and lipid-like molecules|Steroids and steroid derivatives|Steroidal glycosides	;	;	470.655	35	4	4	4	6	4	7	6	1780	2379.86	4424.41	1547.83	2327.81	1603.19	2040.3	3966.23	4044.62	3899.64	2344.18	7167.37	2731.77	1824.33	2185.23	1992.56	2061.42	2851.08	2632.52	3614.7
776	M112T338	112.085	112.085	112.086	337.954	335.551	MS2_038990	0.108736	MA002268	Histamine	[M+H]+	0.984519		HMDB0060263	C00388	51-45-6	774	Organic nitrogen compounds|Organonitrogen compounds|Amines			339.218	42	6	4	7	7	7	5	6	4212	76829.6	42725.3	43106.4	35658.2	73237.5	49036.4	50153.5	48699.8	34091.7	43852	52023.4	39276	32147.2	48935.8	33108.2	29796.6	34899.3	40324.1	59233.1
8358	M274T59	274.274	274.273	274.275	58.7045	52.17	MS2_021301	0.110219	MA000937;MA013560	Fenpropidin;Fenpropidin	[M+H]+;[M+H]+	0.955789527667316;0.95570905911032		;	C18726;C18726	67306-00-7;67306-00-7	91694;	Benzenoids|Benzene and substituted derivatives|Phenylpropanes;	;	;	63.091	58	8	8	8	8	8	8	8	1790887	1.05154e+07	1.53323e+07	1.10111e+07	2.01367e+07	1.07276e+07	1.33428e+07	1.00146e+07	1.29643e+07	7.84105e+06	1.04851e+07	6.90153e+06	6.85352e+06	9.81494e+06	1.11954e+07	3.50229e+06	8.37214e+06	1.1722e+07	1.23877e+07	1.13123e+07
14525	M371T161	371.202	371.2	371.206	160.523	157.751	MS2_085072	0.113884	MA014806	His-Ser-Lys	[M+H]+	0.867553						Organic acids and derivatives|Carboxylic acids and derivatives|Amino acids, peptides, and analogues			162.713	16	0	8	0	0	0	0	8	2634	7351.9	4556.54	4063.55	4783.85	4680.03	4897.37	4993.69	3825.95	10151.3	7024.48	8625.28	15637.9	11156.3	6801.36	16318.3	7484.4	4203.03	2957.34	4250.99
3092	M175T89	175.047	175.046	175.052	89.477	70.809	MS2_318437	0.117166	MA010213	5-nitroso-8-quinolinol	[M+H]+	0.76105				3565-26-2	19103	Organoheterocyclic compounds|Quinolines and derivatives|8-hydroxyquinolines			93.065	54	8	8	8	8	8	8	5	18033	73880.4	80391.2	100191	178589	106547	98726.7	112320	118431	26890.8	23989.5	48033.4	32073.5	77611.8	67988.1	42196.7	63629.5	167425	104101	99441.3
714	M110T402	110.071	110.07	110.071	402.159	395.457	MS2_115776	0.118475	MA011833	N-.alpha.-(tert-butoxycarbonyl)-l-histidine	[M+H-C6H10O4]+	0.904425				17791-52-5	87308	Organic acids and derivatives|Carboxylic acids and derivatives|Amino acids, peptides, and analogues			415.692	58	8	8	8	8	8	8	8	109799	4.75406e+06	1.94536e+06	2.64729e+06	3.06975e+06	4.40995e+06	2.6733e+06	4.71967e+06	1.41339e+06	2.23192e+06	3.99412e+06	709874	4.26444e+06	2.19054e+06	1.95922e+06	2.02283e+06	2.01635e+06	4.13152e+06	3.87687e+06	2.49276e+06
36675	M833T492_1	833.287	833.282	833.292	492.176	488.462	MS2_164587	0.120535	MA020558	Ncgc00384953-01_c41h46o17_(1as,1bs,2s,5ar,6s,6as)-6-({2-o-acetyl-6-deoxy-3,4-bis-o-[(2e)-3-phenyl-2-propenoyl]-alpha-l-mannopyranosyl}oxy)-1a-(hydroxymethyl)-1a,1b,2,5a,6,6a-hexahydrooxireno[4,5]cyclopenta[1,2-c]pyran-2-yl beta-d-glucopyranoside	[M+Na]+	0.820758						Phenylpropanoids and polyketides|Cinnamic acids and derivatives|Cinnamic acid esters			494.239	25	4	6	4	5	5	1	0	504	495.312	949.038	566.969	667.209	884.473	701.147	1190.15	986.086	795.951	939.579	1402.72	1224.91	464.23	580.887	610.976	457.076	698.149	754.385	1136.62
14943	M377T152	377.228	377.226	377.229	152.29	150.882	MS2_233651	0.123083	MA000547;MA001233;MA001116;MA025159;MA025438	Prostaglandin f2.alpha.;Prostaglandin d1;Prostaglandin f2.beta.;5-isoprostaglandin-f2.alpha.-vi;Prostaglandin h1	[M+Na]+;[M+Na]+;[M+Na]+;[M+Na]+;[M+Na]+	0.982194850479939;0.98214456409424;0.982011637412251;0.981903203493809;0.981416985851946		;HMDB0005102;HMDB0001483;;	C00639;C06438;C02314;;	551-11-1;17968-82-0;4510-16-1;180469-63-0;52589-22-7	5280363;5280936;5280506;9863432.0;3246811.0	Lipids and lipid-like molecules|Fatty Acyls|Eicosanoids;Lipids and lipid-like molecules|Fatty Acyls|Eicosanoids;Lipids and lipid-like molecules|Fatty Acyls|Eicosanoids;Lipids and lipid-like molecules|Fatty Acyls|Eicosanoids;Lipids and lipid-like molecules|Fatty Acyls|Eicosanoids	;serum;;;	;;;;	155.375	48	7	7	7	5	8	6	8	11047	43524.3	42136.3	43753.3	24607.8	44910.8	36972.8	31188.1	39313	24175.2	12174.4	16917.8	32907.7	37170.5	27013.4	16979.1	25850.3	47167.4	29457.1	37977
23936	M541T451	541.233	541.229	541.237	451.472	447.564	MS2_177550	0.126004	MA001238;MA012770;MA028542;MA027572;MA028481	Atorvastatin;Olmesartan medoxomil;1-(10z-heptadecenoyl)-sn-glycero-3-phospho-(1'-rac-glycerol);Olmesartan medoxomil methyl ether;Nimbin	[M+H-H2O]+;[M+H-H2O]+;[M-H+2Na]+;[M+H-CH4O]+;[M+H]+	0.74855899758489;0.74817286930318;0.743978349742415;0.723850041979238;0.701156139571776		HMDB0005006;;;;	C06834;;;;	134523-00-5;144689-63-4;1246341-64-9;896419-17-3;5945-86-8	60823;130881;;;	Organoheterocyclic compounds|Pyrroles|Substituted pyrroles;Benzenoids|Benzene and substituted derivatives|Biphenyls and derivatives;;Benzenoids|Benzene and substituted derivatives|Biphenyls and derivatives;Lipids and lipid-like molecules|Prenol lipids|Triterpenoids	serum;;;;	;;;;	452.676	45	8	7	6	8	8	8	0	793	1926.21	829.148	891.877	1066.31	1767.19	658.948	1032	1248.21	1350.35	928.85	1002.52	1689.58	1501.38	869.882	1846	1182.41	705.211	875.383	856.38
3717	M189T523	189.159	189.158	189.159	522.614	514.37	MS2_164696	0.128452	MA003986;MA000360;MA004611	N6,N6,N6-Trimethyl-L-lysine;L-homoarginine;N,n,n-trimethyllysine	[M+H]+;[M+H]+;[M+H]+	0.995173592553021;0.982936647958633;0.969627638406406		HMDB0001325;HMDB0000670;HMDB0001325	C03793;C01924;C03793	19253-88-4;156-86-5;19253-88-4	440120;9085;440120	Organic acids and derivatives|Carboxylic acids and derivatives|Amino acids, peptides, and analogues;Organic acids and derivatives|Carboxylic acids and derivatives|Amino acids, peptides, and analogues;Organic acids and derivatives|Carboxylic acids and derivatives|Amino acids, peptides, and analogues	urine;urine;urine	;;	532.259	60	8	8	8	8	8	8	8	38417	896935	1.08669e+06	1.06525e+06	791965	857282	788210	1.07836e+06	841282	590954	177444	699861	963726	577864	1.02118e+06	930809	186657	704887	598956	805613
13798	M359T527	359.253	359.251	359.255	527.356	523.936	MS2_083269	0.129419	MA027307;MA026923;MA014893;MA014285;MA014816	4,5-epoxy-7z,10z,13z,16z,19z-docosapentaenoic acid, methyl ester;Butaprost (free acid);Leu-Ala-Arg;Val-Leu-Lys;Ile-Ala-Arg	[M+H]+;[M+H-2H2O]+;[M+H]+;[M+H]+;[M+H]+	0.87506315714594;0.872239508594861;0.863696802203376;0.862568030682665;0.859912745861767		;;;;	;;;;	121818-29-9;433219-55-7;;;	;;9885148.0;10808346.0;	Lipids and lipid-like molecules|Fatty Acyls|Fatty acids and conjugates;Lipids and lipid-like molecules|Fatty Acyls|Eicosanoids;Organic acids and derivatives|Carboxylic acids and derivatives|Amino acids, peptides, and analogues;Organic acids and derivatives|Carboxylic acids and derivatives|Amino acids, peptides, and analogues;Organic acids and derivatives|Carboxylic acids and derivatives|Amino aci…	;;;;	;;;;	554.229	71	8	8	8	8	8	8	8	2636	8011.78	8401.96	9757.09	14404.9	10807.8	11638.4	10695.9	14646.6	12862.5	9952.34	11289.1	21866.5	11605.3	14485.7	21595.8	14603.1	11352.8	14378.5	12865.3
2285	M155T44	155.044	155.042	155.045	44.012	37.69	MS2_205335	0.13361	MA010955	Ketogluconic acid methyl ester	[M+H-3H2O]+	0.969785				21063-40-1	88770	Organic oxygen compounds|Organooxygen compounds|Carbohydrates and carbohydrate conjugates			47.291	45	7	4	6	7	7	6	8	7823	41011.8	19454.1	27342.3	5009.97	7853.26	6680.95	5889.97	16918.6	10370.8	4251.75	8599.47	26826.9	32313.4	12930.4	32157.1	12107.7	10071.8	1434.68	7355.71
18046	M431T325	431.258	431.254	431.261	325.212	324.165	MS2_196157	0.137458	MA009606;MA014340;MA001582;MA025158;MA026348	Budesonide;Phe-His-Lys;Androsterone glucuronide;3.beta.,5.beta.-tetrahydrocortisone 3,21-diacetate;Trandolapril	[M+H]+;[M+H]+;[M+H-2H2O]+;[M+H-H2O]+;[M+H]+	0.94173479322883;0.941340587783521;0.939404013350014;0.93552183573638;0.93536509644183		HMDB0015353;;HMDB0002829;;	;;C11135;;	51333-22-3;;1852-43-3;4003-93-4;87679-37-6	5281004;11540466.0;114833;119958.0;5525.0	Lipids and lipid-like molecules|Steroids and steroid derivatives|Hydroxysteroids;Organic acids and derivatives|Carboxylic acids and derivatives|Amino acids, peptides, and analogues;Lipids and lipid-like molecules|Steroids and steroid derivatives|Steroidal glycosides;Lipids and lipid-like molecules|Steroids and steroid derivatives|Steroid esters;Organic acids and derivatives|Carboxylic acids and d…	urine;;urine;;	;;;;	326.352	35	3	6	6	5	8	3	4	606	1375.82	2391.51	1190.03	902.582	1229.3	1047.75	1161.3	1077.62	555.565	967.457	1505.75	1182.48	769.5	935.208	810.975	843.505	1596.99	792.385	1198.2
534	M102T287_2	102.09	102.09	102.091	287.135	285.269	MS2_308348	0.141486	MA012726;MA027047;MA012148	4-hydroxy-l-isoleucine;Clomipramine n-oxide;Imipramine n-oxide	[M+H-CH2O2]+;[M+H-C14H12ClN]+;[M+H-C14H13N]+	0.991319246827019;0.826198028594143;0.797446037116122		;HMDB0060577;	;;	781658-23-9;14171-67-6;6829-98-7	2773624;;65589	Organic acids and derivatives|Carboxylic acids and derivatives|Amino acids, peptides, and analogues;Organoheterocyclic compounds|Benzazepines|Dibenzazepines;Organoheterocyclic compounds|Benzazepines|Dibenzazepines	;urine;	;;	304.373	57	8	8	8	8	8	8	8	84917	588920	397906	307868	468477	484499	366252	414672	367021	320164	425901	408623	422680	425512	552121	944024	379595	444658	420281	280935
13165	M349T233	349.196	349.194	349.199	233.166	228.348	MS2_023822	0.149039	MA003515;MA014932;MA025694;MA014474;MA001009	Enalaprilat;Met-Ala-Lys;Enalaprilat tert-butyl ester;Ser-Ser-Arg;Enalaprilat	[M+H]+;[M+H]+;[M+H-C4H8]+;[M+H]+;[M+H]+	0.998982682461856;0.998017484210527;0.997791331882556;0.994699002615914;0.99263366164557		HMDB0041886;;;;HMDB0041886	C11720;;;;C11720	76420-72-9;;674796-29-3;;76420-72-9	5362033;;;9884684.0;5462501	Organic acids and derivatives|Carboxylic acids and derivatives|Amino acids, peptides, and analogues;Organic acids and derivatives|Carboxylic acids and derivatives|Amino acids, peptides, and analogues;Organic acids and derivatives|Carboxylic acids and derivatives|Amino acids, peptides, and analogues;Organic acids and derivatives|Carboxylic acids and derivatives|Amino acids, peptides, and analogues…	;;;;	;;;;	234.661	49	4	8	8	7	8	6	8	1646	943.76	1095.86	1196.04	7945.73	1602.68	4824.63	5645.57	4150.26	6066.4	3056.66	4003.13	5230.1	1810.68	1995.6	5929.86	2287.28	1508.9	661.153	1191.56
22523	M514T434_2	514.271	514.268	514.279	434.406	432.065	MS2_047681	0.154337	MA025568	1-piperazinecarboxylic acid, 4-[1-[[4-[(1,1-dimethylethoxy)carbonyl]phenyl]methyl]-1h-indol-4-yl]-, 1,1-dimethylethyl ester	[M+Na]+	0.869034				1044764-11-5		Organoheterocyclic compounds|Diazinanes|Piperazines			441.745	17	5	4	4	2	0	2	0	913	1159.11	1216.65	1749.23	2337.01	1139.41	1446.61	3698.49	4108.66	1941.49	1323.41	3123.98	1258.09	1106.32	1115.16	1107.78	1598.13	1182.83	1242.33	1723.03
38837	M906T490	906.485	906.478	906.49	489.717	487.791	MS2_218030	0.154509	MA001552	Amphotericin b	[M+H-H2O]+	0.920544		HMDB0014819	C06573	1397-89-3	5280965	Organic oxygen compounds|Organooxygen compounds|Carbohydrates and carbohydrate conjugates	urine		495.682	15	3	0	2	4	4	1	1	349	702.465	1546.86	1278.9	1365.19	1341.61	1178.71	2032.77	754.739	986.788	1216.88	1184.62	1582.73	1000.21	1237.14	1264.22	991.307	1298.74	897.06	1950.29
2506	M160T114	160.049	160.048	160.062	114.053	105.008	MS2_172547	0.156532	MA010809;MA009090	Luminol;4h-3,1-benzoxazin-4-one, 6-methyl-2-[(4-methylphenyl)amino]-	[M+H-H2O]+;[M+H-C7H9N]+	0.959450389747872;0.736455170035684		;	;	521-31-3;86672-58-4	10638;848487	Organoheterocyclic compounds|Diazanaphthalenes|Benzodiazines;	;	;	115.581	18	0	2	1	1	6	7	0	2657	9446.4	10133.1	7254.58	3824.69	11279.8	7569.51	5840.16	12958.8	4220.97	4136.41	3595.68	2496.91	3917.04	869.235	3523.87	3250.35	4607.3	3754.65	4108.53
11844	M329T35_1	329.137	329.135	329.149	35.425	29.743	MS2_277913	0.161028	MA028433	Benzeneacetic acid, 5-[2-[4-(ethoxycarbonyl)phenyl]diazenyl]-2-hydroxy-	[M+H]+	0.746934				78028-01-0					47.706	61	2	6	8	8	7	8	8	99781	116310	12210.4	20449.7	7601.47	9784.21	12154	6752.67	8028.22	7673.76	3840.74	4562.65	11488.1	3700.36	9048.1	21129.2	5915.8	59190.6	39182.1	43102.2
10326	M304T39	304.259	304.254	304.262	39.351	33.525	MS2_041711	0.164505	MA010958	Arachidonoyl amide	[M+H]+	0.73087				85146-53-8	5283393	Lipids and lipid-like molecules|Fatty Acyls|Fatty amides			44.17	61	8	7	8	8	8	8	8	49653	118530	113501	94444.9	62185.9	124019	68647.4	172661	127544	92224.2	98332	113964	143772	102673	102016	103850	92720.5	125183	112304	109793
14933	M377T450	377.2	377.198	377.203	449.714	447.639	MS2_170714	0.165222	MA014560	Ala-Met-Arg	[M+H]+	0.758445						Organic acids and derivatives|Carboxylic acids and derivatives|Amino acids, peptides, and analogues			453.001	55	8	8	7	8	8	8	8	1075	2026.02	6046.78	3586.79	4436.81	4251.85	3698.7	5495.46	5364.2	8796.93	5692.81	8495.65	7786.17	4114.17	4757.51	5064.69	5408.57	2312.23	3035.01	5170.14
23102	M524T172_2	524.37	524.369	524.371	172.06	170.548	MS2_327795	0.173594	MA003993;MA009571	1-stearoyl-2-hydroxy-sn-glycero-3-phosphocholine;1-o-hexadecyl-2-o-acetyl-sn-glyceryl-3-phosphorylcholine	[M+H]+;[M+H]+	0.989203240314766;0.85127146592949		HMDB0010384;HMDB0062195	C04230;	19420-57-6;74389-68-7	497299;108156	Lipids and lipid-like molecules|Glycerophospholipids|Glycerophosphocholines;Lipids and lipid-like molecules|Glycerophospholipids|Glycerophosphocholines	urine;	;	174.652	34	7	5	3	6	4	4	5	265659	1.25431e+06	1.42759e+06	994265	1.54451e+06	1.78044e+06	2.33717e+06	1.92675e+06	2.48052e+06	928693	869179	863273	885061	968996	1.33494e+06	1.07578e+06	739730	1.86155e+06	1.52095e+06	978252
3721	M189T384	189.158	189.158	189.159	384.377	380.019	MS2_102272	0.177246	MA003986;MA000360;MA004611	N6,N6,N6-Trimethyl-L-lysine;L-homoarginine;N,n,n-trimethyllysine	[M+H]+;[M+H]+;[M+H]+	0.996234359643933;0.98203590007585;0.960156702781535		HMDB0001325;HMDB0000670;HMDB0001325	C03793;C01924;C03793	19253-88-4;156-86-5;19253-88-4	440120;9085;440120	Organic acids and derivatives|Carboxylic acids and derivatives|Amino acids, peptides, and analogues;Organic acids and derivatives|Carboxylic acids and derivatives|Amino acids, peptides, and analogues;Organic acids and derivatives|Carboxylic acids and derivatives|Amino acids, peptides, and analogues	urine;urine;urine	;;	390.797	10	1	1	0	1	2	1	4	2694	24587.4	81567.2	23773.9	22916.7	21073.1	27624.3	24235.5	20018	24167.6	24097.3	15794.5	18408.3	23388.6	24296.6	14083.4	14798.7	25970.9	26815.2	28126.8
11038	M315T45	315.251	315.244	315.253	44.627	36.782	MS2_083698	0.18488	MA027185;MA019654	12,13-dihydroxy-9z-octadecenoic acid;Ncgc00381425-01!8-hydroxy-8-(3-octyloxiran-2-yl)octanoic acid	[M+H]+;[M+H]+	0.774466601748118;0.707081453104936		;	;	263399-35-5;	5282961.0;	Lipids and lipid-like molecules|Fatty Acyls|Fatty acids and conjugates;Lipids and lipid-like molecules|Fatty Acyls|Lineolic acids and derivatives	;	;	56.265	64	5	6	8	7	8	4	4	81850	30173	71306.5	71002.6	27140.2	40043.3	34796.6	76405.4	46101.3	207368	121050	96776.1	56580.8	204365	95952.6	183472	84644.5	89094.2	16064.5	20263.4
11390	M321T454	321.173	321.17	321.176	453.784	451.472	MS2_290642	0.185071	MA017215;MA011884;MA010441;MA025911;MA014654	[5-hydroxy-3-(hydroxymethyl)-2-oxo-6-propan-2-ylcyclohex-3-en-1-yl] 3-methylpentanoate;18-carboxydinorleukotriene b4;Suxibuzone;9h-purine-2,6-diamine, n6-(1r,2s,4s)-bicyclo[2.2.1]hept-2-yl-n2-phenyl-, rel-;Cys-Ala-Lys	[M+Na]+;[M+H-H2O]+;[M+H-C4H6O4]+;[M+H]+;[M+H]+	0.999120299326964;0.998527617954114;0.997265039720509;0.995793936741378;0.995390817122826		;;HMDB0042019;;	;;;;	;102674-12-4;27470-51-5;863202-33-9;	;6438938;5362;11290174.0;	Lipids and lipid-like molecules|Prenol lipids|Monoterpenoids;Lipids and lipid-like molecules|Fatty Acyls|Fatty acids and conjugates;Lipids and lipid-like molecules|Fatty Acyls|Fatty acid esters;Organoheterocyclic compounds|Imidazopyrimidines|Purines and purine derivatives;Organic acids and derivatives|Carboxylic acids and derivatives|Amino acids, peptides, and analogues	;;;;	;;;;	456.683	18	3	2	2	3	4	4	0	284	1570.27	2290.85	1283.19	821.399	1399.64	1732.23	2376.38	1917.37	1432.98	1198.05	995.307	1768.96	1223.4	944.234	1227.13	1238.71	1190.36	1170.09	1634.03
35421	M797T377	797.408	797.405	797.412	377.159	375.646	MS2_149380	0.18589	MA025337	N-desmethylvinblastine	[M+H]+	0.872029				18172-50-4	205535				380.058	25	6	0	3	5	4	6	1	2021	976.297	1469.9	1933.28	1455.01	1287.52	1247.93	1218.78	1639.79	2542.11	1070.23	2413.34	6969.95	2303.65	1511.44	2321.91	4540.08	1041.7	1122.2	1054.45
27821	M614T472_2	614.29	614.286	614.297	472.389	470.449	MS2_034199	0.186876	MA025731	Propanoic acid, 2-[[1-[3-[4-([1,1'-biphenyl]-4-ylcarbonyl)-2-propylphenoxy] propyl]-1,2,3,4-tetrahydro-5-quinolinyl]oxy]-2-methyl-	[M+Na]+	0.780136				1143573-33-4		Benzenoids|Benzene and substituted derivatives|Benzophenones			481.958	32	7	7	7	3	0	0	8	562	931.507	2595.74	1230.14	2501.87	1808.63	2338.3	2581.96	2549.26	1973.01	1966.81	2420	2417.53	2463.53	1191.29	1583.11	960.63	1247.83	1779.24	2720.19
7647	M263T261_1	263.073	263.072	263.076	260.731	258.66	MS2_314447	0.190144	MA012358	.alpha.-L-Glu-L-Asp	[M+H]+	0.965782		HMDB0028815		3918-84-1	99716	Organic acids and derivatives|Peptidomimetics|Hybrid peptides			261.574	56	8	8	8	8	8	8	8	3082	15672.9	18195.6	10186.6	9718.93	12219.6	11462.1	6548.57	11673.3	16363.3	16263.3	19367.3	19875.3	19110.9	19261.6	9393.4	17305	15136.8	10393.1	12517.6
20443	M476T443	476.245	476.241	476.251	443.45	429.607	MS2_323552	0.190487	MA014192;MA015502;MA025932;MA014646;MA012625	Trp-Asp-Arg;Leukotriene e4 methyl ester;1h-pyrazole-3-carboxamide, 5-(4-chloro-3-methylphenyl)-1-[(4-methylphenyl)methyl]-n-[(1s,2s,4r)-1,3,3-trimethylbicyclo[2.2.1]hept-2-yl]-;Asp-Trp-Arg;Hydroxycerivastatin	[M+H]+;[M+Na]+;[M+H]+;[M+H]+;[M+H]+	0.893898310261008;0.892218505917229;0.888249626290896;0.88800158945849;0.886345240732847		;;;;	;;;;	;;192703-06-3;;260448-40-6	;;3081355.0;;11754702	Organic acids and derivatives|Carboxylic acids and derivatives|Amino acids, peptides, and analogues;Organic acids and derivatives|Carboxylic acids and derivatives|Amino acids, peptides, and analogues;Organoheterocyclic compounds|Azoles|Pyrazoles;Organic acids and derivatives|Carboxylic acids and derivatives|Amino acids, peptides, and analogues;Organoheterocyclic compounds|Pyridines and derivative…	;;;;	;;;;	454.791	12	2	3	0	1	1	4	1	439	2086.58	2392.13	2022.96	2465.13	2132.71	907.423	2777.99	2623.93	2856.32	2509.21	3059.34	1436.56	1876.92	1953.64	1990.09	1963.28	1917.05	2171.74	2353.9
26776	M594T170	594.373	594.37	594.375	169.657	168.15	MS2_002091	0.192373	MA025229	2-(5-oxovaleryl)phosphatidylcholine	[M+H]+	0.976411				121324-31-0	9985914	Lipids and lipid-like molecules|Glycerophospholipids|Glycerophosphocholines			171.474	49	7	7	7	6	8	6	8	2526	11404.1	6982.3	6430.09	7712.75	8222.93	10715	16207.8	8893.35	8491.61	5423.01	12826.2	16457.8	8398.03	9075.63	16872.5	3178.35	5772.05	8477.16	9390.69
736	M111T337_1	111.054	111.053	111.054	337.203	324.458	MS2_018505	0.198915	MA009726	D-erythro-imidazolylglycerol phosphate	[M+H-CH5O5P]+	0.985324			C04666	36244-87-8	4150434	Organic acids and derivatives|Organic phosphoric acids and derivatives|Phosphate esters			338.597	58	8	8	8	8	8	8	8	4507	39149.9	34754	46045.7	43150.2	43057.3	45531.9	36362.6	54965.1	39754.1	27940.1	32157	43689.4	36440	39838.4	41157.1	22416.3	42824.7	38790.7	32059.2
14277	M367T473	367.137	367.136	367.139	473.37	469.964	MS2_258078	0.200267	MA000095;MA009305;MA009304	Phosphocholine;M-fluoro-dl-phenylalanine;P-fluoro-l-phenylalanine	[2M+H]+;[2M+H]+;[2M+H]+	0.982122071153076;0.979189094307403;0.975945032363122		HMDB0001565;;	C00588;;	645-84-1;456-88-2;1132-68-9	135437;9976;716312	Organic nitrogen compounds|Organonitrogen compounds|Quaternary ammonium salts;Organic acids and derivatives|Carboxylic acids and derivatives|Amino acids, peptides, and analogues;Organic acids and derivatives|Carboxylic acids and derivatives|Amino acids, peptides, and analogues	;;	;;	474.883	56	8	8	8	8	8	8	8	2164	8595.25	10761.9	11271.9	13095.5	11141.8	10251.9	15427.1	12360.5	7527.4	6593.46	7685.27	11645.8	6184.62	7640.16	9586.29	5793.72	8046.15	9217.76	11420.6
12807	M344T52	344.148	344.146	344.158	52.491	40.28	MS2_305093	0.203228	MA002240;MA001366	Neohesperidose;Rutinose	[M+NH4]+;[M+NH4]+	0.796975968524828;0.792576734358675		;	C08244;C08247	17074-02-1;90-74-4	86933;5460038	Lipids and lipid-like molecules|Fatty Acyls|Fatty acyl glycosides;Lipids and lipid-like molecules|Fatty Acyls|Fatty acyl glycosides	;	;	55.62	37	2	2	6	4	7	8	8	57023	1100.18	327180	186980	79181.8	152401	290186	1410.16	93865.4	201848	119394	235515	478142	938.523	125824	267307	1797.67	7621.7	3588.11	8752.45
18329	M436T54	436.28	436.278	436.287	54.062	52.047	MS2_110803	0.203686	MA012872	1-palmitoyl-2-hydroxy-sn-glycero-3-phosphoethanolamine	[M+H-H2O]+	0.894639		HMDB0011503		53862-35-4	9547069	Lipids and lipid-like molecules|Glycerophospholipids|Glycerophosphoethanolamines	proteins		68.263	35	3	8	6	5	4	2	6	13522	40162.9	37840	21457.3	11086.2	38461.7	39886	45128.9	78566.5	47721.8	21824.7	46308.2	29322.5	66852.2	19279.7	28876.3	44921.8	34089.6	27345.4	17501.5
1522	M135T67	135.115	135.112	135.119	67.229	62.652	MS2_056014	0.203784	MA008260	(-)-myrtenol	[M+H-H2O]+	0.717755		HMDB0035100		19894-97-4	10582	Lipids and lipid-like molecules|Prenol lipids|Monoterpenoids			73.694	18	2	7	0	2	0	1	6	15346	9055.25	7788.8	8550.94	5847.49	2770.93	10659.8	8607.48	8441.85	80644.3	53753.6	102472	159363	65566.2	46212.7	133886	51075.1	7859.34	6258.89	6501.89
1330	M130T385	130.096	130.095	130.096	384.759	383.637	MS2_012229	0.205759	MA026015;MA005209;MA010978;MA010804	.beta.-homoproline;L-beta-homoproline;L-arginine, methyl ester;DL-arginine	[M+H]+;[M+H]+;[M+H-CH5N3]+;[M+H-CH3ON]+	0.989007144747985;0.987136496560081;0.987051890481587;0.95880877494407		;;;	;;;C00792	56879-46-0;;2577-94-8;7200-25-1	123784.0;2761541;92932;232	;;Organic acids and derivatives|Carboxylic acids and derivatives|Amino acids, peptides, and analogues;Organic acids and derivatives|Carboxylic acids and derivatives|Amino acids, peptides, and analogues	;;;	;;;	386.783	22	1	2	5	4	5	4	1	245892	412377	30945.2	15627.8	171035	23485.1	21138.2	73029.6	164419	720814	24061	120948	220549	21172.7	20787.1	356398	206748	681982	1.02306e+06	11295.5
25778	M576T423	576.295	576.29	576.301	422.716	421.192	MS2_244339	0.208007	MA002156;MA019538	.alpha.-ergocryptine;Ncgc00386083-01!dimethyl (2e,6e,11z)-19-(2-amino-2-oxoethyl)-9,13-dihydroxy-8-methoxy-10,12,14-trimethyl-15-oxohenicosa-2,6,11-trienedioate	[M+H]+;[M+Na]+	0.969828412092751;0.954186632177985		;	C07545;	511-09-1;	134551;	Alkaloids and derivatives|Ergoline and derivatives|Lysergic acids and derivatives;Lipids and lipid-like molecules|Fatty Acyls|Fatty acid esters	;	;	423.805	34	5	1	2	6	6	8	6	656	1324.58	2001.7	1206.71	1352.45	823.864	1402.18	1724.48	1236.76	1200.4	883.747	1180.05	1247.23	684.044	753.852	1127.33	883.1	673.985	1130.66	1234.25
1995	M148T397_2	148.06	148.06	148.061	397.252	396.313	MS2_176715	0.21042	MA002221;MA003915;MA010830	DL-Glutamic acid;Glutamic acid;.alpha.-guanidinoglutaric acid	[M+H]+;[M+H]+;[M+H-CH2N2]+	0.999087416643657;0.999071616938749;0.994229349772997		HMDB0060475;HMDB0000148;	C00025;C00025;	56-86-0;56-86-0;73477-53-9	611;33032;135313	Organic acids and derivatives|Carboxylic acids and derivatives|Amino acids, peptides, and analogues;Organic acids and derivatives|Carboxylic acids and derivatives|Amino acids, peptides, and analogues;Organic acids and derivatives|Carboxylic acids and derivatives|Amino acids, peptides, and analogues	proteins;urine;	;;	398.033	56	8	8	8	8	8	8	8	407222	1.46488e+06	1.17543e+06	1.3527e+06	997179	1.13824e+06	915912	1.20142e+06	1.14584e+06	1.36074e+06	1.51262e+06	1.47166e+06	1.4007e+06	1.54336e+06	1.24714e+06	1.23872e+06	1.3703e+06	1.23677e+06	1.04891e+06	1.53092e+06
20435	M476T485	476.21	476.207	476.216	485.337	483.213	MS2_083078	0.211695	MA001997;MA014646	Codeine-6-.beta.-d-glucuronide;Asp-Trp-Arg	[M+H]+;[M+H]+	0.871460833374931;0.865699056389544		HMDB0060464;	C16577;	20736-11-2;	5489029;	;Organic acids and derivatives|Carboxylic acids and derivatives|Amino acids, peptides, and analogues	urine;	;	488.124	28	4	8	1	3	2	3	7	365	1338.71	1328.11	1173.02	801.865	1459.79	1617.04	1326.57	1451.55	963	1075.6	2362.13	2637.1	722.867	1164.21	805.197	993.069	1151.25	1623.28	1457.88
23146	M525T63	525.286	525.281	525.289	62.57	58.082	MS2_021389	0.21337	MA025625;MA019729	2-piperidinecarboxylic acid, 1-(3,3-dimethyl-1,2-dioxopentyl)-, (1r)-1-(3-aminophenyl)-3-(3,4-dimethoxyphenyl)propyl ester, (2s)-;Ncgc00384869-01!4,4,8,10,14-pentamethyl-17-(4,5,6-trihydroxy-6-methylheptan-2-yl)-2,5,6,7,9,15-hexahydro-1h-cyclopenta[a]phenanthrene-3,16-dione	[M+H]+;[M+K]+	0.984471237852219;0.984200083409042		;	;	195513-96-3;	;	;Lipids and lipid-like molecules|Prenol lipids|Triterpenoids	;	;	68.859	14	6	8	0	0	0	0	0	5818	38806.4	12491.9	13080	19649.4	4641.68	13227.6	8170.41	6962.42	13031.4	6028.19	11027.9	18061.1	11294.5	8952.64	25862.6	6094.71	5373.44	3950.61	3499.65
33077	M736T195	735.563	735.559	735.566	195.198	193.202	MS2_327916	0.215233	MA026375	Thioetheramidephosphatidylcholine	[M+H]+	0.970209				116457-99-9		Organic nitrogen compounds|Organonitrogen compounds|Quaternary ammonium salts			196.457	10	0	3	2	0	0	0	5	3634	4739.13	2391.62	3670.84	3233.2	4407.12	2867.58	3855.62	5526.65	3824.06	8605.89	3718.44	3228.4	4288.8	4358.15	7859.48	5429.66	3534.54	6464.81	6126.55
14299	M367T106	367.243	367.241	367.244	106.358	104.686	MS2_077485	0.216343	MA012308;MA027251;MA002299;MA027249;MA002463	1,2-dioctanoyl-sn-glycerol;20-hydroxy-4z,7z,10z,13z,16z,18e-docosahexaenoic acid;Ibutilide;17(r)-hydroxydocosahexaenoic acid;Resibufogenin	[M+Na]+;[M+Na]+;[M+H-H2O]+;[M+Na]+;[M+H-H2O]+	0.942117738997823;0.941214497053078;0.938628415856491;0.936784299930475;0.93654550747212		HMDB0116368;;HMDB0014453;;	;;C07753;;C17058	60514-48-9;90906-41-5;122647-31-8;155976-53-7;465-39-4	148879;;60753;130173.0;10063	Lipids and lipid-like molecules|Glycerolipids|Diradylglycerols;Lipids and lipid-like molecules|Fatty Acyls|Fatty acids and conjugates;Benzenoids|Benzene and substituted derivatives|Phenylbutylamines;Lipids and lipid-like molecules|Fatty Acyls|Fatty acids and conjugates;Lipids and lipid-like molecules|Steroids and steroid derivatives|Steroid lactones	;;urine;;	;;;;	108.406	17	0	8	0	1	0	0	8	42128	5252.71	6894.8	4056.98	3450.21	4224.76	9745.88	5101.77	5828.46	83637.7	29609.4	114047	200373	52833.5	53663.4	329129	24231.3	8184.29	4253.8	5972.84
14176	M365T153	365.191	365.19	365.194	152.922	147.955	MS2_084952	0.218442	MA028523;MA016743;MA010759;MA027011;MA014963	Ganoderic acid h;2-hydroxy-6-[(8z,11z)-pentadeca-8,11,14-trienyl]benzoic acid;Loxistatin;1h-indazole-3-carboxamide, n-[(1s)-1-(aminocarbonyl)-2-methylpropyl]-1-(5-chloropentyl)-;Met-Ser-Lys	[M+H-C8H16O6]+;[M+Na]+;[M+Na]+;[M+H]+;[M+H]+	0.934764014840509;0.921540880667874;0.920190555506571;0.91832682990306;0.917370228661017		;;;;	;;;;	98665-19-1;;88321-09-9;1801552-02-2;	;;65663;;	Lipids and lipid-like molecules|Prenol lipids|Triterpenoids;Benzenoids|Benzene and substituted derivatives|Benzoic acids and derivatives;Organoheterocyclic compounds|Epoxides|Oxirane carboxylic acids and derivatives;Organic acids and derivatives|Carboxylic acids and derivatives|Amino acids, peptides, and analogues;Organic acids and derivatives|Carboxylic acids and derivatives|Amino acids, peptide…	;;;;	;;;;	160.753	18	0	6	2	0	1	0	6	6307	2560.48	2750.47	2103.33	2040.73	2841.15	3487.8	1762.97	3047.12	26021.9	24751.7	44631.1	43409.8	50271.7	36503.2	31366.1	25541.1	3102.86	1476.13	3060.89
2336	M156T298_2	156.075	156.074	156.076	297.99	295.59	MS2_188996	0.218698	MA000359;MA024999;MA003297;MA011833;MA001499	Histidine;N-acetyl-l-carnosine;DL-histidine;N-.alpha.-(tert-butoxycarbonyl)-l-histidine;L-carnosine	[M+H]+;[M+H-C5H7O2N]+;[M+H]+;[M+H-C5H8O2]+;[M+H-C3H5ON]+	0.946023555519423;0.937694602031975;0.935357826868386;0.928586738968544;0.918879864204611		HMDB0000177;;;;HMDB0000033	C00135;;C00768;;C00386	71-00-1;56353-15-2;4998-57-6;17791-52-5;305-84-0	6274;91814.0;773;87308;439224	Organic acids and derivatives|Carboxylic acids and derivatives|Amino acids, peptides, and analogues;Organic acids and derivatives|Peptidomimetics|Hybrid peptides;Organic acids and derivatives|Carboxylic acids and derivatives|Amino acids, peptides, and analogues;Organic acids and derivatives|Carboxylic acids and derivatives|Amino acids, peptides, and analogues;Organic acids and derivatives|Peptido…	urine;;;;urine	;;;;	299.802	56	8	8	8	8	8	8	8	1538	6751.79	9273.17	7695.82	9143.47	8770.29	9581.67	8486.28	7361.32	5804.9	7450.37	6972.9	8658.08	5226.54	6187.12	11171.7	6869.01	10258.7	11047.2	8078.33
2786	M167T32	167.105	167.104	167.107	31.6615	30.459	MS2_265193	0.222778	MA009119	(s)-perillic acid	[M+H]+	0.79414				23635-14-5	2724160	Lipids and lipid-like molecules|Prenol lipids|Monoterpenoids			44.564	56	8	7	8	8	8	8	8	312613	35020.6	197686	84531.2	41485.1	343355	516901	65437.5	402232	63178.7	54519	58223.1	47967.5	74604.7	22228.1	181284	24446.2	224480	156118	108452
24530	M552T446	552.251	552.247	552.254	445.552	443.685	MS2_082572	0.223008	MA024649;MA001609;MA028393;MA000833	Ncgc00381451-01!(1s,4s,7r,10s,13s)-7,10-di(butan-2-yl)-4-propan-2-yl-15,16-dithia-3,6,9,12,18-pentazabicyclo[11.4.2]nonadecane-2,5,8,11,19-pentone;Arctiin;2h-benzimidazol-2-one, 1,3-dihydro-1-[1-[[4-(6-phenyl-1h-imidazo[4,5-g]quinoxalin-7-yl)phenyl]methyl]-4-piperidinyl]-;Phillyrin	[M+Na]+;[M+NH4]+;[M+H]+;[M+NH4]+	0.857856239927748;0.85697853054554;0.853043608600304;0.838772329145209		;;;	;C16915;;C17048	;20362-31-6;612847-09-3;487-41-2	;100528;;101712	Organic acids and derivatives|Carboxylic acids and derivatives|Amino acids, peptides, and analogues;;Organoheterocyclic compounds|Piperidines|Benzylpiperidines;	;;;	;;;	446.276	10	1	8	0	1	0	0	0	715	1116.11	1454.21	1059.25	1334.4	1229.21	1414.98	1545	971.273	2207.88	2925.16	3118.27	3099.68	1759.72	1408.57	1693.6	1362.32	872.557	1099.21	1138.4
21067	M487T278_2	487.346	487.342	487.354	277.505	276.786	MS2_079953	0.230132	MA028247;MA027258	Pygenic acid c;Docosahexaenoylserotonin	[M+H-H2O]+;[M+H]+	0.752265922051081;0.750211502594602		;	;	254098-65-2;283601-58-1	;	Lipids and lipid-like molecules|Prenol lipids|Triterpenoids;Organoheterocyclic compounds|Indoles and derivatives|Tryptamines and derivatives	;	;	279.005	17	1	8	0	0	0	0	8	1891	181.65	670.467	747.521	567.04	571.308	545.065	961.244	397.577	3592.16	3760.84	6665.01	13417.4	5963.3	3241.81	5056.37	2581.82	38.2835	265.749	372.096
27240	M603T460	603.259	603.255	603.266	460.019	457.854	MS2_150476	0.236451	MA002348;MA012930	Morphine n-oxide;Noroxycodone	[2M+H]+;[2M+H]+	0.882156679926461;0.880170699997989		;HMDB0041960	C11786;	639-46-3;57664-96-7	5362459;5489120	;	;	;	461.426	51	3	8	8	8	8	8	8	1516	1385.03	1833.7	1174.89	1568.28	943.633	1700.82	1629.8	674.787	880.463	1115.41	922.513	1912.14	1631.46	1293.82	927.008	1638.27	1165.88	1064.78	2432.46
16178	M399T107	399.21	399.208	399.213	107.011	103.862	MS2_272645	0.23675	MA026105;MA015226;MA013499;MA010086;MA026423	Ramipril;Pyroglu-Ile-Arg;Mitragynine;Sunitinib;5-heptenoic acid, 7-[(1r,2r,3s,5s)-2-[(1e,3r)-3-(2,3-dihydro-1h-inden-2-yl)-3-hydroxy-1-propen-1-yl]-3-fluoro-5-hydroxycyclopentyl]-, methyl ester, (5z)-	[M+H-H2O]+;[M+H]+;[M+H]+;[M+H]+;[M+H-H2O]+	0.830276053356116;0.830114970775433;0.830112469372064;0.829676900697141;0.828716032671728		HMDB0014324;;HMDB0041933;HMDB0015397;	;;C09226;;	87333-19-5;;4098-40-2;557795-19-4;1176541-11-9	;;;5329102;	Organic acids and derivatives|Carboxylic acids and derivatives|Amino acids, peptides, and analogues;Organic acids and derivatives|Carboxylic acids and derivatives|Amino acids, peptides, and analogues;;Organoheterocyclic compounds|Indoles and derivatives|Indolines;	urine;;;urine;	;;;;	109.718	22	4	0	2	4	5	4	3	768	6315.39	6274.47	6493.71	6388.63	6824.03	5748.01	5556.73	5814	7066.8	4332.83	6194.2	10127.2	8556.21	6890.02	7508.99	4979.65	8089.5	4469.24	5170.4
6800	M249T203	249.125	249.122	249.132	202.524	196.19	MS2_280354	0.238741	MA015071;MA011791	Val-met;Malioxamycin	[M+H]+;[M+H]+	0.774840103778463;0.745409752715837		;	;	;73020-27-6	6993038.0;175396	Organic acids and derivatives|Carboxylic acids and derivatives|Amino acids, peptides, and analogues;Organic acids and derivatives|Carboxylic acids and derivatives|Amino acids, peptides, and analogues	;	;	212.443	54	6	7	8	8	8	8	8	988	2496.34	3726.95	3673.33	1650.7	5578.34	4747.2	5505.46	7108.21	1243.92	1232.45	2051.52	2959.38	1044.86	1953.46	1828.11	1322.92	1562.96	2481.29	2836.05
31143	M688T149	688.488	688.483	688.491	149.06	147.782	MS2_370051	0.239164	MA008660	1,2-dipalmitoleoyl-sn-glycero-3-phosphoethanolamine	[M+H]+	0.816861		HMDB0008957		61599-23-3	9546809	Lipids and lipid-like molecules|Glycerophospholipids|Glycerophosphoethanolamines	proteins		150.525	56	8	8	8	8	8	8	8	10928	9280.98	8846.18	12515.1	3661.11	11056.6	12842.8	7632.01	11171.4	12009.3	20944.5	11714.2	10558.3	16827.1	13497.7	5188.95	9557.89	13481.3	12016	19865.2
18149	M433T471	433.202	433.199	433.204	471.001	468.644	MS2_013414	0.244987	MA014702;MA015154;MA002419;MA025852;MA002001	Glu-Glu-Arg;Pyroglu-phe-arg;Schisandrol a;Eplerenone hydroxy acid;Forskolin	[M+H]+;[M+H]+;[M+H]+;[M+H]+;[M+Na]+	0.920260506168859;0.807777922816958;0.772568053506753;0.768795996918912;0.761192573463601		;;;;	;;C17064;;C09076	;;7432-28-2;579484-30-3;66575-29-9	;;23915;9869347.0;47936	Organic acids and derivatives|Carboxylic acids and derivatives|Amino acids, peptides, and analogues;Organic acids and derivatives|Carboxylic acids and derivatives|Amino acids, peptides, and analogues;Phenylpropanoids and polyketides|Tannins|Hydrolyzable tannins;;Lipids and lipid-like molecules|Prenol lipids|Triterpenoids	;;;;	;;;;	472.114	56	8	8	8	8	8	8	8	2255	3761.47	11347.4	5370.01	4170.48	3518.99	3816.44	5030.38	5298.87	3453.38	4542.85	4649.22	2623.75	1904.02	2110.41	3022.01	2460.95	3091.06	2998.72	6839.25
928	M118T201	118.031	118.03	118.032	201.221	197.586	MS2_079075	0.245685	MA001535;MA007957	Dl-homocysteine;Acetylglycine	[M+H-H2O]+;[M+H]+	0.933435136964331;0.808926591420455		HMDB0000742;HMDB0000532	C05330;	454-29-5;543-24-8	778;10972	Organic acids and derivatives|Carboxylic acids and derivatives|Amino acids, peptides, and analogues;Organic acids and derivatives|Carboxylic acids and derivatives|Amino acids, peptides, and analogues	urine;urine	;	211.096	21	4	2	3	2	2	5	3	574	1524.45	2759.16	3571.68	2143.13	3503.89	3130.04	2752.35	3900.49	2901.95	2278.82	2652.39	2147.55	2132.05	3125.15	2452.41	3357.29	2445.39	3582.47	1953
28053	M619T482	619.256	619.251	619.262	481.573	479.21	MS2_020459	0.246767	MA025620;MA020638	7-ethyl-10-(4-n-aminopentanoic acid)-1-piperidino)carbonyloxycamptothecin;Ncgc00381019-01_c33h40o10_1h-cyclopentacyclododecene-4,10(2h,5h)-dione, 3a,9,13-tris(acetyloxy)-1-(benzoyloxy)-3,3a,8,9,13,13a-hexahydro-2,5,8,8,12-pentamethyl-, (6e,11e)-	[M+H]+;[M+Na]+	0.904069333342805;0.714569402201786		HMDB0060661;	;	181467-56-1;	;	;Lipids and lipid-like molecules|Prenol lipids|Diterpenoids	urine;	;	484.066	22	7	3	4	2	2	4	0	304	523.715	629.91	1447.51	830.383	1398.82	943.043	606.05	740.077	1660.05	548.52	1822.41	886.466	1026.01	1269.38	1473.65	954.121	856.647	1802.26	685.991
35875	M811T139_1	810.599	810.597	810.602	138.643	137.848	MS2_339109	0.248941	MA025126;MA028378	1-octadecanoyl-2-octadecenoyl-sn-glycero-3-phosphocholine;1-stearoyl-2-arachidonyl-sn-glycero-3-phosphocholine	[M+Na]+;[M+H]+	0.993004162890882;0.812281594297804		;	;	90242-34-5;35418-59-8	3033933.0;	Lipids and lipid-like molecules|Glycerophospholipids|Glycerophosphocholines;Lipids and lipid-like molecules|Glycerophospholipids|Glycerophosphocholines	;	;	140.046	56	8	8	8	8	8	8	8	1373342	1.33484e+06	791867	1.31108e+06	406290	1.1251e+06	1.40978e+06	644164	1.61615e+06	1.86083e+06	2.21043e+06	1.35389e+06	1.81006e+06	2.09907e+06	2.58403e+06	633560	1.41347e+06	1.39676e+06	1.68128e+06	1.48802e+06
34744	M781T85	780.55	780.546	780.551	85.097	82.038	MS2_326307	0.251624	MA025125;MA012311	1-hexadecanoyl-2-octadecadienoyl-sn-glycero-3-phosphocholine;1,2-dioleoyl-sn-glycero-3-phosphoethanolamine-n-methyl	[M+Na]+;[M+Na]+	0.995417906787878;0.984664045495106		;HMDB0010565	;	130614-06-1;96687-23-9	6439299.0;9547032	Lipids and lipid-like molecules|Glycerophospholipids|Glycerophosphocholines;Lipids and lipid-like molecules|Glycerophospholipids|Glycerophosphoethanolamines	;	;	88.232	56	8	8	8	8	8	8	8	51281	106401	74501.4	155695	93712.2	149102	141156	146466	129858	89003.9	183788	66159.3	75597.8	126438	162476	152619	98324.9	121487	164785	205736
24217	M546T188	546.351	546.349	546.352	188.283	186.688	MS2_327786	0.25197	MA003993;MA009571	1-stearoyl-2-hydroxy-sn-glycero-3-phosphocholine;1-o-hexadecyl-2-o-acetyl-sn-glyceryl-3-phosphorylcholine	[M+Na]+;[M+Na]+	0.950746306078287;0.714742070619237		HMDB0010384;HMDB0062195	C04230;	19420-57-6;74389-68-7	497299;108156	Lipids and lipid-like molecules|Glycerophospholipids|Glycerophosphocholines;Lipids and lipid-like molecules|Glycerophospholipids|Glycerophosphocholines	urine;	;	189.313	56	8	8	8	8	8	8	8	52447	120473	119917	125509	140418	140122	159177	143734	133908	136385	130939	135952	139193	169460	158010	182880	151662	171781	123830	150238
31605	M699T418	699.376	699.374	699.383	417.698	415.851	MS2_149969	0.252927	MA017796	[(2r,3r,4s,5s,6r)-3-acetyloxy-2-(acetyloxymethyl)-5-hexanoyloxy-6-[(2s,3r)-2,3,4-trihydroxybutoxy]oxan-4-yl] tetradecanoate	[M+Na]+	0.989689									418.876	53	8	6	8	8	8	7	8	1164	2415.08	2625.46	3585.62	1684.11	2358.18	2374.41	2985.28	2163.88	2027.21	1845.96	1825.72	1749.75	1651.11	2224.94	4810.96	1422.14	3754.37	2069.97	3001.34
37022	M844T396	844.413	844.409	844.42	395.978	394.537	MS2_217126	0.255855	MA024908	Anabaenopeptin a	[M+H]+	0.722906						Organic acids and derivatives|Carboxylic acids and derivatives|Amino acids, peptides, and analogues			396.987	16	5	0	1	3	2	5	0	334	786.004	1237.52	637.492	1111.69	907.077	511.453	1431.14	838.539	758.632	521.407	748.677	699.955	440.059	688.406	852.675	497.365	672.251	757.031	748.002
32963	M733T128	732.551	732.548	732.553	127.731	124.974	MS2_363703	0.260852	MA025114	1-oleoyl-2-myristoyl-sn-glycero-3-phosphocholine	[M+H]+	0.957463		HMDB0008097		95896-56-3		Lipids and lipid-like molecules|Glycerophospholipids|Glycerophosphocholines	urine		129.156	17	5	0	2	2	2	2	4	27612	148100	87322.9	133484	33494.2	120312	105582	66798.9	109315	120915	206207	98667.1	99981.1	144142	129372	38829	78776.3	150602	111188	169246
35364	M796T138	795.606	795.603	795.609	137.742	136.513	MS2_008251	0.263864	MA000701	Ubiquinone 9	[M+H]+	0.795869		HMDB0006707	C01967	303-97-9	5280473	Lipids and lipid-like molecules|Prenol lipids|Quinone and hydroquinone lipids	serum		140.046	56	8	8	8	8	8	8	8	66233	88044.1	58773.8	97005.1	24655.3	76620.3	105263	41736.6	103164	127526	169390	108719	114108	196600	196074	63792	131055	111456	81322.1	74398.2
1164	M125T229	125.106	125.105	125.106	229.141	226.082	MS2_009784	0.263867	MA010119	1,5-diazabicyclo[4.3.0]-non-5-ene	[M+H]+	0.891409				3001-72-7	76349				233.636	18	6	2	4	2	3	1	0	2424	10856.1	17336.1	8476.93	19547	5110.4	19934.8	3284.39	3377.26	16697.3	13057	14980.7	2788.73	14969	19239.8	3781.92	13595.5	3986.83	21078.6	4684.5
27978	M618T32_1	617.51	617.507	617.514	31.521	29.984	MS2_362230	0.265225	MA012129;MA012262;MA027803	1-palmitoyl-2-oleoyl-sn-glycerol;1,2-dilinoleoylglycerol;1-oleoyl-2-palmitoyl-rac-glycerol	[M+Na]+;[M+H]+;[M+Na]+	0.976310720333856;0.919151522098502;0.913213395554321		HMDB0007102;;	;;	29541-66-0;2442-62-8;3331-34-8	5282283;6438297;3246947.0	Lipids and lipid-like molecules|Glycerolipids|Diradylglycerols;Lipids and lipid-like molecules|Fatty Acyls|Lineolic acids and derivatives;Lipids and lipid-like molecules|Glycerolipids|Diradylglycerols	serum;;	;;	43.931	57	8	8	8	8	8	8	8	68610	74450.7	47859.1	101402	36342.6	38489.5	38807.8	56026	44771.6	73118	76438.7	57516.9	65084.8	70806.6	78075.5	29100.7	55052.8	84983.6	63198.3	49786.1
24814	M557T88	557.452	557.451	557.454	88.059	83.651	MS2_077246	0.265802	MA003464;MA007172	Vecuronium;Dereplicator identification - rhapsamine	[M]+;[M+H]+	0.924217018039483;0.876244854686144		HMDB0015432;	C07553;	;	39765;5470023	Lipids and lipid-like molecules|Steroids and steroid derivatives|Steroid esters;Organic nitrogen compounds|Organonitrogen compounds|Amines	urine;	;	93.273	11	0	6	0	0	0	0	4	6008	1717.32	1190.35	1251.96	1244.79	1274.5	1605.14	1069.2	1590.25	39613.5	42748.2	48557.6	147055	23269.4	25315.1	55103.7	2471.98	1372.53	1337.66	1401.11
15385	M385T257	385.242	385.236	385.244	256.748	252.156	MS2_024223	0.267479	MA014366;MA014370;MA014920;MA014844	Pro-Ile-Arg;Pro-Leu-Arg;Leu-Pro-Arg;Ile-Pro-Arg	[M+H]+;[M+H]+;[M+H]+;[M+H]+	0.751999344961343;0.740257044512343;0.718251252219581;0.711912159935299		;;;	;;;	;;;	;;;	Organic acids and derivatives|Carboxylic acids and derivatives|Amino acids, peptides, and analogues;Organic acids and derivatives|Carboxylic acids and derivatives|Amino acids, peptides, and analogues;Organic acids and derivatives|Carboxylic acids and derivatives|Amino acids, peptides, and analogues;Organic acids and derivatives|Carboxylic acids and derivatives|Amino acids, peptides, and analogues	;;;	;;;	264.187	60	8	8	8	8	8	8	8	807	1135.78	3958.45	2128.35	5919.1	2636.12	3150.42	4854.79	5111.69	5406.58	3906.91	5277.83	5054.36	1923.08	3315.86	2815.94	2701.02	2425.49	5322.08	2861.2
34017	M761T126	760.582	760.58	760.585	126.248	112.036	MS2_159485	0.274154	MA008637;MA025115	2-oleoyl-1-palmitoyl-sn-glycero-3-phosphocholine;1-oleoyl-2-palmitoyl-sn-glycero-3-phosphocholine	[M+H]+;[M+H]+	0.98379327127703;0.759212941485234		HMDB0007972;HMDB0008100	;	26853-31-6;59491-62-2	5497103;	Lipids and lipid-like molecules|Glycerophospholipids|Glycerophosphocholines;Lipids and lipid-like molecules|Glycerophospholipids|Glycerophosphocholines	urine;urine	;	129.059	32	5	1	6	4	4	2	8	143137	488370	244983	444766	130226	552995	431898	176792	511986	296650	753181	260492	364035	507276	542130	126120	261290	440677	378734	621582
4159	M199T85	199.045	199.044	199.046	84.946	82.507	MS2_172174	0.277622	MA002766	Syringic acid	[M+H]+	0.776035		HMDB0002085	C10833	530-57-4	10742	Benzenoids|Benzene and substituted derivatives|Benzoic acids and derivatives	urine	Inonotus obliquus;Phellinus igniarius;Falcaria vulgaris;Foeniculum vulgare;Aristolochia heterophylla Hemsl;Cichorium intybus;Conyza canadensis;Conyza candensis;Inula britannica;Rhaponticum carthamoides;Taraxacum formosanum;Impatiens balsamina;Catalpa ovata;Microtropis fokienensis;Tupistra chinensis;Arabidopsis thaliana;Isatis indigotica;Rhododendron dauricum;Rhododendron micranthum;Rhododendron m…	90.108	16	2	4	2	4	2	1	1	5231	58410.1	50163.4	27434	10479.4	29897.8	36125.6	13027.9	18679.3	32840.9	12792.2	29823	37259	46031.2	63812.6	42095.2	30844.9	24160.2	13280.9	14656.6
26819	M595T434	595.292	595.288	595.297	434.321	432.947	MS2_033773	0.279714	MA026998;MA019371	Oleana-1,9(11)-dien-28-amide, 2-cyano-3,12-dioxo-n-(2,2,2-trifluoroethyl)-;Desferrioxamine x1	[M+Na]+;[M+Na]+	0.814103464365902;0.796868080111964		;	;	932730-52-4;	;	Benzenoids|Naphthalenes|Naphthalenecarboxylic acids and derivatives;	;	;	435.33	6	1	0	4	1	0	0	0	238	813.799	1388.76	1083.86	1278.68	1270.29	1122.9	1154.25	1304.04	1367.56	1393.56	1598.88	1187.34	838.885	953.301	923.342	974.988	862.553	617.569	596.41
6741	M248T68_1	248.101	248.1	248.106	68.246	50.72	MS2_225671	0.281924	MA001207	Imazethapyr	[M+H-C3H6]+	0.825428			C18865	81335-77-5	54740	Organic acids and derivatives|Carboxylic acids and derivatives|Amino acids, peptides, and analogues			75.62	25	2	1	3	8	4	0	5	1655	7943.86	11365.7	11100	2258.42	11925.7	13815.1	12691.7	13973.6	4888.98	3561.99	5785.56	5319.97	5290.12	4374.32	5234.83	547.17	3787.17	9314.78	9705.26
536	M102T386	102.09	102.09	102.091	386.336	383.637	MS2_303548	0.284166	MA012726;MA027047;MA012148	4-hydroxy-l-isoleucine;Clomipramine n-oxide;Imipramine n-oxide	[M+H-CH2O2]+;[M+H-C14H12ClN]+;[M+H-C14H13N]+	0.987829465917339;0.865071891932116;0.838865687614957		;HMDB0060577;	;;	781658-23-9;14171-67-6;6829-98-7	2773624;;65589	Organic acids and derivatives|Carboxylic acids and derivatives|Amino acids, peptides, and analogues;Organoheterocyclic compounds|Benzazepines|Dibenzazepines;Organoheterocyclic compounds|Benzazepines|Dibenzazepines	;urine;	;;	390.44	47	7	5	8	6	7	7	7	52674	34750.1	47480.1	51305.2	152978	60012.9	47151.8	58374.1	53033.2	185876	54353.2	57299.8	184276	80307.8	78004.4	214728	67633.2	60506.5	61476.2	51707.8
18096	M432T36	432.237	432.235	432.239	36.463	34.994	MS2_284655	0.287918	MA020906	Ncgc00385123-01_c22h30o6_7b,9-dihydroxy-3-(hydroxymethyl)-1,1,6,8-tetramethyl-5-oxo-1,1a,1b,4,4a,5,7a,7b,8,9-decahydro-9ah-cyclopropa[3,4]benzo[1,2-e]azulen-9a-yl acetate	[M+ACN+H]+	0.908259						Lipids and lipid-like molecules|Prenol lipids|Diterpenoids			38.672	56	8	8	8	8	8	8	8	1874390	1.93446e+06	2.10944e+06	1.83861e+06	1.29003e+06	2.03181e+06	2.1067e+06	1.58736e+06	1.90887e+06	1.91612e+06	1.68851e+06	1.85232e+06	1.92393e+06	1.87014e+06	1.60213e+06	1.05471e+06	2.25176e+06	2.32918e+06	1.91001e+06	1.4961e+06
38473	M892T503	892.287	892.281	892.294	503.463	500.492	MS2_076340	0.288468	MA027394	Lnfp iii	[M+K]+	0.978286				25541-09-7	11136642	Organic oxygen compounds|Organooxygen compounds|Carbohydrates and carbohydrate conjugates			507.627	55	8	7	8	8	8	8	8	570	850.435	1478.67	1254.16	1621.34	1031.67	1057.16	1157.95	1484.39	1564.28	1364.69	1649.93	1458.65	1462.37	1315.31	1144.79	1130.79	1209.35	938.212	1271.9
13414	M353T86_2	353.229	353.227	353.23	85.849	82.297	MS2_056447	0.288782	MA028379;MA009878;MA025502;MA009875;MA012257	Strophanthidol;11,15-dioxo-9s-hydroxy-5z-prostenoic acid;17-phenyltrinor-13,14-dihydroprostaglandin a2;15-ketoprostaglandin e1;6,15-diketo-13,14-dihydroprostaglandin f1.alpha.	[M+H-3H2O]+;[M+H]+;[M+H-H2O]+;[M+H]+;[M+H-H2O]+	0.991200825631467;0.990485649779807;0.9903957566747;0.989577620170396;0.98908331698351		;HMDB0060042;;HMDB0001320;	;;;;	560-54-3;59894-07-4;130209-80-2;22973-19-9;63983-53-9	;5283036;;5280710;174013	Lipids and lipid-like molecules|Steroids and steroid derivatives|Steroid lactones;Lipids and lipid-like molecules|Fatty Acyls|Eicosanoids;Lipids and lipid-like molecules|Fatty Acyls|Eicosanoids;Lipids and lipid-like molecules|Fatty Acyls|Eicosanoids;Lipids and lipid-like molecules|Fatty Acyls|Eicosanoids	;serum;;proteins;	;;;;	88.579	46	8	7	7	8	7	8	1	56033	32437.3	87501.1	67379.3	38399	42565.5	47512.1	49857.4	69683.5	496654	729220	331170	869077	795044	662785	491834	564503	47500.9	28293	31820.8
21002	M486T475	486.288	486.286	486.29	474.851	473.013	MS2_130359	0.293061	MA011812	Hydroxyebastine	[M+H]+	0.733212				210686-41-2	11992145	Benzenoids|Benzene and substituted derivatives|Diphenylmethanes			482.334	12	0	0	5	3	2	2	0	383	1285.55	1777.83	1745.29	1552.84	1353.05	1498.09	1665.09	2178.96	1785.66	1334.23	1790.74	1510.55	1348.67	1174.84	1453.19	1269.92	2422.02	1383.75	2309.09
19416	M457T84	457.206	457.202	457.208	84.407	81.245	MS2_239411	0.293415	MA013285;MA017757;MA025422;MA010458;MA017393	Triamcinolone acetonide;6-[(3e,6e)-2,5-dihydroxy-4,6-dimethyl-7-(1,2,4-trimethyl-3,6-dioxabicyclo[3.1.0]hexan-4-yl)hepta-3,6-dien-2-yl]-4-methoxy-3,5-dimethylpyran-2-one;1-piperidinecarboxamide, n-3-pyridinyl-4-[[3-[[5-(trifluoromethyl)-2-pyridinyl]oxy]phenyl]methyl]-;Lobaric acid;1,7-dideacetoxy-1,7-dioxo-3-deacetylkhivorin	[M+Na]+;[M+Na]+;[M+H]+;[M+H]+;[M+H]+	0.892071771105079;0.888486801067802;0.885253521853162;0.871434756681225;0.835327571987243		;;;;	C08183;;;;	76-25-5;;1196109-52-0;522-53-2;	6436.0;;;73157;	Lipids and lipid-like molecules|Steroids and steroid derivatives|Hydroxysteroids;Organoheterocyclic compounds|Pyrans|Pyranones and derivatives;Organoheterocyclic compounds|Piperidines|Benzylpiperidines;;	;;;;	;;;;	87.556	33	5	2	5	7	6	6	2	749	7582.49	4981.09	5361.8	1967.84	5704.19	3962.82	4959.91	5089.88	8482.22	7957.29	7326.03	5287.1	5366.68	6524.73	4466.37	5528.93	3969.1	2668.82	4159.1
8502	M276T59	276.279	276.277	276.28	59.1335	57.167	MS2_232509	0.300323	MA028478;MA026631;MA028479	Trans-hydroxyperhexiline;2,4,6-tri-tert-butyl-n-methylaniline;Cis-hydroxyperhexiline	[M+H-H2O]+;[M+H]+;[M+H-H2O]+	0.916564491594138;0.915142421486218;0.88436271765147		;;	;;	917877-74-8;4566-64-7;917877-73-7	;1556924.0;	Organic oxygen compounds|Organooxygen compounds|Alcohols and polyols;Benzenoids|Benzene and substituted derivatives|Phenylpropanes;Organic oxygen compounds|Organooxygen compounds|Alcohols and polyols	;;	;;	63.091	56	8	8	8	8	8	8	8	25846	152494	194334	146041	228050	157979	191784	125498	186947	118600	150186	112847	98307.2	135582	158879	51979.8	105286	168477	178781	154683
13156	M349T209	349.167	349.164	349.17	209.07	199.204	MS2_160569	0.301652	MA003515;MA025694	Enalaprilat;Enalaprilat tert-butyl ester	[M+H]+;[M+H-C4H8]+	0.743109177978275;0.741175361044248		HMDB0041886;	C11720;	76420-72-9;674796-29-3	5362033;	Organic acids and derivatives|Carboxylic acids and derivatives|Amino acids, peptides, and analogues;Organic acids and derivatives|Carboxylic acids and derivatives|Amino acids, peptides, and analogues	;	;	211.901	54	7	7	8	8	8	8	8	462	963.044	968.693	1241.25	450.477	993.502	663.039	561.092	813.501	954.67	885.973	1631.47	1092.35	1074.13	531.619	1979.79	905.531	1093.97	820.055	1431.96
7818	M266T238	266.074	266.073	266.075	238.434	237.222	MS2_281145	0.311086	MA000284;MA027575	Cytidine;1-(2-nitrobenzylidenamino)-2,4-imidazolidinedione	[M+Na]+;[M+NH4]+	0.999684576379433;0.736308169305497		HMDB0000089;	C00475;	65-46-3;1228184-63-1	6175;	;Organoheterocyclic compounds|Azolidines|Imidazolidines	urine;	;	239.908	23	3	1	2	2	4	6	5	123265	411917	304230	379281	457093	387980	366062	401810	487595	771552	677523	598621	845646	785255	693138	336633	724258	503220	404570	514687
32794	M729T38_1	728.519	728.51	728.525	38.053	34.452	MS2_325808	0.311305	MA025107	1-palmitoyl-2-myristoyl-sn-glycero-3-phosphocholine	[M+Na]+	0.872481		HMDB0007965		69441-09-4		Lipids and lipid-like molecules|Glycerophospholipids|Glycerophosphocholines	serum		42.924	49	8	8	8	8	8	6	3	13619	41701	32188.2	40644	16298.8	41922.1	32273.8	33861.4	47264.4	64953.6	57907.4	61960.3	65407.3	76717.2	54339.7	26997	66171.7	47573.6	41410.6	74428.8
21046	M487T252	487.176	487.168	487.178	252.111	249.901	MS2_086434	0.315179	MA000284;MA001298;MA002231	Cytidine;Cytarabine;Melezitose	[2M+H]+;[2M+H]+;[M+H-H2O]+	0.999994366325787;0.999791214821312;0.710759083021819		HMDB0000089;HMDB0015122;HMDB0011730	C00475;C02961;C08243	65-46-3;147-94-4;597-12-6	6175;6253;92817	;;Organic oxygen compounds|Organooxygen compounds|Carbohydrates and carbohydrate conjugates	urine;urine;	;;	267.195	73	8	8	7	8	8	8	8	271894	925396	677776	862573	475979	615967	435580	541397	710917	1.9808e+06	2.23776e+06	1.79126e+06	2.1554e+06	2.53536e+06	1.96295e+06	781639	2.14903e+06	1.52465e+06	678594	831854
6629	M246T239	246.17	246.169	246.176	239.217	224.919	MS2_017144	0.31528	MA025711;MA009696	2-methylbutyryl-l-carnitine;Isovaleryl-l-carnitine	[M+H]+;[M+H]+	0.999655611659121;0.999597105418782		;	;	256928-75-3;31023-24-2	6426901.0;169235	Lipids and lipid-like molecules|Fatty Acyls|Fatty acid esters;Lipids and lipid-like molecules|Fatty Acyls|Fatty acid esters	;	;	240.548	58	8	8	8	8	8	8	8	2608140	1.24917e+07	1.21907e+07	1.20855e+07	2.56312e+06	2.04773e+06	1.64127e+06	5.22209e+06	3.58458e+06	4.61477e+06	5.9305e+06	1.16395e+07	6.60296e+06	6.46075e+06	4.88681e+06	3.75221e+06	6.4279e+06	9.89232e+06	3.0993e+06	1.15365e+07
23091	M524T527	524.274	524.271	524.277	526.772	524.436	MS2_123694	0.321278	MA014223;MA014312;MA011896;MA008859;MA002521	Trp-Tyr-Arg;Tyr-Trp-Arg;1h-indole-3,5-dicarboxylic acid, 1-[3-[4-(decyloxy)phenoxy]-2-oxopropyl]-, 3-methyl ester;Deoxynojirimycin tetrabenzyl ether;Calcimycin	[M+H]+;[M+H]+;[M+H]+;[M+H]+;[M+H]+	0.847136011564813;0.843603538519692;0.827973925777108;0.818237261125271;0.816986513561791		;;;;	;;;;C11309	;;888320-29-4;69567-11-9;52665-69-7	;;11670893;11027759;1959	Organic acids and derivatives|Carboxylic acids and derivatives|Amino acids, peptides, and analogues;Organic acids and derivatives|Carboxylic acids and derivatives|Amino acids, peptides, and analogues;Organoheterocyclic compounds|Indoles and derivatives|Indolecarboxylic acids and derivatives;Benzenoids|Benzene and substituted derivatives|Benzylethers;	;;;;	;;;;	529.001	17	3	8	3	1	2	0	0	903	2263	2149.67	1493.13	1828.88	1578.69	1868.85	1824.24	2246.14	7205.31	2706.9	6361.98	7310.92	4352.64	2258.56	3940.14	5025.5	2020.69	2889.13	2015.91
5886	M233T235	233.148	233.147	233.151	235.175	233.756	MS2_280844	0.321826	MA015522;MA015586;MA027531;MA027541;MA023470	Ile-Thr;Leu-Thr;4-hydroxydiethyltryptamine;4-hydroxy-n-methyl-n-isopropyltryptamine;Threonylleucine (isomer of 925, 926)	[M+H]+;[M+H]+;[M+H]+;[M+H]+;[M+H]+	0.963461664071699;0.951231343153826;0.942991672408822;0.93356397754956;0.796990156526234		;;;;HMDB0029065	;;;;	;;22204-89-3;77872-43-6;	;;9991554.0;10082683.0;	Organic acids and derivatives|Carboxylic acids and derivatives|Amino acids, peptides, and analogues;Organic acids and derivatives|Carboxylic acids and derivatives|Amino acids, peptides, and analogues;Organoheterocyclic compounds|Indoles and derivatives|Tryptamines and derivatives;Organoheterocyclic compounds|Indoles and derivatives|Tryptamines and derivatives;Organic acids and derivatives|Carboxy…	;;;;feces	;;;;	238.618	48	8	7	6	6	7	7	7	1470	3097.55	4113.19	3633.61	3898.75	3978.18	3578.77	4721.81	4908.34	4225.11	5014.7	4764.68	5312.61	3030.21	3736.66	6676.93	5765.94	3515.72	4065.17	4526.63
14175	M365T128	365.191	365.19	365.194	127.803	113.299	MS2_084952	0.328543	MA028523;MA016743;MA010759;MA027011;MA014963	Ganoderic acid h;2-hydroxy-6-[(8z,11z)-pentadeca-8,11,14-trienyl]benzoic acid;Loxistatin;1h-indazole-3-carboxamide, n-[(1s)-1-(aminocarbonyl)-2-methylpropyl]-1-(5-chloropentyl)-;Met-Ser-Lys	[M+H-C8H16O6]+;[M+Na]+;[M+Na]+;[M+H]+;[M+H]+	0.934764014840509;0.921540880667874;0.920190555506571;0.91832682990306;0.917370228661017		;;;;	;;;;	98665-19-1;;88321-09-9;1801552-02-2;	;;65663;;	Lipids and lipid-like molecules|Prenol lipids|Triterpenoids;Benzenoids|Benzene and substituted derivatives|Benzoic acids and derivatives;Organoheterocyclic compounds|Epoxides|Oxirane carboxylic acids and derivatives;Organic acids and derivatives|Carboxylic acids and derivatives|Amino acids, peptides, and analogues;Organic acids and derivatives|Carboxylic acids and derivatives|Amino acids, peptide…	;;;;	;;;;	131.936	19	1	8	0	0	0	0	8	10455	4158.68	5277.43	3135.43	2520.75	2070.07	4119.84	2787.6	3739.4	70274.3	41963	205288	161526	73616.1	43008.2	223451	38663.1	4551.05	2985.94	4356.17
7290	M257T368	257.123	257.121	257.124	368.2	367.292	MS2_348689	0.329647	MA015491;MA015276	His-Thr;Thr-His	[M+H]+;[M+H]+	0.868436620969803;0.862505161996513		;	;	;	9878293.0;9943049.0	Organic acids and derivatives|Carboxylic acids and derivatives|Amino acids, peptides, and analogues;Organic acids and derivatives|Carboxylic acids and derivatives|Amino acids, peptides, and analogues	;	;	371.21	26	0	5	3	1	7	8	2	773	3102.58	4216.77	3805.09	3473.86	3715.74	3824.45	5416.92	4770.86	2418.63	4093.44	5671.95	2610.4	2145.18	2155.96	2467.9	2381.72	2682.18	1752.97	4151.99
13295	M351T86	351.212	351.211	351.214	86.194	76.776	MS2_056404	0.330008	MA010074;MA001120;MA025996;MA025994;MA007630	15-ketoprostaglandin e2;6-ketoprostaglandin e1;19(r)-hydroxyprostaglandin e2;8-iso-15-ketoprostaglandin e2;Vinpocetine	[M+H]+;[M+H-H2O]+;[M+H-H2O]+;[M+H]+;[M+H]+	0.989191591032287;0.988994847537825;0.988837098712391;0.988669450241619;0.988349630697696		HMDB0003175;HMDB0004241;;HMDB0002341;	;C05962;;;	26441-05-4;67786-53-2;64625-54-3;914804-63-0;	5280719;5280889;1453.0;;443955	Lipids and lipid-like molecules|Fatty Acyls|Eicosanoids;Lipids and lipid-like molecules|Fatty Acyls|Eicosanoids;Lipids and lipid-like molecules|Fatty Acyls|Eicosanoids;Lipids and lipid-like molecules|Fatty Acyls|Eicosanoids;	serum;;;;	;;;;	87.829	17	2	5	4	2	2	1	1	55136	19973.8	30417.1	14044.4	13699.4	17866	30313.8	19081.7	21694.4	511980	321850	418103	1.01169e+06	390530	326326	919592	301044	27373.3	10369.8	22928.1
35006	M787T57	786.599	786.595	786.602	56.621	53.048	MS2_387738	0.330652	MA025214;MA008641	1,2-dioleoyl-sn-glycero-3-phosphatidylcholine;1-stearoyl-2-linoleoyl-sn-glycero-3-phosphocholine	[M+H]+;[M+H]+	0.995765248301964;0.819634103509085		HMDB0062690;HMDB0008039	;	4235-95-4;27098-24-4	;6441487	Lipids and lipid-like molecules|Glycerophospholipids|Glycerophosphocholines;Lipids and lipid-like molecules|Glycerophospholipids|Glycerophosphocholines	feces;urine	;	67.744	15	0	5	0	0	2	0	7	323245	469114	183472	529463	177728	537733	470559	301444	494471	1.24543e+06	1.81917e+06	788366	90672.1	710885	816884	348352	394145	405103	505711	625128
36537	M829T507	829.278	829.275	829.282	507.309	503.615	MS2_251618	0.333348	MA012570	Maltopentaose	[M+H]+	0.847656				34620-76-3	124005	Organic oxygen compounds|Organooxygen compounds|Carbohydrates and carbohydrate conjugates			511.037	56	8	8	8	8	8	8	8	1320	2518.59	2449.68	2536.02	3092.12	1907.03	1681.48	1970.9	3024.67	3184.97	1625.85	2144.73	2613.37	2591.42	2030.53	1903.46	2063.11	2609.93	2211.02	4029.06
16159	M399T214_1	399.125	399.123	399.128	213.602	212.833	MS2_241249	0.336281	MA011049;MA000671;MA019841;MA014034;MA006551	4-[4-(2,3-dihydro-1,4-benzodioxin-6-yl)-5-(2-pyridinyl)1h-imidazol-2-yl]benzamide;(-)-riboflavin;Ncgc00380225-01!3-methoxy-4-[1-(3,4,5-trimethoxyphenyl)propan-2-yloxy]benzoic acid;S-adenosyl-l-methionine;(2s,3s,4s)-4-(4-hydroxy-3-methoxyphenyl)-2,3-bis(hydroxymethyl)-7-methoxy-3,4-dihydro-1h-naphthalene-2,6-diol	[M+H]+;[M+Na]+;[M+Na]+;[M+H]+;[M+Na]+	0.737700915463736;0.737445062695371;0.737380859343172;0.736673173895266;0.736648032503638		;HMDB0000244;;HMDB0001185;	;C00255;;C00019;	301836-43-1;83-88-5;;29908-03-0;	6419753;493570;;;5316262	Organoheterocyclic compounds|Azoles|Imidazoles;Organoheterocyclic compounds|Pteridines and derivatives|Alloxazines and isoalloxazines;Benzenoids|Benzene and substituted derivatives|Benzoic acids and derivatives;Nucleosides, nucleotides, and analogues|5'-deoxyribonucleosides|5'-deoxy-5'-thionucleosides;Lignans, neolignans and related compounds|Aryltetralin lignans|9,9p-dihydroxyaryltetralin lignans	;urine;;;	;;;;	214.92	46	7	6	8	8	7	8	2	667	818.408	1007.93	1139.19	1444.28	1458.94	1588.92	1832.51	2289.42	1911.74	1498.3	1690.11	1623.04	535.043	862.028	717.319	1605.31	2156.36	2491.36	2526.94
8862	M282T87_2	282.279	282.278	282.28	87.463	69.828	MS2_356855	0.34387	MA001346;MA011905;MA026199;MA013327;MA026946	Sphingosine;N-palmitoyl-d-sphingosine;2s-amino-4e-octadecene-1,3s-diol;Psychosine;C-6 ceramide	[M+H-H2O]+;[M+H-C16H32O2]+;[M+H-H2O]+;[M+H-C6H12O6]+;[M+H-C6H12O2]+	0.918340396025483;0.916929328065175;0.916682227641596;0.882122212443015;0.881944038102349		HMDB0000252;HMDB0004949;;HMDB0000648;	C00319;;;C01747;	123-78-4;24696-26-2;25695-95-8;2238-90-6;124753-97-5	5280335;5283564;1104.0;4982.0;375405.0	Organic nitrogen compounds|Organonitrogen compounds|Amines;Lipids and lipid-like molecules|Sphingolipids|Ceramides;Organic nitrogen compounds|Organonitrogen compounds|Amines;Lipids and lipid-like molecules|Sphingolipids|Glycosphingolipids;Lipids and lipid-like molecules|Sphingolipids|Ceramides	;serum;;;	;;;;	103.528	58	8	5	8	8	8	8	8	412252	1.19542e+06	2.07864e+06	1.47727e+06	502380	2.9225e+06	2.88629e+06	1.02855e+06	1.88822e+06	625852	2.81191e+06	589615	523765	929829	714905	278274	1.00909e+06	1.30468e+06	1.23719e+06	2.64099e+06
5084	M219T411	219.096	219.095	219.098	410.575	408.363	MS2_156805	0.345325	MA004745;MA004013;MA015411	Ala-Glu;5-L-Glutamyl-L-alanine;Glu-Ala	[M+H]+;[M+H]+;[M+H]+	0.923024679719389;0.918139165448493;0.915842296527429		;HMDB0006248;HMDB0003764	;C03740;	;5875-41-2;	128841;440103;	Organic acids and derivatives|Carboxylic acids and derivatives|Amino acids, peptides, and analogues;;Organic acids and derivatives|Carboxylic acids and derivatives|Amino acids, peptides, and analogues	;feces;	;;	411.977	56	8	8	8	8	8	8	8	922	3435.45	4927.19	6151.71	2398.24	3740.19	2472.39	4870.75	6625.87	7532.96	6555.96	7370.89	4514.2	3841.66	4100.54	6462.22	3618.64	2803.12	3427.03	5595.52
29820	M657T272	657.241	657.238	657.247	272.098	256.679	MS2_003729	0.346043	MA026176;MA025019	3'-.alpha.-sialyl-n-acetyllactosamine;6'-sialyl-n-acetyllactosamine	[M+H-H2O]+;[M+H-H2O]+	0.983487664673273;0.980695911553499		;HMDB0006584	;	81693-22-3;78969-47-8	4150746.0;	Organic oxygen compounds|Organooxygen compounds|Carbohydrates and carbohydrate conjugates;Organic oxygen compounds|Organooxygen compounds|Carbohydrates and carbohydrate conjugates	;	;	275.086	65	8	8	7	8	8	8	8	1356	7796.59	6972.42	5771.16	9137.46	12181.6	7181.06	9091.17	7760.1	8794.84	4695.91	9650.93	7401.59	4440.87	9094.44	5215.88	6872.78	4562.59	9905.57	6330.79
31140	M688T417	688.397	688.395	688.403	416.57	414.174	MS2_068274	0.346405	MA025102	1-palmitoyl-2-azelaoylphosphatidylcholine	[M+Na]+	0.848473				117746-89-1	10995965	Lipids and lipid-like molecules|Glycerophospholipids|Glycerophosphocholines			417.806	14	1	7	5	1	0	0	0	422	1074.2	1663.54	1526.07	1608.77	1326.77	1491.23	2294.17	2030.39	6438.67	5183.71	5045.94	3306.78	1468.74	3193.02	1915.4	2026.01	1410.48	2955.89	3162.11
15690	M390T59	390.355	390.354	390.357	59.335	56.65	MS2_198918	0.346422	MA027002	N-octanoylsphingosine	[M+H-2H2O]+	0.921716				74713-59-0	2508	Lipids and lipid-like molecules|Sphingolipids|Ceramides			64.401	56	8	8	8	8	8	8	8	6299	31495.7	41347.6	35937.4	62032.5	35044.5	38591.1	31625.4	40041.4	24016.4	31527	25943.7	25693.9	29701.6	37925	15630.7	21989.5	31867.2	38404.3	37915
34454	M772T383	772.312	772.307	772.316	382.634	381.45	MS2_176535	0.357999	MA002245;MA008856	Glycerophosphocholine;N-tris(hydroxymethyl)methyl-4-aminobutanesulfonic acid	[3M+H]+;[3M+H]+	0.989554628938532;0.983580984376254		HMDB0000086;	C00670;	28319-77-9;54960-65-5	657272;4064326	Lipids and lipid-like molecules|Glycerophospholipids|Glycerophosphocholines;Organic acids and derivatives|Organic sulfonic acids and derivatives|Organosulfonic acids and derivatives	;	;	383.076	16	0	0	3	5	2	5	1	1628	382.122	1078.65	548.642	397.774	481.843	406.796	386.914	487.529	451.524	528.797	369.29	298.481	478.505	552.805	338.614	296.618	1283.66	331.82	566.927
34836	M783T141	782.57	782.567	782.572	140.51	139.293	MS2_118446	0.36378	MA008637;MA008643	2-oleoyl-1-palmitoyl-sn-glycero-3-phosphocholine;1,2-dilinoleoyl-sn-glycero-3-phosphocholine	[M+Na]+;[M+H]+	0.967468024820585;0.826656789946145		HMDB0007972;HMDB0008138	;	26853-31-6;998-06-1	5497103;5288075	Lipids and lipid-like molecules|Glycerophospholipids|Glycerophosphocholines;Lipids and lipid-like molecules|Glycerophospholipids|Glycerophosphocholines	urine;urine	;	142.086	56	8	8	8	8	8	8	8	3208718	5.29769e+06	4.8007e+06	6.76565e+06	2.47607e+06	6.06444e+06	8.03764e+06	3.76044e+06	7.91102e+06	5.77356e+06	7.82076e+06	4.74516e+06	6.33831e+06	7.0965e+06	8.79428e+06	2.6966e+06	5.82949e+06	7.18349e+06	9.85715e+06	7.58166e+06
18865	M446T391	446.269	446.266	446.273	390.532	385.559	MS2_060983	0.370915	MA014851;MA026378;MA027320;MA014208	Ile-Trp-Lys;Thiomiltefosine;22-hydroxymifepristone;Trp-Leu-Lys	[M+H]+;[M+Na]+;[M+H]+;[M+H]+	0.832251942249978;0.81357271525938;0.802609669208901;0.790997616860289		;;;	;;;	;943022-11-5;105012-15-5;	;;128734.0;	Organic acids and derivatives|Carboxylic acids and derivatives|Amino acids, peptides, and analogues;Organic nitrogen compounds|Organonitrogen compounds|Quaternary ammonium salts;Lipids and lipid-like molecules|Steroids and steroid derivatives|Oxosteroids;Organic acids and derivatives|Carboxylic acids and derivatives|Amino acids, peptides, and analogues	;;;	;;;	391.259	11	1	5	3	1	0	0	1	746	1257.55	1889.8	605.747	1131.31	1199.26	901.29	1307.89	1192.94	4678.75	1658.77	2980.96	2037.26	2682.91	1695.05	1545.37	2833.97	1377.47	1096.5	1461.2
9441	M291T468	291.129	291.128	291.131	468.293	465.264	MS2_177760	0.372808	MA001610	Argininosuccinic acid	[M+H]+	0.989123		HMDB0000052	C03406	2387-71-5	16950	Organic acids and derivatives|Carboxylic acids and derivatives|Amino acids, peptides, and analogues	urine		469.284	56	8	8	8	8	8	8	8	113918	531705	284150	523591	298250	397004	270638	474882	385907	389045	590821	433479	537625	401662	405354	268782	383618	339127	278925	444569
5205	M221T211	221.127	221.126	221.129	211.49	209.73	MS2_002767	0.379743	MA015043	Thr-Thr	[M+H]+	0.815544						Organic acids and derivatives|Carboxylic acids and derivatives|Amino acids, peptides, and analogues			215.933	18	3	7	0	1	3	0	4	1879	8112.96	5738.17	3088.86	2511.2	2582.87	2354.6	2758.01	2301.63	1879.41	1838.74	2507.26	6020.58	6820.39	596.674	11310.1	3849.6	1934.67	2110.72	2920
11462	M323T500	322.99	322.989	322.992	499.564	496.312	MS2_137242	0.3837	MA013266	D-myo-inositol-1,3-diphosphate	[M+H-H2O]+	0.941548		HMDB0006234	C04062	103597-56-4		Organic oxygen compounds|Organooxygen compounds|Alcohols and polyols	proteins		503.777	56	8	8	8	8	8	8	8	2483	4292.63	9499.84	10983.4	8821.51	11300.7	9456.45	6874.9	9832.72	10262.2	7841.67	6246.67	8392.99	10786.1	9101.6	3384.35	5137.38	9165.23	10766.7	13849.8
3120	M175T230_3	175.118	175.117	175.118	229.688	217.43	MS2_300907	0.383741	MA010804;MA000178;MA014474;MA002380	DL-arginine;Arginine;Ser-Ser-Arg;N-.alpha.-acetyl-l-ornithine	[M+H]+;[M+H]+;[M+2H]2+;[M+H]+	0.997631397347429;0.997589185200066;0.98504616531598;0.984843430670269		;HMDB0000517;;HMDB0003357	C00792;C00062;;C00437	7200-25-1;74-79-3;;6205-08-9	232;6322;9884684.0;439232	Organic acids and derivatives|Carboxylic acids and derivatives|Amino acids, peptides, and analogues;Organic acids and derivatives|Carboxylic acids and derivatives|Amino acids, peptides, and analogues;Organic acids and derivatives|Carboxylic acids and derivatives|Amino acids, peptides, and analogues;Organic acids and derivatives|Carboxylic acids and derivatives|Amino acids, peptides, and analogues	;urine;;urine	;;;	232.378	64	7	7	8	6	7	6	7	7866	118593	107238	76012.6	82711.7	111486	66528.9	93438.1	128192	94928.7	140226	112790	136260	56592.7	99193	56967.5	67181.7	81416.8	153434	133813
16290	M401T405	401.212	401.209	401.216	404.627	391.307	MS2_061201	0.387195	MA014721;MA028266;MA020812;MA007059;MA014318	Glu-Pro-Arg;Reserpic acid;(e)-5-[(1s,4ar,8ar)-2-(hydroxymethyl)-5,5,8a-trimethyl-1,4,4a,6,7,8-hexahydronaphthalen-1-yl]-3-(acetyloxymethyl)pent-2-enoic acid;Reserpic acid;Pro-Glu-Arg	[M+H]+;[M+H]+;[M+Na]+;[M+H]+;[M+H]+	0.723765322328525;0.720845289554534;0.715250168988776;0.714356821684198;0.71401148871826		;;;;	;;;;	;83-60-3;;;	;;;65747;	Organic acids and derivatives|Carboxylic acids and derivatives|Amino acids, peptides, and analogues;;Lipids and lipid-like molecules|Prenol lipids|Diterpenoids;;Organic acids and derivatives|Carboxylic acids and derivatives|Amino acids, peptides, and analogues	;;;;	;;;;	405.802	47	7	7	8	7	7	2	8	1898	2950.42	5917.5	4298.69	3510.3	3851.15	3455.55	6729.4	7536.07	13600.1	8919.93	11376.9	8936.62	3480.02	8045.5	3504.62	9599.55	4626.33	3966.03	6891.14
36476	M827T254	827.417	827.413	827.425	254.045	252.781	MS2_147563	0.392096	MA024464	Hymenamide c	[M+H]+	0.824285						Organic acids and derivatives|Carboxylic acids and derivatives|Amino acids, peptides, and analogues			255.368	55	8	7	8	8	8	8	8	1988	2431.61	2376.78	3390.83	1844.78	4079.89	2663.51	2803.88	2184.24	1540.64	1093.87	2204.77	1053.5	581.156	2733.16	1407.98	732.162	2595.36	1553.77	3000.07
23145	M525T105	525.285	525.282	525.287	104.946	100.771	MS2_001081	0.393095	MA025625;MA019729	2-piperidinecarboxylic acid, 1-(3,3-dimethyl-1,2-dioxopentyl)-, (1r)-1-(3-aminophenyl)-3-(3,4-dimethoxyphenyl)propyl ester, (2s)-;Ncgc00384869-01!4,4,8,10,14-pentamethyl-17-(4,5,6-trihydroxy-6-methylheptan-2-yl)-2,5,6,7,9,15-hexahydro-1h-cyclopenta[a]phenanthrene-3,16-dione	[M+H]+;[M+K]+	0.994515115056625;0.994241194212739		;	;	195513-96-3;	;	;Lipids and lipid-like molecules|Prenol lipids|Triterpenoids	;	;	111.935	37	8	7	3	6	1	4	8	9889	113654	32476.7	22431.3	55154.4	6892.95	28153	40335.2	11440.8	12004.4	11208.9	11705.1	17785.4	8539.02	6801.99	45294.6	6833.36	7414.53	3575.59	2501.92
34014	M761T144	760.582	760.58	760.586	143.812	142.733	MS2_159485	0.393416	MA008637;MA025115	2-oleoyl-1-palmitoyl-sn-glycero-3-phosphocholine;1-oleoyl-2-palmitoyl-sn-glycero-3-phosphocholine	[M+H]+;[M+H]+	0.98379327127703;0.759212941485234		HMDB0007972;HMDB0008100	;	26853-31-6;59491-62-2	5497103;	Lipids and lipid-like molecules|Glycerophospholipids|Glycerophosphocholines;Lipids and lipid-like molecules|Glycerophospholipids|Glycerophosphocholines	urine;urine	;	145.356	56	8	8	8	8	8	8	8	1667137	1.79183e+06	1.1151e+06	2.59632e+06	619965	1.86522e+06	1.90915e+06	1.0377e+06	2.00085e+06	2.2077e+06	3.29114e+06	1.54943e+06	2.07414e+06	2.54304e+06	2.56411e+06	797916	1.50711e+06	2.2106e+06	1.76852e+06	2.27087e+06
27266	M604T71	603.53	603.528	603.536	70.8325	62.109	MS2_326285	0.393546	MA012310;MA010554;MA010430;MA009885;MA008662	1,2-dioleoyl-sn-glycerol;Glycerol trioleate;1-stearoyl-2-linoleoyl-sn-glycerol;1-stearoyl-2-linoleoyl-sn-glycero-3-phospho-l-serine;1-stearoyl-2-linoleoyl-sn-glycero-3-phosphoethanolamine	[M+H-H2O]+;[M+H-C18H34O2]+;[M+H-H2O]+;[M+H-C3H8NO6P]+;[M+H-C2H8NO4P]+	0.968529283210469;0.930667224213909;0.929468966498363;0.924396194270614;0.799087974706368		HMDB0007218;HMDB0005453;HMDB0007161;HMDB0012380;HMDB0008994	;;;;	24529-88-2;122-32-7;34487-26-8;132014-81-4;7266-53-7	9543716;5497163;6441562;9547091;9546749	Lipids and lipid-like molecules|Glycerolipids|Diradylglycerols;Lipids and lipid-like molecules|Glycerolipids|Triradylcglycerols;Lipids and lipid-like molecules|Fatty Acyls|Lineolic acids and derivatives;Lipids and lipid-like molecules|Glycerophospholipids|Glycerophosphoserines;Lipids and lipid-like molecules|Glycerophospholipids|Glycerophosphoethanolamines	serum;proteins;serum;serum;proteins	;;;;	74.79	22	1	1	3	4	5	1	7	1701	4515.71	2169.82	5619.61	1169.42	4017.49	1454.27	1741.17	4449.24	6253.9	8745.28	5616.7	7505.38	7933.37	8158.42	3103.54	13750.7	5544.58	4811.93	4850.98
22918	M521T156	521.369	521.365	521.374	155.689	154.194	MS2_078076	0.396696	MA006698;MA025385	Ncgc00385700-01_c32h50o4_3-acetoxyolean-12-en-23-oic acid;(2r)-[[4-(2,6-di-1-pyrrolidinyl-4-pyrimidinyl)-1-piperazinyl]methyl]-3,4-dihydro-2,5,7,8-tetramethyl-2h-1-benzopyran-6-ol	[M+Na]+;[M+H]+	0.869364400029577;0.832348141124063		;	;	;760914-13-4	4209683;5624.0	Lipids and lipid-like molecules|Prenol lipids|Triterpenoids;Organoheterocyclic compounds|Diazinanes|Piperazines	;	;	158.232	52	7	7	8	8	7	8	7	867	576.84	1457.78	1002.44	714.697	1499.04	2436.54	865.241	1276.41	3121.95	1939.18	1433.37	2595.45	2480.15	2070.27	2474.82	1442.04	1666.81	827.191	875.407
10484	M307T221	307.063	307.061	307.064	221.228	219.609	MS2_072221	0.398251	MA000690	Xanthosine	[M+Na]+	0.991404		HMDB0000299	C01762	146-80-5	64959		urine		222.48	54	8	7	7	8	8	8	8	5380	16469.5	7961.55	10145.1	6544.36	6333.71	7016.95	7360.81	7925.61	19427.4	717.012	14868.5	15702.3	14962.6	12726.9	3665.19	13367.5	12954.5	8872.96	828.089
2814	M168T95	168.064	168.063	168.065	94.704	91.868	MS2_007815	0.399977	MA000672	Pyridoxal	[M+H]+	0.975531		HMDB0001545	C00250	66-72-8	1050	Organoheterocyclic compounds|Pyridines and derivatives|Pyridine carboxaldehydes	serum	Arabidopsis thaliana	97.457	56	8	8	8	8	8	8	8	6819	59121.9	46746.4	40649.9	24314.7	32281.6	39999.7	22840	46070	58359	46708.9	45998.8	48039.4	33136.3	34690.4	31875.2	40399.2	47189.7	33042.5	67061.1
11267	M319T34_1	319.128	319.126	319.135	34.01	33.119	MS2_277978	0.406053	MA004805;MA015336;MA014099;MA015050;MA017109	His-Tyr;Asn-Trp;Albiflorin;Tyr-His;Methyl 2-[4-ethenyl-2,6-dihydroxy-3-(3-hydroxyprop-1-en-2-yl)-4-methylcyclohexyl]prop-2-enoate	[M+H]+;[M+H]+;[M+H-C6H10O5]+;[M+H]+;[M+Na]+	0.997805519376219;0.997020415465336;0.99490209689571;0.993502224750821;0.993390857624386		;;;;	;;C17457;;	;;39011-90-0;;	515713;;;7020180.0;	Organic acids and derivatives|Carboxylic acids and derivatives|Amino acids, peptides, and analogues;Organic acids and derivatives|Carboxylic acids and derivatives|Amino acids, peptides, and analogues;Lipids and lipid-like molecules|Prenol lipids|Terpene glycosides;Organic acids and derivatives|Carboxylic acids and derivatives|Amino acids, peptides, and analogues;Lipids and lipid-like molecules|Pr…	;;;;	;;;;	53.128	45	3	4	8	8	7	8	7	176720	6509.76	4734.53	1627.38	4990.48	3921.49	5212.88	26731.2	3890.08	2497.38	4031.8	2336.73	5474.98	4814.18	747.78	6214.35	1278.61	69849.9	30770	63567
8453	M276T201	276.067	276.065	276.069	201.405	200.428	MS2_241103	0.409459	MA000170;MA012254;MA000497;MA010636;MA027330	Flumazenil;Lavendustin c;Paraoxon;2,4-thiazolidinedione, 3-(2-aminoethyl)-5-[(4-ethoxyphenyl)methylene]-;Flufenacet ethanesulfonic acid	[M+H-C2H4]+;[M+H]+;[M+H]+;[M+H-NH3]+;[M+H]+	0.952067535314003;0.913289970940855;0.909763583735673;0.908924048055658;0.908669459099267		HMDB0015336;;HMDB0013035;;	C07825;;C06606;;	78755-81-4;125697-93-0;311-45-5;294675-79-9;201668-32-8	3373;3896;9395;1249836;	Organoheterocyclic compounds|Benzodiazepines|1,4-benzodiazepines;Benzenoids|Benzene and substituted derivatives|Phenylmethylamines;Benzenoids|Benzene and substituted derivatives|Nitrobenzenes;;Benzenoids|Benzene and substituted derivatives|Anilides	urine;;proteins;;	;;;;	203.798	50	4	8	8	8	8	6	8	1127	2020.91	3262.11	2873.29	2948.34	1575.9	1420	2010.87	2683.13	3323.6	2884.75	1810.16	1776.16	3172.96	1353.7	2723.79	3384.01	1262.67	1130.76	2244.41
12138	M333T50	333.202	333.201	333.205	50.171	45.579	MS2_097094	0.412183	MA014295;MA010074;MA013367;MA013302;MA000741	Val-Ser-Lys;15-ketoprostaglandin e2;Andrographolide;Prostaglandin d3;Prostaglandin e3	[M+H]+;[M+H-H2O]+;[M+H-H2O]+;[M+H-H2O]+;[M+H-H2O]+	0.808582608649866;0.808528446673089;0.808494546839555;0.808433329474588;0.808432054484548		;HMDB0003175;;;HMDB0002664	;;C20214;C13802;C06439	;26441-05-4;5508-58-7;71902-47-1;802-31-3	;5280719;1777572.0;656745.0;5280937	Organic acids and derivatives|Carboxylic acids and derivatives|Amino acids, peptides, and analogues;Lipids and lipid-like molecules|Fatty Acyls|Eicosanoids;Organoheterocyclic compounds|Lactones|Gamma butyrolactones;Lipids and lipid-like molecules|Fatty Acyls|Eicosanoids;Lipids and lipid-like molecules|Fatty Acyls|Eicosanoids	;serum;;;serum	;;;;	56.829	33	3	8	4	3	4	3	8	204494	10812.6	13913.9	11893.7	13878.6	11147.8	10256.2	19872.8	11771.8	563713	271240	1.08473e+06	1.77223e+06	465707	247007	2.05521e+06	247278	18379.8	9315.4	15605.6
32960	M733T145	732.552	732.549	732.555	145.478	144.102	MS2_363703	0.412848	MA025114	1-oleoyl-2-myristoyl-sn-glycero-3-phosphocholine	[M+H]+	0.957463		HMDB0008097		95896-56-3		Lipids and lipid-like molecules|Glycerophospholipids|Glycerophosphocholines	urine		146.596	56	8	8	8	8	8	8	8	566696	725544	529645	861999	179907	597758	606597	414220	620857	716617	1.10967e+06	634467	605650	940774	787910	244943	540283	925340	699823	969238
21059	M487T392	487.296	487.293	487.299	392.196	390.21	MS2_012110	0.41315	MA028374;MA006392;MA013323	Kendomycin;Ncgc00385702-01!(2s,3r,5r,10r,13r,14s,17r)-17-[(2s,3r)-3,6-dihydroxy-6-methylheptan-2-yl]-2,3,14-trihydroxy-10,13-dimethyl-2,3,4,5,9,11,12,15,16,17-decahydro-1h-cyclopenta[a]phenanthren-6-one;Pristimerin	[M+H]+;[M+Na]+;[M+Na]+	0.774974120994264;0.75647854722162;0.741173848867344		;;	;;C08633	183202-73-5;;1258-84-0	;5316996;159516.0	;Lipids and lipid-like molecules|Steroids and steroid derivatives|Bile acids, alcohols and derivatives;Lipids and lipid-like molecules|Prenol lipids|Triterpenoids	;;	;;	395.138	43	6	7	6	6	8	7	3	619	1907.59	3827.39	2141.05	1715.37	2296.14	2338.52	2322.46	2391.47	3751.06	3111.85	3623.31	4043	2895.16	2814.99	2806.43	3206.25	2881.85	1881.97	3362.56
34172	M765T144	764.519	764.516	764.522	143.792	142.525	MS2_327048	0.414072	MA008658	2-docosahexaenoyl-1-palmitoyl-sn-glycero-3-phosphoethanolamine	[M+H]+	0.883554		HMDB0008946		96998-00-4	9546799	Lipids and lipid-like molecules|Glycerophospholipids|Glycerophosphoethanolamines	proteins		145.356	56	8	8	8	8	8	8	8	25068	50582.7	36958.4	39444.8	21613.9	41318.7	40837.2	28472.8	47950.8	76326.1	70194	46486.8	73513.2	71958.8	73442.4	26867.7	50026	49298.9	50631.5	61624.5
25590	M573T370	573.142	573.14	573.146	369.994	369.298	MS2_156179	0.415698	MA028203	Adenylyl(3'-5')cytidine	[M+H]+	0.939957				2382-66-3		Nucleosides, nucleotides, and analogues|(3'->5')-dinucleotides and analogues|(3'->5')-dinucleotides			370.689	56	8	8	8	8	8	8	8	2746	2088.57	1817.91	2901.63	3881.09	1858.83	3061.89	3423.32	3045.85	6693.9	8449.9	5108.81	3659.67	2906.09	3452.32	1597.71	3823.85	5248.62	4118.49	8215.76
19265	M454T198_2	454.292	454.29	454.294	198.001	186.997	MS2_227645	0.41701	MA012872;MA007326	1-palmitoyl-2-hydroxy-sn-glycero-3-phosphoethanolamine;Lpe 16:0	[M+H]+;[M+H]+	0.985769354956972;0.703673163439888		HMDB0011503;	;	53862-35-4;	9547069;89229	Lipids and lipid-like molecules|Glycerophospholipids|Glycerophosphoethanolamines;Lipids and lipid-like molecules|Glycerophospholipids|Glycerophosphoethanolamines	proteins;	;	198.918	58	8	8	8	8	8	8	8	322931	694837	652961	571736	535986	818277	1.11416e+06	802070	746821	504205	617273	391010	563965	680408	651708	462403	470850	998480	714144	657592
14942	M377T129	377.228	377.226	377.231	129.185	126.472	MS2_233611	0.421725	MA000547;MA001116;MA025159;MA025155;MA001233	Prostaglandin f2.alpha.;Prostaglandin f2.beta.;5-isoprostaglandin-f2.alpha.-vi;Isoprostaglandin-f2.alpha.-iv;Prostaglandin d1	[M+Na]+;[M+Na]+;[M+Na]+;[M+Na]+;[M+Na]+	0.970135490039896;0.969784156096489;0.967002584001292;0.966379041589225;0.96309493803204		;HMDB0001483;;;HMDB0005102	C00639;C02314;;;C06438	551-11-1;4510-16-1;180469-63-0;331962-00-6;17968-82-0	5280363;5280506;9863432.0;10546074.0;5280936	Lipids and lipid-like molecules|Fatty Acyls|Eicosanoids;Lipids and lipid-like molecules|Fatty Acyls|Eicosanoids;Lipids and lipid-like molecules|Fatty Acyls|Eicosanoids;Lipids and lipid-like molecules|Fatty Acyls|Eicosanoids;Lipids and lipid-like molecules|Fatty Acyls|Eicosanoids	;;;;serum	;;;;	132.194	48	8	7	8	6	5	8	6	14153	86094.2	65261.6	67319.5	29497.1	67038.8	50714.6	31767.1	48620.7	26103.8	16819	28799.1	42826.5	39129.4	34728.5	23380.5	28145.7	70177.3	32205.2	46026.8
30580	M674T149	674.472	674.467	674.479	149.05	147.617	MS2_125460	0.422263	MA025105	1,2-di-(9z-tetradecenoyl)-sn-glycero-3-phosphocholine	[M+H]+	0.923324		HMDB0007900		56750-90-4		Lipids and lipid-like molecules|Glycerophospholipids|Glycerophosphocholines	proteins		168.861	44	8	4	6	6	7	5	7	1695	1787.6	1754.89	1647.08	444.581	1955.61	1948.55	1271.38	1901.64	10057.1	5693.39	50086.4	11453.3	5177.66	3083.57	7658.08	3310.16	3072.89	2023.46	3316.93
19210	M453T98	453.207	453.204	453.211	97.5045	90.864	MS2_001038	0.42361	MA025147;MA010096;MA014346;MA014959;MA020476	17-trifluoromethylphenyltrinorprostaglandin f2.alpha. methyl ester;Bisindolylmaleimide xi;Phe-Met-Arg;Met-Phe-Arg;Ncgc00384740-01_c21h34o9_2(1h)-azulenone, 6-(beta-d-glucopyranosyloxy)-4,5,6,7,8,8a-hexahydro-5-hydroxy-5-(1-hydroxy-1-methylethyl)-3,8-dimethyl-	[M+H-H2O]+;[M+H]+;[M+H]+;[M+H]+;[M+Na]+	0.992756608268927;0.992618486298933;0.991849100455093;0.989937582094334;0.979926024759051		;;;;	;;;;	195503-20-9;131848-98-1;;;	;5084;;11597630.0;	Lipids and lipid-like molecules|Fatty Acyls|Eicosanoids;Organoheterocyclic compounds|Indoles and derivatives|N-alkylindoles;Organic acids and derivatives|Carboxylic acids and derivatives|Amino acids, peptides, and analogues;Organic acids and derivatives|Carboxylic acids and derivatives|Amino acids, peptides, and analogues;Lipids and lipid-like molecules|Prenol lipids|Terpene glycosides	;;;;	;;;;	102.131	28	8	6	1	4	1	0	7	5871	72712.8	10471.9	8106.93	23856.9	4368.16	17939.8	19108.3	7898.88	5229.72	4274.92	6482.13	11171.5	3299.63	7237.18	23116.1	4224.23	3177.29	2321.75	2571.95
10152	M302T420	302.133	302.132	302.143	419.908	418.502	MS2_095744	0.424059	MA024978;MA015130	Gly-Pro-Glu;Pro-trp	[M+H]+;[M+H]+	0.993036275679511;0.985397629780509		;	;	32302-76-4;	3080768.0;7408124.0	Organic acids and derivatives|Carboxylic acids and derivatives|Amino acids, peptides, and analogues;Organic acids and derivatives|Carboxylic acids and derivatives|Amino acids, peptides, and analogues	;	;	438.536	49	5	8	6	6	8	8	8	4345	5858.9	6130.16	18192.3	7590.46	5482.3	8797.89	10533	7426.74	20954.5	17694.1	17648.1	20056.5	18483.2	17677	12414.4	28886.3	9338.04	6692.39	7664.85
624	M106T433	106.049	106.048	106.049	432.688	430.585	MS2_323191	0.425797	MA001326;MA003921	DL-serine;Serine	[M+H]+;[M+H]+	0.993558273107162;0.987988093705134		HMDB0062263;HMDB0000187	C00065;C00065	56-45-1;56-45-1	617;5951	Organic acids and derivatives|Carboxylic acids and derivatives|Amino acids, peptides, and analogues;Organic acids and derivatives|Carboxylic acids and derivatives|Amino acids, peptides, and analogues	;urine	;	445.264	22	1	6	4	5	3	1	1	2201	15825.3	16695.7	13940.5	16327.4	15948.5	16316.2	19145.4	17064.3	15804.8	22804.6	17398.8	16952.3	60464.3	13514.8	47403.5	12479.8	16444.1	14904.5	16763.7
19308	M455T206	455.188	455.186	455.19	206.329	205.41	MS2_106240	0.430551	MA002589	2'-deoxycytidine	[2M+H]+	0.999988		HMDB0000014	C00881	951-77-9	1223201	Nucleosides, nucleotides, and analogues|Pyrimidine nucleosides|Pyrimidine 2'-deoxyribonucleosides			207.53	56	8	8	8	8	8	8	8	750818	2.39344e+06	1.52496e+06	1.8591e+06	1.61898e+06	1.78014e+06	1.63425e+06	1.77217e+06	1.81619e+06	3.45881e+06	3.00398e+06	3.37585e+06	4.09689e+06	4.34986e+06	3.55899e+06	1.50249e+06	3.67022e+06	2.11281e+06	1.73473e+06	2.19577e+06
31686	M701T466	701.318	701.311	701.322	465.831	464.422	MS2_323837	0.432735	MA009584;MA020640	Posaconazole;Ncgc00385500-01_c32h54o15_1,3,6-tris-o-(3-methylbutanoyl)-beta-d-fructofuranosyl 2-o-(3-methylbutanoyl)-alpha-d-glucopyranoside	[M+H]+;[M+Na]+	0.734176913345786;0.729579842927803		;	;	171228-49-2;	468595;	Organoheterocyclic compounds|Diazinanes|Piperazines;	;	;	466.571	15	5	2	2	1	1	4	0	262	1060.13	1352.92	766.465	2438.88	992.077	1332.83	1626.92	1717.33	1245.22	971.654	760.647	1016.24	841.253	1030.48	1228.1	744.848	767.507	810.234	1093.97
7817	M266T300	266.073	266.072	266.074	300.274	299.027	MS2_004158	0.43954	MA000284;MA027575	Cytidine;1-(2-nitrobenzylidenamino)-2,4-imidazolidinedione	[M+Na]+;[M+NH4]+	0.987439353870968;0.72742593117261		HMDB0000089;	C00475;	65-46-3;1228184-63-1	6175;	;Organoheterocyclic compounds|Azolidines|Imidazolidines	urine;	;	301.119	29	2	2	4	4	4	6	7	4429	15702.2	10340.3	9405.8	13628.5	10210.1	9784.25	9623.34	13088.6	15433.5	16586.5	10887.3	12361.5	17383.7	9832.63	7333.51	9220.34	17860.9	10446	19769.2
21737	M500T234	500.176	500.174	500.178	233.632	232.34	MS2_133803	0.44148	MA000749;MA011022;MA021477	Halofantrine;Batimastat;Mmv687246	[M+H]+;[M+Na]+;[M+H]+	0.977354423913574;0.972098018654118;0.962289725117541		HMDB0015349;;	C07634;;	69756-53-2;130370-60-4;	37393;5362422;	;Organic acids and derivatives|Carboxylic acids and derivatives|Amino acids, peptides, and analogues;Organoheterocyclic compounds|Quinolines and derivatives|Phenylquinolines	urine;;	;;	235.256	54	7	8	7	8	8	8	8	1471	2759.16	2185.46	4400.42	5174.86	4614.73	5987.18	5480.32	3519.82	4473.6	2895.28	2899.38	2639.27	4469.39	6074.89	1435.36	2406.27	5360.53	4404.73	5293.78
6435	M243T248	243.159	243.157	243.163	247.845	244.385	MS2_051919	0.441731	MA004710;MA010542;MA008330;MA002890;MA000099	5.beta.-pregnane-3.alpha.,17,21-triol-11,20-dione;2,5,7,8-tetramethyl-2-(.beta.-carboxyethyl)-6-hydroxychroman;Huperzine a;Primaquine;All-trans-4-hydroxyretinoic acid	[M+H-C4H10O4]+;[M+H-2H2O]+;[M+H]+;[M+H-NH3]+;[M+H-C4H10O]+	0.779504829265903;0.774627285322387;0.758863109570646;0.757888074208388;0.756587396358866		;;;HMDB0015219;HMDB0006254	C05470;;;C07627;C16677	53-05-4;4072-32-6;102518-79-6;90-34-6;66592-72-1	5866;12073949;854026;4908;6438629	Lipids and lipid-like molecules|Steroids and steroid derivatives|Hydroxysteroids;Organoheterocyclic compounds|Benzopyrans|1-benzopyrans;Organoheterocyclic compounds|Quinolines and derivatives|Quinolones and derivatives;Organoheterocyclic compounds|Quinolines and derivatives|Aminoquinolines and derivatives;Lipids and lipid-like molecules|Prenol lipids|Retinoids	;;;urine;urine	;;;;	256.686	49	8	0	8	8	8	7	8	3649	32202.9	32926.6	27873.2	7064.14	22264.1	19527.6	35386.1	32642.3	1692.35	1409.36	1372.74	1590.06	1321.73	989.226	1398.08	1229.24	6145.38	6546.5	20457.2
2279	M155T418	155.009	155.008	155.01	417.94	416.767	MS2_303696	0.441872	MA000301;MA001774;MA010260	Gentisic acid;2,3-dihydroxybenzoic acid;.beta.-resorcylic acid	[M+H]+;[M+H]+;[M+H]+	0.877486580419153;0.749513927976673;0.713226191074512		HMDB0000152;HMDB0000397;HMDB0029666	C00628;C00196;	490-79-9;303-38-8;89-86-1	3469;19;1491	Benzenoids|Benzene and substituted derivatives|Benzoic acids and derivatives;Benzenoids|Benzene and substituted derivatives|Benzoic acids and derivatives;Benzenoids|Benzene and substituted derivatives|Benzoic acids and derivatives	urine;urine;urine	Penicillium citrinum F5;Foeniculum vulgare;Helianthus tuberosus;Rhaponticum carthamoides;Raphanus sativus;Pterocarpus santalinus;Gentiana spp.;Eucalyptus grandis;Sesamum indicum;Plantago major;Rhamnus disperma;Citrus cultivars;Citrus limonia;Citrus spp.;Leptolaena diospyroidea;Leptolaena pauciflora;Taxus baccata;Vitis vinifera;Bacillus subtilis;Escherichia coli;Streptomyces strain MI689-SF6;Erica…	418.876	8	0	0	2	1	1	4	0	922	8909.38	6813.72	7309.54	8086.7	8926.87	7706.82	8078.89	7527.34	6841.32	6864.25	6413.57	6031.25	8567.26	8590.01	3618.78	6746.81	9497.53	7628.2	9340.16
34176	M765T166	764.54	764.536	764.542	165.706	164.668	MS2_357910	0.444135	MA008658	2-docosahexaenoyl-1-palmitoyl-sn-glycero-3-phosphoethanolamine	[M+H]+	0.941057		HMDB0008946		96998-00-4	9546799	Lipids and lipid-like molecules|Glycerophospholipids|Glycerophosphoethanolamines	proteins		166.393	11	0	2	3	2	0	0	4	844	1182.87	943.857	1160.53	501.848	833.371	736.013	819.384	816.629	1720.15	2064.38	2159.57	2247.2	2571.76	1905.74	2033.71	1968.5	1380.71	970.836	1255.22
16247	M400T154	400.342	400.341	400.343	153.509	152.519	MS2_043643	0.445132	MA001032;MA009689;MA005421	L-palmitoylcarnitine;Palmitoylcarnitine;Palmitoylcarnitine	[M+H]+;[M+H]+;[M+H]+	0.999426709650258;0.991868630867751;0.976488388205144		HMDB0000222;;	C02990;;	2364-67-2;1935-18-8;	11953816;461;16902	Lipids and lipid-like molecules|Fatty Acyls|Fatty acid esters;Lipids and lipid-like molecules|Fatty Acyls|Fatty acid esters;Lipids and lipid-like molecules|Fatty Acyls|Fatty acid esters	urine;;	;;	156.837	40	4	7	7	7	8	3	4	326035	872256	1.34127e+06	2.61426e+06	1.52729e+06	2.64645e+06	2.403e+06	1.73375e+06	2.17801e+06	1.61615e+06	2.33918e+06	1.5813e+06	1.66646e+06	1.07901e+06	2.83342e+06	917858	1.31338e+06	1.68027e+06	1.91928e+06	2.28074e+06
26182	M583T255	583.252	583.248	583.255	254.644	253.431	MS2_280946	0.448721	MA013380;MA013427;MA003808;MA003458	Biliverdin;Geldanamycin;Biliverdin;Biliverdin	[M+H]+;[M+Na]+;[M+H]+;[M+H]+	0.983906150738577;0.971935826247072;0.903642612745015;0.864046412444349		HMDB0001008;;HMDB0001008;HMDB0001008	C00500;C11222;C00500;C00500	114-25-0;30562-34-6;114-25-0;114-25-0	;3460.0;5353439;5280353	Organoheterocyclic compounds|Tetrapyrroles and derivatives|Bilirubins;;Organoheterocyclic compounds|Tetrapyrroles and derivatives|Bilirubins;Organoheterocyclic compounds|Tetrapyrroles and derivatives|Bilirubins	proteins;;;	;;;	256.036	53	8	7	8	7	7	8	8	13706	1754.08	2869.51	3454.62	2993.69	1537.43	2576.18	4198.62	1667.82	3206.83	2918.26	1900.76	5948.21	3948.48	2500.58	1065.85	2605.89	18267.1	13420.1	18836.7
11559	M324T35	324.288	324.286	324.29	35.0955	33.764	MS2_055788	0.449541	MA012716	Linoleoyl ethanolamide	[M+H]+	0.997065		HMDB0012252		68171-52-8	5283446	Organic nitrogen compounds|Organonitrogen compounds|Amines	serum		48.481	64	8	8	8	8	8	8	8	1006825	402842	292861	247447	595243	270227	222550	175815	237141	1.17906e+06	481993	1.03418e+06	941610	639068	611602	1.2101e+06	1.27358e+06	289512	259803	204322
31135	M688T378	688.33	688.327	688.335	378.221	377.578	MS2_223447	0.450166	MA007055;MA024215;MA023382;MA003557	Acetylaconitine;3-acetylaconitine;Acetylaconitine;Ferrichrome	[M+H]+;[M+H]+;[M+H]+;[M+H]+	0.999063609441894;0.997598767597234;0.988612172190696;0.91077426182686		;;;	;;;C06228	;;;	53595;53595.0;;6323327	Lipids and lipid-like molecules|Prenol lipids|Diterpenoids;Lipids and lipid-like molecules|Prenol lipids|Diterpenoids;Lipids and lipid-like molecules|Prenol lipids|Diterpenoids;Organic acids and derivatives|Carboxylic acids and derivatives|Amino acids, peptides, and analogues	;;;	;;;	380.321	56	8	8	8	8	8	8	8	1248	5406.22	4254.38	5053.79	3289.71	4954.44	2401.41	2432.92	2494.47	1997.29	2425.73	3833.33	1807.51	3904.14	2583.17	2160.02	1866.76	3642.92	2556.28	3310.61
16297	M401T101	401.227	401.225	401.229	100.611	98.055	MS2_232756	0.450685	MA026387;MA016823;MA026373;MA020812;MA009482	5z,8z,11z,14z-eicosatetraenoic acid, 3-theinylmethyl ester;5-[5-(acetyloxymethyl)-1,2,4a-trimethyl-7-oxo-3,4,8,8a-tetrahydro-2h-naphthalen-1-yl]-3-methylpentanoic acid;Thiocarlide;(e)-5-[(1s,4ar,8ar)-2-(hydroxymethyl)-5,5,8a-trimethyl-1,4,4a,6,7,8-hexahydronaphthalen-1-yl]-3-(acetyloxymethyl)pent-2-enoic acid;Pinoxaden	[M+H]+;[M+Na]+;[M+H]+;[M+Na]+;[M+H]+	0.905518313959013;0.905293188253978;0.903198232207237;0.902958804564689;0.902718520434311		;;;;	;;;;	390824-17-6;;910-86-1;;243973-20-8	9801139.0;;3001386.0;;210326	Lipids and lipid-like molecules|Fatty Acyls|Fatty acid esters;Lipids and lipid-like molecules|Prenol lipids|Diterpenoids;Benzenoids|Benzene and substituted derivatives|N-phenylthioureas;Lipids and lipid-like molecules|Prenol lipids|Diterpenoids;Organoheterocyclic compounds|Azoles|Pyrazoles	;;;;	;;;;	106.356	37	8	0	8	7	6	5	3	2412	20008.4	15068.4	26189.6	25261.3	18683.6	15678.1	15534	18327	6842.24	3807.43	6041.79	8609.29	9983.88	7024.63	5356.23	6332.19	18297	10092.1	24943.6
3064	M174T87	174.111	174.11	174.12	87.41	82.464	MS2_305505	0.454618	MA009779	N-desmethylselegiline	[M+H]+	0.713028				18913-84-3	200718	Benzenoids|Benzene and substituted derivatives|Phenethylamines			91.584	12	0	1	2	0	0	8	0	4711	50960.7	24298.8	29016.7	14487.6	26867.4	28257.1	15856.9	31882.9	24066.2	18697.1	27472.6	36764.5	26025.8	22839.2	29729.3	18734.1	47236.5	20015.4	39124.4
14815	M375T389_2	375.258	375.255	375.265	388.611	387.778	MS2_060940	0.455839	MA026971;MA011889;MA025040;MA014108;MA012864	9-oxo-11.alpha.,16r-dihydroxy-17-cyclobutyl-5z,13e-dien-1-oic acid;Digitoxigenin;Methanone, [1-(hexahydro-1-methyl-1h-azepin-3-yl)-1h-indol-3-yl](2,2,3,3-tetramethylcyclopropyl)-;Azithromycin;Monolinolenin (9c,12c,15c)	[M+H-H2O]+;[M+H]+;[M+Na]+;[M+2H]2+;[M+Na]+	0.93799399456775;0.932153944407737;0.93082802811245;0.929091238513815;0.928522059986032		;;;HMDB0014352;	;;;C06838;	212310-16-2;143-62-4;1445751-74-5;83905-01-5;18465-99-1	;4369270;;;5367328	Lipids and lipid-like molecules|Fatty Acyls|Eicosanoids;Lipids and lipid-like molecules|Steroids and steroid derivatives|Steroid lactones;Organoheterocyclic compounds|Indoles and derivatives|N-alkylindoles;Organic oxygen compounds|Organooxygen compounds|Carbohydrates and carbohydrate conjugates;Lipids and lipid-like molecules|Fatty Acyls|Lineolic acids and derivatives	;;;;	;;;;	389.479	56	8	8	8	8	8	8	8	2809	5398.67	12725.4	8780.34	6298.77	6842.03	6567.6	6914.26	6590.82	13218	13314.5	10593.4	11695.6	12360.4	14160	6901.71	9071.13	9297.35	5378.41	6654.85
16519	M405T145	405.051	405.049	405.052	145.124	134.234	MS2_324851	0.459613	MA001843;MA010414;MA001175	Bergaptol;Roflumilast;Pyrazoxyfen	[2M+H]+;[M+H+2i]+;[M+H+2i]+	0.965978465368545;0.957389974199506;0.891260840261087		HMDB0013679;;	C00758;;C18556	486-60-2;162401-32-3;71561-11-0	5280371;449193;92383	Phenylpropanoids and polyketides|Coumarins and derivatives|Furanocoumarins;Benzenoids|Benzene and substituted derivatives|Benzoic acids and derivatives;Benzenoids|Benzene and substituted derivatives|Benzoyl derivatives	proteins;;	Petroselinum crispum;;	148.2	58	8	8	8	8	8	8	8	10408	116215	120191	114243	112478	106452	112985	135067	113586	125883	124769	109186	122049	105285	113088	123012	83834.8	110047	114148	106705
19747	M463T157_2	463.279	463.276	463.281	156.674	146.364	MS2_105399	0.46125	MA011834	N-.alpha.-(tert-butoxycarbonyl)-l-leucine	[2M+H]+	0.730483				13139-15-6	83170	Organic acids and derivatives|Carboxylic acids and derivatives|Amino acids, peptides, and analogues			161.539	47	5	3	6	7	7	6	8	1098	1864.51	3814.95	1780.86	3816.77	6523.31	3862.69	3813.2	6569.95	2033.87	4156.47	6854.69	9608.03	2205.97	2565.92	5363.5	4657.82	7811.25	1835.57	3348.38
7480	M260T154	260.146	260.144	260.155	154.22	143.165	MS2_279503	0.46638	MA008561;MA002877;MA027865;MA015180;MA012045	3-acetyl-7-diethylaminocoumarin;Propranolol;Gln-leu;Gln-ile;Nortilidine	[M+H]+;[M+H]+;[M+H]+;[M+H]+;[M+H]+	0.958532774186589;0.945078724032524;0.943951385459484;0.94324419582117;0.939959439653641		;HMDB0001849;;HMDB0028800;	;C07407;;;	74696-96-1;525-66-6;;;38677-94-0	688763;4946;;;216866	;;Organic acids and derivatives|Carboxylic acids and derivatives|Amino acids, peptides, and analogues;Organic acids and derivatives|Carboxylic acids and derivatives|Amino acids, peptides, and analogues;Organic acids and derivatives|Carboxylic acids and derivatives|Amino acids, peptides, and analogues	;urine;;feces;	;;;;	168.241	23	1	4	0	1	1	8	8	4918	4213.41	3234.25	595.239	2080.34	3374.58	3318.95	2608.58	3672.7	8383.13	740.623	1099.87	15330.6	12017.2	6984.01	1766.16	1309.81	3161.76	2761.19	4705.5
676	M109T456	109.027	109.026	109.028	456.221	453.795	MS2_020179	0.469604	MA000838;MA025071;MA000363	3-hydroxy-3-methylglutaric acid;1,3,4,6-tetra-o-acetyl-.beta.-d-mannopyranose;Maltol	[M+H-3H2O]+;[M+H-C8H16O8]+;[M+H-H2O]+	0.995174841618303;0.954322861754857;0.925111154492108		HMDB0000355;;HMDB0030776	C03761;;C11918	503-49-1;18968-05-3;118-71-8	1662;314420.0;8369	Lipids and lipid-like molecules|Fatty Acyls|Fatty acids and conjugates;Organic acids and derivatives|Carboxylic acids and derivatives|Tetracarboxylic acids and derivatives;Organoheterocyclic compounds|Pyrans|Pyranones and derivatives	urine;;feces	Crotalaria dura;Crotalaria globifera;;Streptomyces sp. GW23/1540;Prangos tschimganica;Macrothelypteris oligophlebia	465.763	77	8	8	7	8	8	8	8	5529	14432.8	14997.5	17156.3	10153.8	16518.6	17915.2	16980.3	25489.1	27164.4	13876.4	13236.8	24632.7	38330.7	17656.7	13089	18041.4	14124	15340.2	24997.3
26929	M597T97	597.444	597.443	597.45	97.4455	88.318	MS2_077321	0.472388	MA015625	Nonapropylene glycol monobutyl ether	[M+H]+	0.878228						Organic oxygen compounds|Organooxygen compounds|Alcohols and polyols			99.646	12	0	8	0	0	0	0	3	3779	3999.01	2546.7	2545.13	2541.08	2695.18	3405.78	2569.73	3256.48	68466.7	32220.3	74329.5	91900.8	47448.1	35604.8	47853.8	75360.5	2886.01	2779.08	3137.65
34019	M761T59	760.582	760.58	760.585	58.7665	52.719	MS2_158215	0.480577	MA008637;MA025115	2-oleoyl-1-palmitoyl-sn-glycero-3-phosphocholine;1-oleoyl-2-palmitoyl-sn-glycero-3-phosphocholine	[M+H]+;[M+H]+	0.981117659839573;0.747625239399516		HMDB0007972;HMDB0008100	;	26853-31-6;59491-62-2	5497103;	Lipids and lipid-like molecules|Glycerophospholipids|Glycerophosphocholines;Lipids and lipid-like molecules|Glycerophospholipids|Glycerophosphocholines	urine;urine	;	69.323	22	3	3	3	4	2	1	4	410651	955731	529972	1.23552e+06	556048	1.29854e+06	1.74402e+06	616432	1.07012e+06	1.14067e+06	1.82794e+06	663395	993280	689945	1.2086e+06	375474	721382	1.05235e+06	1.60842e+06	1.62252e+06
1058	M122T342	122.07	122.069	122.083	341.521	322.384	MS2_142041	0.486126	MA001652;MA026253	Benzamide;Taxol side chain diol	[M+H]+;[M+H-C9H10O2]+	0.889177193669569;0.755777431383431		HMDB0004461;	C09815;	55-21-0;103150-32-9	2331;11818101.0	Benzenoids|Benzene and substituted derivatives|Benzoic acids and derivatives;	saliva;	Boronella koniambiensis;	343.537	40	7	6	6	6	1	4	8	3837	24031.6	20618.4	18849.8	25548.7	17255	15672.6	16437.2	25987.4	27351	22217	20953.6	22385.9	20991.2	19255.3	30301.8	22297.7	24772.3	19885.8	22405.5
20662	M480T443	480.171	480.169	480.175	442.522	439.471	MS2_033861	0.486668	MA028354	Scopolamine .beta.-d-glucuronide	[M+H]+	0.736288				17660-02-5		Organic oxygen compounds|Organooxygen compounds|Carbohydrates and carbohydrate conjugates			443.596	5	4	0	0	1	0	0	0	270	1068.36	1308.03	1520.08	1596.42	826.297	1519.46	1789.63	890.659	1283.14	1455.3	1454.26	1656.75	1557.15	1199.42	1156.59	1263.89	1399.09	1306.04	1683.61
34668	M779T38_1	778.534	778.529	778.537	38.122	36.843	MS2_103805	0.487115	MA025117	1,2-di-(9z,12z,15z-octadecatrienoyl)-sn-glycero-3-phosphocholine	[M+H]+	0.981266		HMDB0008206		2701-19-1		Lipids and lipid-like molecules|Glycerophospholipids|Glycerophosphocholines	urine		45.111	49	8	8	8	8	8	7	2	35672	50009	50771.1	60174.5	51527.6	52557.6	49653	87426.7	64322.2	74820.1	77401	78870.1	57321.6	82490.6	79686.6	73702	107678	71488.8	68515.2	71221
538	M102T410	102.09	102.09	102.09	409.846	405.187	MS2_303548	0.49196	MA012726;MA027047;MA012148	4-hydroxy-l-isoleucine;Clomipramine n-oxide;Imipramine n-oxide	[M+H-CH2O2]+;[M+H-C14H12ClN]+;[M+H-C14H13N]+	0.987829465917339;0.865071891932116;0.838865687614957		;HMDB0060577;	;;	781658-23-9;14171-67-6;6829-98-7	2773624;;65589	Organic acids and derivatives|Carboxylic acids and derivatives|Amino acids, peptides, and analogues;Organoheterocyclic compounds|Benzazepines|Dibenzazepines;Organoheterocyclic compounds|Benzazepines|Dibenzazepines	;urine;	;;	414.107	20	1	3	2	3	3	4	3	29298	99693.9	113913	108945	103722	90114.5	79410.3	99032.1	38261.6	115521	94532.2	108835	72291.7	119575	102969	53123.3	74489.6	107673	47232.4	99734.5
10245	M303T34_3	303.194	303.188	303.199	34.452	32.245	MS2_277865	0.493361	MA026976;MA001578;MA010403;MA008918;MA027875	1-dodecanone, 1-oxazolo[4,5-b]pyridin-2-yl-;19-hydroxyandrost-4-ene-3,17-dione;Arg-Lys;Trichostatin a;Arg-Gln	[M+H]+;[M+H]+;[M+H]+;[M+H]+;[M+H]+	0.95032185956093;0.949992881955948;0.949363603683957;0.948504122243449;0.94779935233603		;HMDB0003955;;;	;C05290;;;	288862-73-7;510-64-5;40968-46-5;58880-19-6;	9972176.0;252379;6427006;444732;	;Lipids and lipid-like molecules|Steroids and steroid derivatives|Androstane steroids;Organic acids and derivatives|Carboxylic acids and derivatives|Amino acids, peptides, and analogues;Organic oxygen compounds|Organooxygen compounds|Carbonyl compounds;Organic acids and derivatives|Carboxylic acids and derivatives|Amino acids, peptides, and analogues	;serum;;;	;;;;	47.37	39	4	4	8	1	4	8	8	646774	136287	1677.69	1876.41	10565.6	98103.4	5674.14	73210.3	83485.1	984234	451033	5210.32	12177.1	27622.5	404192	19443.7	438614	44245.9	16766.6	30607.1
5755	M231T240_1	231.111	231.105	231.118	240.477	239.18	MS2_268296	0.494647	MA009930;MA007972;MA004785;MA014997;MA002533	Dl-kavain;N-(m-trifluoromethylphenyl)piperazine;Asp-Pro;Pro-Asp;Galanthamine	[M+H]+;[M+H]+;[M+H]+;[M+H]+;[M+H-C3H7N]+	0.901852254034413;0.901136078991046;0.900922489004812;0.899516446407854;0.897256556601784		;;HMDB0002335;;HMDB0014812	;;;;C08526	3155-48-4;15532-75-9;;;357-70-0	5369129;4296;170612;3838871.0;5317454	;Organoheterocyclic compounds|Diazinanes|Piperazines;Organic acids and derivatives|Carboxylic acids and derivatives|Amino acids, peptides, and analogues;Organic acids and derivatives|Carboxylic acids and derivatives|Amino acids, peptides, and analogues;	;;;;	;;;;	259.452	48	6	3	8	8	8	5	8	5938	41805	4243.2	7462.99	4871.06	2128.49	2242.76	6088.47	6649.46	3441.61	4877.28	2607	1432.9	1160.54	3688.97	2884.87	3959.37	18140.7	1681.59	11598.8
25856	M578T196	577.515	577.511	577.518	196.492	195.151	MS2_390026	0.501339	MA012129;MA028004	1-palmitoyl-2-oleoyl-sn-glycerol;2-lahma [dmed-fahfa]	[M+H-H2O]+;[M+H]+	0.919927114582876;0.775420207682434		HMDB0007102;	;	29541-66-0;	5282283;	Lipids and lipid-like molecules|Glycerolipids|Diradylglycerols;	serum;	;	197.66	56	8	8	8	8	8	8	8	2818	2262.77	1274.25	2068.02	897.837	2670.13	1836.93	1738.98	2601.56	1559.5	3056.32	1314.49	1135.83	1280.17	1925.02	894.495	769.43	2192.94	1826.68	3856.04
21912	M503T453	503.254	503.249	503.258	452.604	450.66	MS2_089465	0.508302	MA028529;MA027436;MA015613;MA017145	1.alpha.-methyl-5.alpha.-androstan-3.alpha.-ol-17-one glucuronide;3-hydroxystanozolol glucuronide;2.alpha.-methyl-5.alpha.-androstan-3.alpha.-ol-17-one glucuronide;Neoandrographolide	[M+Na]+;[M+H-H2O]+;[M+Na]+;[M+Na]+	0.9711474076173;0.969537376645826;0.961180452875377;0.937657836763588		;;;	;;;	30142-44-0;361432-41-9;;	;;;	;Lipids and lipid-like molecules|Steroids and steroid derivatives|Steroidal glycosides;Lipids and lipid-like molecules|Steroids and steroid derivatives|Steroidal glycosides;Lipids and lipid-like molecules|Prenol lipids|Terpene glycosides	;;;	;;;	454.458	37	8	8	7	5	4	1	4	500	1584.79	2648.02	1708.74	2187.76	872.64	1930.35	2468.68	1864.94	3782.64	2154.6	2971.5	3243.08	2391.98	2346.98	1649.25	1985.05	1359.94	2173.61	1492.39
23549	M533T352	533.241	533.233	533.248	352.236	351.47	MS2_309325	0.510881	MA016728;MA019297	2-[(2r,4as,8s,8as)-8-[2-[(4as,7r,8ar)-7-(1-carboxyethenyl)-1-hydroxy-4a-methyl-2-oxo-6,7,8,8a-tetrahydro-5h-naphthalen-1-yl]ethyl]-4a-methyl-7-oxo-1,2,3,4,8,8a-hexahydronaphthalen-2-yl]prop-2-enoic acid;Ncgc00381416-01![3-methyl-1-[3-methyl-1-oxo-1-(2,3,4,5,6-pentahydroxyhexoxy)pentan-2-yl]oxy-1-oxobutan-2-yl] 2-hydroxy-3-methylpentanoate	[M+Na]+;[M+Na]+	0.782049154364521;0.767478515944228		;	;	;	;	Lipids and lipid-like molecules|Prenol lipids|Sesquiterpenoids;Organic acids and derivatives|Peptidomimetics|Depsipeptides	;	;	353.969	40	5	4	6	7	7	7	4	922	267.715	1624.91	262.856	1025.44	495.902	694.134	1252.08	1751.07	1495.92	1222.58	4220.34	2561.25	278.576	480.86	203.692	939.948	1048.41	599.787	813.73
31174	M689T387	689.234	689.23	689.24	387.013	386.225	MS2_095431	0.517995	MA016891;MA015145	[(2r,3s,4s,5r,6r)-6-[1,7-bis(4-hydroxyphenyl)-5-oxoheptan-3-yl]oxy-3,4,5-trihydroxyoxan-2-yl]methyl (e)-3-(3,4-dimethoxyphenyl)prop-2-enoate;1-(1,2-dioctanoylphosphatidyl)inositol-5-phosphate	[M+Na]+;[M+Na]+	0.988486380752321;0.922823908585805		;	;	;	;11679306.0	Phenylpropanoids and polyketides|Diarylheptanoids|Linear diarylheptanoids;Lipids and lipid-like molecules|Glycerophospholipids|Glycerophosphoinositol phosphates	;	;	388.14	56	8	8	8	8	8	8	8	1303	1009.17	2457.79	1330.62	2661.13	2237.22	1883.17	1872.76	2291.33	2045.11	1198.1	1384.77	1620.39	1177.48	3452.38	852.211	1563.83	2047.62	2233.88	1128.41
10497	M307T171	307.106	307.104	307.111	170.799	146.967	MS2_213789	0.522432	MA010404;MA027147;MA027449;MA013424;MA002570	Benz[a]anthracene-1,7,12(2h)-trione, 3,4-dihydro-8-hydroxy-3-methyl-, (3s)-;O-desmethylmycophenolic acid;S-nitroso-l-glutathione;Lactulose;Cimifugin	[M+H]+;[M+H]+;[M+H-ON]+;[M+H-2H2O]+;[M+H]+	0.75557796433168;0.743897870393576;0.743386911118739;0.739791823879398;0.736864868575478		;;HMDB0004645;HMDB0000740;	;;;C07064;C09000	28882-53-3;31858-65-8;57564-91-7;4618-18-2;37921-38-3	11808929;;3514.0;87177.0;5087850	;Benzenoids|Benzene and substituted derivatives|Benzoic acids and derivatives;Organic acids and derivatives|Carboxylic acids and derivatives|Amino acids, peptides, and analogues;Lipids and lipid-like molecules|Fatty Acyls|Fatty acyl glycosides;Organoheterocyclic compounds|Benzopyrans|1-benzopyrans	;;;;	;;;;	173.022	40	7	2	2	4	5	5	8	1121	2792.93	1700.03	1894.67	3409.77	1891.6	2698.28	3871.73	5189.68	1027.08	1024.25	771.845	1060.24	988.19	904.715	1050.1	807.745	1250.44	2604.68	1387.59
30739	M678T468	678.291	678.286	678.297	467.988	449.595	MS2_013391	0.523909	MA013290	Vitamin b12	[M+2H]2+	0.920643			C02823	68-19-9		Organoheterocyclic compounds|Tetrapyrroles and derivatives|Corrinoids			469.507	30	8	8	7	3	0	0	0	635	1167.2	1605.48	595.8	1810.11	907.947	992.599	2107.03	1933.36	1934.87	580.17	2046.7	1401.86	573.572	1237.81	816.067	1236.81	844.402	879.306	1278.53
27466	M607T274	607.282	607.277	607.287	273.715	260.852	MS2_301618	0.524444	MA016761;MA004558;MA000422;MA002563;MA020413	Ncgc00180829-02_c29h44o12_card-20(22)-enolide, 3-[(6-deoxy-beta-d-talopyranosyl)oxy]-1,5,11,14,19-pentahydroxy-, (1beta,3beta,5beta,8xi,9xi,11alpha)-;Aloeemodin;Ouabain;Cepharanthine;Ncgc00384679-01_c33h44o9_(1s,2s,3ar,4s,5s,6e,9r,11r,12e,13as)-4,9,11-triacetoxy-3a-hydroxy-2,5,8,8,12-pentamethyl-2,3,3a,4,5,8,9,10,11,13a-decahydro-1h-cyclopenta[12]annulen-1-yl benzoate	[M+Na]+;[M+H]+;[M+Na]+;[M+H]+;[M+Na]+	0.956848525638023;0.956814982373614;0.950153141858354;0.851875943005962;0.780094601975866		;;HMDB0015224;;	;C09391;C01443;C09391;	;481-49-2;630-60-4;481-49-2;	;10206;439501;12300002;	Lipids and lipid-like molecules|Steroids and steroid derivatives|Steroid lactones;;Lipids and lipid-like molecules|Steroids and steroid derivatives|Steroid lactones;;Lipids and lipid-like molecules|Prenol lipids|Diterpenoids	;;urine;;	;;;;	275.223	52	7	7	8	7	7	8	7	871	2727.54	2077.6	3457.17	3861.66	2655.85	1532.8	2479.08	2606.14	1608.18	1643.12	1386.25	1651.65	1429.28	2385.07	2038.89	2187.29	1417.23	1977.81	2418.62
27039	M599T72	599.5	599.497	599.504	71.744	62.053	MS2_272336	0.526491	MA012262;MA028068	1,2-dilinoleoylglycerol;2-epahma [dmed-fahfa]	[M+H-H2O]+;[M+H]+	0.898076594771762;0.759906347164179		;	;	2442-62-8;	6438297;	Lipids and lipid-like molecules|Fatty Acyls|Lineolic acids and derivatives;	;	;	74.961	54	5	3	8	8	8	8	8	2343	20727.1	9403.28	10331.9	4446.37	17298.7	10706.6	4860.4	8321.01	16659.8	7267.93	22060.2	18661.3	10586.7	9811.23	20743.8	21171.3	9625.64	22056.3	24089.5
18959	M448T202	448.241	448.239	448.248	201.823	194.242	MS2_016565	0.529829	MA012871	1-myristoyl-2-hydroxy-sn-glycero-3-phosphoethanolamine	[M+Na]+	0.844313		HMDB0011500		123060-40-2	9547070	Lipids and lipid-like molecules|Glycerophospholipids|Glycerophosphoethanolamines	proteins		203.011	57	8	8	8	8	8	7	8	527	1476.55	1548.05	1559.94	1116.14	2206.94	1992.46	1835.04	1588.29	2431.4	2481.5	607.958	1125.02	2829.47	1739.59	1798.8	1663.28	1376.67	1584.05	1835.67
2535	M161T289	161.031	161.03	161.032	289.042	287.969	MS2_341446	0.534891	MA010208;MA010209	8-methoxyquinolin-4-ol;2-methoxyquinolin-8-ol	[M+H-CH3]+;[M+H-CH3]+	0.811917075243566;0.809308080963803		;	;	21269-34-1;74668-72-7	243291;762719	Organoheterocyclic compounds|Quinolines and derivatives|Quinolones and derivatives;Organoheterocyclic compounds|Quinolines and derivatives|Quinolones and derivatives	;	;	290.022	55	8	7	8	8	8	8	8	1421	3146	2639.91	2733.98	3021.21	3309.13	2684.33	3911.22	3278	1383.62	2236.81	1941.71	2098.27	1809.52	1473.54	705.904	1100.65	2052.91	1907.37	1330.94
5652	M229T336	229.154	229.153	229.154	336.033	322.347	MS2_121440	0.5424	MA024972;MA004765	Dl-tmap;Pro-leu	[M]+;[M+H]+	0.747818571530763;0.702359232936363		;	;	;	;444109	Organic acids and derivatives|Carboxylic acids and derivatives|Amino acids, peptides, and analogues;Organic acids and derivatives|Carboxylic acids and derivatives|Amino acids, peptides, and analogues	;	;	338.669	94	8	7	8	8	8	7	8	27069	86417.7	135430	158174	182691	404064	440941	153890	182610	367588	198307	179079	202728	277683	197366	190433	132875	143951	302666	137939
7517	M261T474	261.036	261.035	261.037	474.214	452.445	MS2_089809	0.544435	MA012807;MA027610;MA003968;MA004821;MA002621	D-myo-inositol-1-phosphate;D-myo-inositol-4-phosphate;D-mannose-6-phosphate;D-glucose 6-phosphate;D-glucose 6-phosphate	[M+H]+;[M+H]+;[M+H]+;[M+H]+;[M+H]+	0.996254208884712;0.953238241739905;0.906294498927893;0.906001119591304;0.857263981467275		;HMDB0001313;HMDB0001078;;	;;C00275;C00092;C00092	15421-51-9;142760-33-6;70442-25-0;56-73-5;56-73-5	107737;;439198;3392.0;439284	Organic oxygen compounds|Organooxygen compounds|Alcohols and polyols;Organic oxygen compounds|Organooxygen compounds|Alcohols and polyols;Organic oxygen compounds|Organooxygen compounds|Carbohydrates and carbohydrate conjugates;;Organic oxygen compounds|Organooxygen compounds|Carbohydrates and carbohydrate conjugates	;proteins;proteins;;	;;;;	488.392	167	8	8	8	8	8	8	8	41322	122254	115066	267255	121032	131854	158949	165289	143763	547061	122553	114059	195843	206731	418776	100434	141690	138203	140571	197615
17212	M417T282	417.065	417.063	417.068	281.656	280.416	MS2_295122	0.550557	MA014110	Flubenzimin	[M+H]+	0.803336			C19041	37893-02-0					283.911	56	8	8	8	8	8	8	8	1397	3960.18	6523.73	5830.68	6669.55	7288.74	6410.61	7441.54	7197.39	5767.88	7100.39	6244.76	6830.69	5334.56	6683.22	3532.59	5944.58	6602.22	6223.85	7812.07
11286	M319T64	319.225	319.223	319.226	64.478	61.758	MS2_225398	0.551293	MA027296;MA002647;MA027183;MA015398	15-hydroperoxy-5z,8z,11z,13e-eicosatetraenoic acid;15-oxo-5z,8z,11z,13e-eicosatetraenoic acid;8s,15s-dihydroxy-5z,9e,11z,13e-eicosatetraenoic acid;6-((e)-2-((1r,2s,3r,5s)-3,5-dihydroxy-2-((z)-oct-2-enyl)cyclopentyl)vinyl)tetrahydro-2h-pyran-2-one	[M+H-H2O]+;[M+H]+;[M+H-H2O]+;[M+H-H2O]+	0.84477955087449;0.830302926120879;0.786796118865584;0.74111388343822		;HMDB0010210;HMDB0010219;	;C04577;;	69371-38-6;81416-72-0;80234-65-7;	1440.0;5280701;;	Lipids and lipid-like molecules|Fatty Acyls|Eicosanoids;Lipids and lipid-like molecules|Fatty Acyls|Fatty acids and conjugates;Lipids and lipid-like molecules|Fatty Acyls|Eicosanoids;Lipids and lipid-like molecules|Fatty Acyls|Eicosanoids	;serum;serum;	;;;	67.941	28	3	2	5	6	5	4	3	22781	53984.4	49667.9	55449.3	25769.1	60704.9	43196	41052.4	62087.4	114493	62308.7	113152	147189	108850	78821.1	149775	89793.5	74419.3	41535.8	56559.6
3127	M175T392	175.118	175.118	175.118	391.704	389.161	MS2_330346	0.555229	MA000178;MA010804;MA002380;MA014474	Arginine;DL-arginine;N-.alpha.-acetyl-l-ornithine;Ser-Ser-Arg	[M+H]+;[M+H]+;[M+H]+;[M+2H]2+	0.999410896515465;0.999267126110093;0.990937488266933;0.983984095604521		HMDB0000517;;HMDB0003357;	C00062;C00792;C00437;	74-79-3;7200-25-1;6205-08-9;	6322;232;439232;9884684.0	Organic acids and derivatives|Carboxylic acids and derivatives|Amino acids, peptides, and analogues;Organic acids and derivatives|Carboxylic acids and derivatives|Amino acids, peptides, and analogues;Organic acids and derivatives|Carboxylic acids and derivatives|Amino acids, peptides, and analogues;Organic acids and derivatives|Carboxylic acids and derivatives|Amino acids, peptides, and analogues	urine;;urine;	;;;	393.348	14	2	1	3	1	2	5	0	36450	351585	277402	300164	282820	212349	321313	261596	316186	290632	346331	299201	311630	378520	310812	267743	353901	371375	364450	344257
20489	M477T457	477.239	477.234	477.244	456.557	454.313	MS2_075790	0.557181	MA026605;MA009610;MA025353;MA028523;MA002937	Imidazo[5,1-f][1,2,4]triazin-4(1h)-one, 2-[(3,4-dimethoxyphenyl)methyl]-7-[(1r)-1-[(1r)-1-hydroxyethyl]-4-phenylbutyl]-5-methyl-;Flumethasone pivalate;Withanolide b;Ganoderic acid h;Loperamide	[M+H]+;[M+H-H2O]+;[M+Na]+;[M+H-C2H8O4]+;[M+H]+	0.951282500834403;0.942654276486134;0.937947120195863;0.932357100531859;0.920412579437398		;HMDB0014801;;;HMDB0004999	;;;;C07080	439083-90-6;2002-29-1;56973-41-2;98665-19-1;53179-11-6	;443980;;;3955	Benzenoids|Benzene and substituted derivatives|Methoxybenzenes;Lipids and lipid-like molecules|Steroids and steroid derivatives|Pregnane steroids;Lipids and lipid-like molecules|Steroids and steroid derivatives|Steroid lactones;Lipids and lipid-like molecules|Prenol lipids|Triterpenoids;Benzenoids|Benzene and substituted derivatives|Diphenylmethanes	;urine;;;serum	;;;;	472.673	52	7	8	6	8	8	7	8	1357	1628.23	4751.43	1097.57	2433.38	2402.8	1808.4	3398.51	2826.82	4952.69	2228.04	10455.5	6401.88	1857.24	2175.7	1743.96	3118.49	1510.45	2763.89	2364.09
9074	M285T34_2	285.296	285.287	285.297	34.39	33.001	MS2_192013	0.557829	MA008312;MA002256	Palmitic acid ethyl ester;Isostearic acid	[M+H]+;[M+H]+	0.917220733549404;0.914524714923157		HMDB0029811;HMDB0031066	;C20356	628-97-7;2724-58-5	12366;21859	Lipids and lipid-like molecules|Fatty Acyls|Fatty acid esters;Lipids and lipid-like molecules|Fatty Acyls|Fatty acids and conjugates	feces;	;	44.581	57	8	8	7	8	8	8	8	121106	120403	88251.3	162637	102117	175983	160784	168012	157941	35498.6	174684	36637	52171.8	138823	204840	40689.5	47038.7	212904	246722	198523
4948	M216T150	216.119	216.118	216.122	149.909	147.589	MS2_279424	0.558186	MA000521;MA026408;MA025168;MA008702;MA025174	Atrazine;2-methyl-n-(4-methylphenyl)alanine;2-chloro-4-methylamino-6-diethylamino-s-triazine;2-chloro-4-methylamino-6-sec-butylamino-s-triazine;2-chloro-4-ethylamino-6-propylamino-s-triazine	[M+H]+;[M+Na]+;[M+H]+;[M+H]+;[M+H]+	0.968467429579779;0.966873065243918;0.965881793969778;0.965019888356581;0.964621753310643		HMDB0041830;;;;	C06551;;;;	1912-24-9;117755-94-9;83807-82-3;33692-99-8;90952-64-0	2256;;;36583;	Organoheterocyclic compounds|Triazines|1,3,5-triazines;Organic acids and derivatives|Carboxylic acids and derivatives|Amino acids, peptides, and analogues;Organoheterocyclic compounds|Triazines|Aminotriazines;Organoheterocyclic compounds|Triazines|Aminotriazines;Organoheterocyclic compounds|Triazines|Aminotriazines	;;;;	;;;;	151.915	39	0	0	8	7	8	8	8	23574	2369.21	2985.02	1957.88	2002.83	2547.71	2947.21	2314.49	2945.16	1980.64	1289.46	2090.24	2459.73	2029.99	1962.18	1462.93	2356.77	5661.07	4294.95	4379.48
3116	M175T517	175.119	175.118	175.119	517.206	503.71	MS2_164681	0.561999	MA010804;MA000178;MA002380;MA014474	DL-arginine;Arginine;N-.alpha.-acetyl-l-ornithine;Ser-Ser-Arg	[M+H]+;[M+H]+;[M+H]+;[M+2H]2+	0.999606340092134;0.999544712729204;0.996258440942078;0.97457150622444		;HMDB0000517;HMDB0003357;	C00792;C00062;C00437;	7200-25-1;74-79-3;6205-08-9;	232;6322;439232;9884684.0	Organic acids and derivatives|Carboxylic acids and derivatives|Amino acids, peptides, and analogues;Organic acids and derivatives|Carboxylic acids and derivatives|Amino acids, peptides, and analogues;Organic acids and derivatives|Carboxylic acids and derivatives|Amino acids, peptides, and analogues;Organic acids and derivatives|Carboxylic acids and derivatives|Amino acids, peptides, and analogues	;urine;urine;	;;;	530.92	65	8	8	8	8	8	8	8	419901	1.31669e+07	1.36882e+07	1.6887e+07	1.50594e+07	1.68088e+07	6.24381e+06	1.72909e+07	1.38628e+07	1.2943e+07	1.56481e+07	1.34514e+07	1.68261e+07	1.13904e+07	6.71905e+06	1.29039e+07	1.2926e+07	1.38711e+07	1.18241e+07	1.32529e+07
18241	M435T283	435.022	435.017	435.027	283.144	280.776	MS2_222062	0.563692	MA002303	Imazosulfuron	[M+Na]+	0.834809			C18443	122548-33-8	92433				285.392	53	8	7	8	8	8	8	6	669	565.48	1649	1656.81	2107.62	1716.42	1669.04	2274.49	1658.87	907.975	1907.47	1003.88	1862.6	1367.86	2216.32	718.793	1501.38	956.647	1845.9	2153.4
2952	M172T313	172.059	172.058	172.059	313.147	312.465	MS2_107805	0.565335	MA000405;MA008424;MA010830	N-acetyl-l-glutamate;N-acetylglutamine;.alpha.-guanidinoglutaric acid	[M+H-H2O]+;[M+H-NH3]+;[M+H-H2O]+	0.907306888468494;0.905102874867152;0.899705085721479		HMDB0001138;HMDB0006029;	C00624;;	1188-37-0;2490-97-3;73477-53-9	70914;182230;135313	Organic acids and derivatives|Carboxylic acids and derivatives|Amino acids, peptides, and analogues;Organic acids and derivatives|Carboxylic acids and derivatives|Amino acids, peptides, and analogues;Organic acids and derivatives|Carboxylic acids and derivatives|Amino acids, peptides, and analogues	;;	;;	314.137	16	0	8	0	0	0	0	8	2794	1691.2	2167.18	1822.52	1984.46	2478.68	2503.76	2538.11	2313.51	6581.61	1461.08	3405.52	6274.06	4704.41	865.756	10078.3	6700.27	985.143	1394.15	1094.65
31907	M707T38	706.535	706.531	706.542	38.389	31.29	MS2_356352	0.565517	MA025106;MA025107;MA008634;MA012317	1,2-dipentadecanoyl-sn-glycero-3-phosphocholine;1-palmitoyl-2-myristoyl-sn-glycero-3-phosphocholine;1-myristoyl-2-palmitoyl-sn-glycero-3-phosphocholine;1,2-dipalmitoyl-sn-glycero-3-phosphoethanolamine-n-methyl	[M+H]+;[M+H]+;[M+H]+;[M+H]+	0.970438720288962;0.966460510227164;0.964921057065713;0.934130943969532		HMDB0007934;HMDB0007965;HMDB0007869;HMDB0010567	;;;	3355-27-9;69441-09-4;69525-80-0;3930-13-0	;;129657;9547031	Lipids and lipid-like molecules|Glycerophospholipids|Glycerophosphocholines;Lipids and lipid-like molecules|Glycerophospholipids|Glycerophosphocholines;Lipids and lipid-like molecules|Glycerophospholipids|Glycerophosphocholines;Lipids and lipid-like molecules|Glycerophospholipids|Glycerophosphoethanolamines	serum;serum;serum;	;;;	49.536	53	8	7	8	8	8	6	7	45098	63407.8	69360.7	82451	64447	104827	121927	104683	139829	97795.5	140213	89623.4	158276	161544	119014	31164.9	87386.7	136534	121639	135680
35004	M787T142	786.598	786.596	786.601	142.379	141.213	MS2_369922	0.568442	MA025214;MA008641	1,2-dioleoyl-sn-glycero-3-phosphatidylcholine;1-stearoyl-2-linoleoyl-sn-glycero-3-phosphocholine	[M+H]+;[M+H]+	0.993991389067451;0.825805771496591		HMDB0062690;HMDB0008039	;	4235-95-4;27098-24-4	;6441487	Lipids and lipid-like molecules|Glycerophospholipids|Glycerophosphocholines;Lipids and lipid-like molecules|Glycerophospholipids|Glycerophosphocholines	feces;urine	;	143.366	56	8	8	8	8	8	8	8	1473789	1.19354e+06	603790	1.22171e+06	353951	1.07303e+06	1.07525e+06	538631	1.31608e+06	2.12582e+06	3.01691e+06	1.51374e+06	1.94374e+06	2.18786e+06	2.32324e+06	759632	1.37603e+06	1.49661e+06	1.15609e+06	1.40261e+06
632	M106T148	106.085	106.083	106.086	148.433	131.356	MS2_292884	0.568545	MA010395	Metanicotine	[M+H-C3H7N]+	0.719669				15585-43-0	5310967				151.352	37	0	0	8	6	7	8	8	11634	3077.11	7115.5	5127.05	4469.51	9690.82	5661.71	1439.23	10684	1808.29	5759.41	10810.7	2352.39	2811.23	1429.49	3447.3	1914.19	4615.17	1568.41	1293.22
6547	M245T420	245.076	245.075	245.079	420.11	419.587	MS2_143169	0.575391	MA015206	Pyroglu-Asp	[M+H]+	0.871862						Organic acids and derivatives|Carboxylic acids and derivatives|Amino acids, peptides, and analogues			421.716	12	3	5	0	0	1	3	0	34851	14763.4	1250.57	1203.5	26743.8	23964.8	22952.1	34906.7	1168.39	1491.97	27477.1	1876.66	1371.65	19609.6	25216.7	1410.82	999.634	29291.9	25564.4	27452.3
31779	M703T495_1	703.332	703.326	703.34	495.057	491.292	MS2_130533	0.577192	MA027598;MA028356;MA019671	Naratriptan n-oxide;Senecionine n-oxide;Ncgc00381314-01![3-methyl-1-[3-methyl-1-[3-methyl-1-oxo-1-(2,3,4,5,6-pentahydroxyhexoxy)pentan-2-yl]oxy-1-oxopentan-2-yl]oxy-1-oxopentan-2-yl] 2-acetyloxy-3-methylpentanoate	[2M+H]+;[2M+H]+;[M+Na]+	0.922047368885506;0.87425287164486;0.865673872748363		;;	;;	1159977-52-2;13268-67-2;	;;	Organoheterocyclic compounds|Indoles and derivatives|Indoles;;Organic acids and derivatives|Peptidomimetics|Depsipeptides	;;	;;	506.577	38	8	7	6	6	3	4	4	702	650.903	2007.35	2412.37	1001.9	2267.61	3414.5	3625.46	2887.05	1633.93	2327.72	3871.23	2758.82	1362.15	1743.58	1876.08	1324.23	1462.49	2060.07	2315.46
6372	M242T197	242.112	242.111	242.113	196.948	196.16	MS2_092543	0.578184	MA013406	5-methyl-2'-deoxycytidine	[M+H]+	0.993706			C03592	838-07-3	1835	Nucleosides, nucleotides, and analogues|Pyrimidine nucleosides|Pyrimidine 2'-deoxyribonucleosides			198.208	56	8	8	8	8	8	8	8	47155	47980.2	27256.2	38294	29025.9	38602.1	42241.5	31168.3	33829.9	163462	57214.1	96560.1	244666	195283	98402.7	224857	216913	48066.8	41314.9	59827.9
34317	M769T139	768.581	768.575	768.585	138.585	137.223	MS2_327000	0.582617	MA026553	1-hexadecyl-2-(5z,8z,11z,14z-eicosatetraenoyl)-sn-glycero-3-phosphocholine	[M+H]+	0.891526				86288-11-1	2222	Lipids and lipid-like molecules|Glycerophospholipids|Glycerophosphocholines			151.932	57	8	8	8	8	8	8	8	99134	143547	89697.8	148437	61749.7	131071	184646	64094	156832	233077	264659	160766	179057	259494	290702	121265	201470	153872	126322	117836
37770	M869T436	869.48	869.475	869.485	435.851	434.181	MS2_012987	0.585093	MA003368;MA021591	Dioscin;Strychnohexamine	[M+H]+;[M+H]+	0.853405717099257;0.727940234034257		;	C08897;	19057-60-4;	119245;	Lipids and lipid-like molecules|Steroids and steroid derivatives|Steroidal glycosides;	;	;	437.507	50	8	5	6	7	8	8	8	1132	2022.31	5758.24	1871.38	2824.17	2173.17	2718.53	2803.19	2066.09	1505.22	697.148	1415.27	1099.6	652.881	1658.14	1048.18	731.865	1654.45	1745.7	1910.87
29625	M653T485	653.271	653.265	653.274	484.579	483.551	MS2_258187	0.588261	MA025076	13-acetyl-9-dihydrobaccatin iii	[M+Na]+	0.750501				142203-65-4	3083352	Lipids and lipid-like molecules|Prenol lipids|Diterpenoids			486.248	18	0	0	0	4	7	7	0	3283	2130.91	5092.61	1919.48	8996.82	3279.8	6180.67	8215.58	7998.74	3015.01	4495.04	4318.06	2116.05	1086.89	1453.91	1403.34	1370.88	1659.55	4404.51	4882.66
11456	M322T36	322.272	322.27	322.274	36.2325	34.678	MS2_055799	0.588352	MA012717;MA012863	.alpha.-linolenoyl ethanolamide;.gamma.-linolenoyl ethanolamide	[M+H]+;[M+H]+	0.994979576898039;0.925413155506848		HMDB0013624;	;	57086-93-8;150314-37-7	5283449;5283445	Organic nitrogen compounds|Organonitrogen compounds|Amines;Organic nitrogen compounds|Organonitrogen compounds|Amines	serum;	;	57.187	64	8	8	8	8	8	8	8	79458	50164.1	54241.6	44992.9	76036	46764.3	48318	44553.6	43934.6	142762	68602.9	141694	137049	100712	74930.4	184822	139383	58883.8	44065.6	36730.4
7478	M260T135	260.145	260.144	260.147	135.268	134.704	MS2_279503	0.589517	MA008561;MA002877;MA027865;MA015180;MA012045	3-acetyl-7-diethylaminocoumarin;Propranolol;Gln-leu;Gln-ile;Nortilidine	[M+H]+;[M+H]+;[M+H]+;[M+H]+;[M+H]+	0.958532774186589;0.945078724032524;0.943951385459484;0.94324419582117;0.939959439653641		;HMDB0001849;;HMDB0028800;	;C07407;;;	74696-96-1;525-66-6;;;38677-94-0	688763;4946;;;216866	;;Organic acids and derivatives|Carboxylic acids and derivatives|Amino acids, peptides, and analogues;Organic acids and derivatives|Carboxylic acids and derivatives|Amino acids, peptides, and analogues;Organic acids and derivatives|Carboxylic acids and derivatives|Amino acids, peptides, and analogues	;urine;;feces;	;;;;	136.203	6	0	0	0	0	0	6	0	4543	32560.2	11685.1	10656.9	4558.49	16636.4	17631.3	5194.94	7093.8	6894.15	5283.01	9366.88	13650.7	22019.5	28240.5	14108.1	5453.34	8855.28	6882.34	7134.36
10097	M301T35_2	301.178	301.173	301.182	34.94	31.501	MS2_157919	0.590444	MA000409;MA012441;MA001848;MA013313;MA012420	Adrenosterone;Ethanone, 1-[1-(4-fluorophenyl)-2,5-dimethyl-1h-pyrrol-3-yl]-2-(1-pyrrolidinyl)-;Bifenazate;Prallethrin;4-methoxyestrone	[M+H]+;[M+H]+;[M+H]+;[M+H]+;[M+H]+	0.985362618221417;0.984066304161089;0.983361556348443;0.982943910768788;0.980602674351201		HMDB0006772;;;;	C05285;;C18589;C18510;	382-45-6;314245-33-5;149877-41-8;23031-36-9;58562-33-7	223997;675434;176879;31621.0;194066	Lipids and lipid-like molecules|Steroids and steroid derivatives|Androstane steroids;Organoheterocyclic compounds|Pyrroles|Substituted pyrroles;Benzenoids|Benzene and substituted derivatives|Biphenyls and derivatives;Lipids and lipid-like molecules|Fatty Acyls|Fatty acid esters;Lipids and lipid-like molecules|Steroids and steroid derivatives|Estrane steroids	proteins;;;;	;;;;	56.06	39	3	7	8	1	4	8	6	33483	47747	40028.9	3739.23	34908	30204.8	33789.1	1842.37	1215.84	3765.35	2982.29	5401.71	7237.76	3701.07	55850.6	5544.65	5119.15	7114.01	8586.55	17046.9
22350	M511T455	511.295	511.294	511.296	455.275	453.212	MS2_061908	0.592406	MA015503;MA026543	Leukotriene d4 methyl ester;Apicidin	[M+H]+;[M+H-C6H11NO]+	0.821874514997588;0.8015420163292		;	;	;183506-66-3	;467801.0	Organic acids and derivatives|Carboxylic acids and derivatives|Amino acids, peptides, and analogues;Organic acids and derivatives|Carboxylic acids and derivatives|Amino acids, peptides, and analogues	;	;	457.784	6	1	5	0	0	0	0	0	312	973.751	1861.92	1154.06	1334.89	1332.48	1214.37	1331.25	1530.46	2458.98	1713.61	2506.58	1974.93	1325.76	1156.59	1523.43	1634.56	980.325	1164.93	1434.66
5129	M220T341	220.024	220.023	220.026	341.26	339.155	MS2_074092	0.594794	MA014138	Drazoxolon	[M+H-H2O]+	0.775006			C18929	5707-69-7		Benzenoids|Benzene and substituted derivatives|Phenylhydrazines			341.581	7	0	7	0	0	0	0	0	2602	607.576	788.443	629.846	859.48	645.138	823.384	574.689	660.572	1999.15	2672.08	5228.15	7405.27	2714.62	2046.24	4940.1	4400.9	765.129	604.511	735.365
554	M103T354	103.038	103.037	103.038	354.447	352.162	MS2_309341	0.595247	MA008595;MA010857	2-(2-methoxyethoxy)acetic acid;3-amino-2-oxazolidinone	[M+H-CH4O]+;[M+H]+	0.801783725737273;0.801243263924879		;HMDB0060739	;	16024-56-9;80-65-9	27642;65725	Organic acids and derivatives|Carboxylic acids and derivatives|Carboxylic acids;Organoheterocyclic compounds|Azolidines|Oxazolidines	;urine	;	358.109	56	8	8	8	8	8	8	8	10390	120041	130257	111122	120667	111490	110984	131271	136335	142894	111330	108219	115347	98977.1	96076.3	118741	92026.9	110602	143870	134602
34919	M785T57	784.583	784.581	784.584	57.281	53.048	MS2_062842	0.596183	MA010971;MA025108	Arachidonoylthiophosphorylcholine;1-palmitoyl-2-stearoyl-sn-glycero-3-phosphocholine	[M+H]+;[M+Na]+	0.993720024719038;0.965795848345077		;HMDB0007970	;	146797-82-2;59403-51-9	11083278;	Organic nitrogen compounds|Organonitrogen compounds|Quaternary ammonium salts;Lipids and lipid-like molecules|Glycerophospholipids|Glycerophosphocholines	;proteins	;	68.069	13	0	4	0	0	0	0	8	310055	742394	353036	1.01043e+06	342135	647748	928699	629185	771000	856149	2.12703e+06	129581	935079	960932	2.08232e+06	508252	634593	737334	1.02645e+06	1.03311e+06
17791	M427T395	427.141	427.136	427.145	395.449	391.738	MS2_005567	0.600055	MA016678	(4e,8e)-10-(4-hydroxy-6-methoxy-7-methyl-3-oxo-1h-2-benzofuran-5-yl)-4,8-dimethyldeca-4,8-dienoic acid	[M+K]+	0.728644						Lipids and lipid-like molecules|Prenol lipids|Terpene lactones			397.942	52	6	6	8	8	8	8	8	351	806.196	1415.47	1285.05	1231.98	1198.1	1367.29	1253.63	914.831	1249.37	1069.89	1303.64	2955.97	1331.19	1502	1214.67	1039.46	881.773	1661.7	1260.75
6326	M241T302	241.153	241.152	241.154	302.252	301.497	MS2_052790	0.600211	MA008020;MA020014;MA006856;MA003884;MA026647	Pheniramine;Npe_241.1335_10.3;Mmv054312;Anserine;1,2-benzenediamine, 4-methyl-n1-(3-phenylpropyl)-	[M+H]+;[M+H]+;[M+H]+;[M+H]+;[M+H]+	0.961712524033351;0.960012061289681;0.957453405361736;0.957131512701798;0.956761198764419		HMDB0015557;;;HMDB0000194;	;;;C01262;	86-21-5;;;584-85-0;749886-87-1	4761;;901734;112072;	Organoheterocyclic compounds|Pyridines and derivatives|Pheniramines;;Organoheterocyclic compounds|Quinolines and derivatives|Pyrroloquinolines;Organic acids and derivatives|Peptidomimetics|Hybrid peptides;Benzenoids|Benzene and substituted derivatives|Phenylpropylamines	urine;;;urine;	;;;;	303.214	56	8	8	8	8	8	8	8	57080	150849	129536	140170	154394	165377	180435	138193	241541	134402	155114	162209	135097	117791	125150	118555	102126	170962	162038	217407
8834	M282T337	282.118	282.118	282.12	337.104	321.793	MS2_087814	0.608349	MA028191;MA013270;MA003878;MA006349;MA007686	6-methyladenosine;1-methyladenosine;1-methyladenosine;1-methyladenosine;N6-me-adenosine	[M+H]+;[M+H]+;[M+H]+;[M+H]+;[M+H]+	0.999874984973667;0.999802977731008;0.999794359808398;0.998013958599658;0.977536891980679		;HMDB0003331;HMDB0003331;;	;C02494;C02494;;	1867-73-8;15763-06-1;15763-06-1;;	;27476.0;27476;260623;1869	;;;;	;;urine;;	;;;;	339.218	76	8	7	8	8	8	8	8	10694	124939	65871.6	57001.1	28094.5	84499.6	31470	28359.1	48851.5	77623.3	117119	65301.4	112851	115940	100891	13800.7	102948	89351	49918.8	65274.9
2852	M169T372	169.057	169.057	169.058	371.87	370.218	MS2_039740	0.616686	MA025071	1,3,4,6-tetra-o-acetyl-.beta.-d-mannopyranose	[M+H-C6H12O6]+	0.707015				18968-05-3	314420	Organic acids and derivatives|Carboxylic acids and derivatives|Tetracarboxylic acids and derivatives			375.645	56	8	8	8	8	8	8	8	31549	134979	156101	120912	193688	155275	143930	168700	169815	116731	101890	120075	121908	69248	102587	45608.7	66847.2	138720	150340	171083
8424	M275T31_2	275.235	275.23	275.237	31.3295	30.173	MS2_137534	0.618456	MA010900;MA001564;MA026505;MA010901	Androstane-3,17-diol, (3.alpha.,5.alpha.,17.beta.)-;Androstane-3,17-diol, (3.beta.,5.alpha.,17.beta.)-;5.beta.-androstane-3.beta.,17.beta.-diol;5.beta.-androstane-3.alpha.,17.beta.-diol	[M+H-H2O]+;[M+H-H2O]+;[M+H-H2O]+;[M+H-H2O]+	0.800672906171319;0.7990156373453;0.785839339448036;0.784106392777701		HMDB0000554;HMDB0000493;;HMDB0000551	;C12525;;	1852-53-5;571-20-0;6038-31-9;1851-23-6	15818;242332;11301.0;134494	Lipids and lipid-like molecules|Steroids and steroid derivatives|Androstane steroids;Lipids and lipid-like molecules|Steroids and steroid derivatives|Androstane steroids;Lipids and lipid-like molecules|Steroids and steroid derivatives|Androstane steroids;Lipids and lipid-like molecules|Steroids and steroid derivatives|Androstane steroids	serum;serum;;serum	;;;	37.364	50	8	2	8	7	8	7	8	82277	3201.07	71361.5	6057.36	3514.68	183322	158658	8411.99	189653	7097.13	9058.23	50130.5	94609.1	29354.1	27371.6	105686	58738.9	14269.5	11466.5	7187.35
7615	M262T411	262.174	262.168	262.176	410.635	404.838	MS2_088859	0.625157	MA025710	(2r)-3-hydroxyisovaleroylcarnitine	[M+H]+	0.926768				99159-87-2		Lipids and lipid-like molecules|Fatty Acyls|Fatty acid esters			414.575	34	3	7	7	6	6	4	1	562	1101.43	2230.61	2693.56	2133.35	2114.91	2233.77	1318.87	2546.24	2053.54	1532.19	4553.13	5272.58	1443.13	2967.06	2075.22	3220.1	1985.4	2025.58	2152.53
25905	M578T165	578.415	578.413	578.416	164.852	163.214	MS2_092331	0.625674	MA027511	Hexanamide, n-[(1s,2r)-2-hydroxy-1-(hydroxymethyl)heptadecyl]-6-[(7-nitro-2,1,3-benzoxadiazol-4-yl)amino]-	[M+H]+	0.829452				114301-97-2		Lipids and lipid-like molecules|Sphingolipids|Ceramides			169.302	55	8	8	8	8	8	8	7	2648	11915.8	11896.2	8908.89	7499.95	13816.8	13790	11755.5	17660.3	17669.3	22235.7	24493.3	13343.2	20891.8	20686	11539.1	14778.5	20944.4	8341.33	12941
20682	M480T166	480.344	480.342	480.346	165.934	164.673	MS2_166994	0.630047	MA008831	1-(1z-hexadecenyl)-sn-glycero-3-phosphocholine	[M+H]+	0.958102		HMDB0010407		97802-53-4	10917802	Lipids and lipid-like molecules|Glycerophospholipids|Glycerophosphocholines	serum		168.79	30	5	5	4	6	4	2	4	177298	304696	376291	267268	322338	494542	460152	385316	487533	202834	202624	167825	214425	232027	405314	166522	160310	696949	212196	151884
23806	M539T33	538.517	538.514	538.527	33.142	30.423	MS2_158083	0.634451	MA011905	N-palmitoyl-d-sphingosine	[M+H]+	0.984548		HMDB0004949		24696-26-2	5283564	Lipids and lipid-like molecules|Sphingolipids|Ceramides	serum		35.133	22	2	5	1	3	2	1	8	187148	133448	11944.1	11187.8	93511.8	134838	134579	161470	179965	33103.5	173000	110451	102434	4146.21	8210.93	66788.4	122521	160105	148864	132497
2184	M152T148	152.116	152.114	152.117	147.976	144.468	MS2_279407	0.634996	MA010403;MA015187;MA015569	Arg-Lys;Gln-arg;Lys-Arg	[M+2H]2+;[M+2H]2+;[M+2H]2+	0.826605471818576;0.806042166086306;0.791888482206214		;HMDB0028791;	;;	40968-46-5;;	6427006;;5218539.0	Organic acids and derivatives|Carboxylic acids and derivatives|Amino acids, peptides, and analogues;Organic acids and derivatives|Carboxylic acids and derivatives|Amino acids, peptides, and analogues;Organic acids and derivatives|Carboxylic acids and derivatives|Amino acids, peptides, and analogues	;;	;;	165.91	40	0	5	5	6	8	8	8	20613	17331	24405.6	12676.5	7355.85	14556.8	13315.1	6872.47	15057.8	12008	10535.8	1382.38	14102.3	5795.66	4155.06	12702.8	2018.29	8339.7	11325.3	13500.8
1536	M136T346_2	136.048	136.047	136.048	345.991	345.26	MS2_366750	0.637105	MA004912;MA001766;MA000160;MA000398;MA001884	2-benzoxazolinone;3-hydroxyanthranilic acid;5-aminosalicylic acid;Adenine;L-homocystine	[M+H]+;[M+H-H2O]+;[M+H-H2O]+;[M+H]+;[M+H-C4H7SO2N]+	0.948990737608397;0.94484442757102;0.944227985477914;0.943529453600752;0.940577427713933		HMDB0032931;HMDB0001476;HMDB0014389;HMDB0000034;HMDB0000575	;C00632;C07138;C00147;C01817	;548-93-6;89-57-6;73-24-5;626-72-2	6043;86;4075;190;10010	Organoheterocyclic compounds|Benzoxazoles|Benzoxazolones;Benzenoids|Benzene and substituted derivatives|Benzoic acids and derivatives;Benzenoids|Benzene and substituted derivatives|Benzoic acids and derivatives;Organoheterocyclic compounds|Imidazopyrimidines|Purines and purine derivatives;Organic acids and derivatives|Carboxylic acids and derivatives|Amino acids, peptides, and analogues	;urine;urine;urine;urine	;Arthrobacter protophormiae;Brassica oleracea;;Pleurocybella porrigens;Annona purpurea;Ilex paraguariensis;Disporopsis aspera;Cicer arietinum;Oxytropis glabra;Fritillaria cirrhosa;Cola sp.;Theobroma cacao;Theobroma grandiflorum;Coffea arabica;Coffea canephora;Coffea dewevrei;Coffea eugeniodes;Coffea kianjavatensis;Coffea liberica;Coffea racemosa;Coffea salvatrix;Citrus maxima;Paullinia cupana;Cam…	346.937	56	8	8	8	8	8	8	8	415026	1.87169e+06	2.12834e+06	2.12816e+06	2.42461e+06	2.4586e+06	2.33832e+06	2.58525e+06	2.57914e+06	2.58676e+06	2.13456e+06	2.32569e+06	2.68601e+06	1.94041e+06	2.55294e+06	1.91967e+06	2.03068e+06	1.99614e+06	2.62595e+06	2.15028e+06
535	M102T358_2	102.09	102.089	102.091	357.511	352.839	MS2_309401	0.63823	MA012726;MA027047;MA012148	4-hydroxy-l-isoleucine;Clomipramine n-oxide;Imipramine n-oxide	[M+H-CH2O2]+;[M+H-C14H12ClN]+;[M+H-C14H13N]+	0.986095570239564;0.868937585871899;0.842583764415765		;HMDB0060577;	;;	781658-23-9;14171-67-6;6829-98-7	2773624;;65589	Organic acids and derivatives|Carboxylic acids and derivatives|Amino acids, peptides, and analogues;Organoheterocyclic compounds|Benzazepines|Dibenzazepines;Organoheterocyclic compounds|Benzazepines|Dibenzazepines	;urine;	;;	367.264	57	8	4	7	7	7	7	8	13532	25620.8	137881	113174	219824	147361	132203	120498	126847	194200	133530	127782	143003	151525	151845	273446	129545	165552	135161	116944
14186	M365T107	365.228	365.226	365.23	107.064	103.285	MS2_077464	0.643941	MA001866;MA028523;MA026961;MA010759;MA016743	Cinobufagin;Ganoderic acid h;Carbobenzyloxy-l-norvalyl-l-norleucine;Loxistatin;2-hydroxy-6-[(8z,11z)-pentadeca-8,11,14-trienyl]benzoic acid	[M+H-C2H6O3]+;[M+H-C8H16O6]+;[M+H]+;[M+Na]+;[M+Na]+	0.755601293214709;0.742897353334841;0.739032520163026;0.738643544640271;0.721339545789335		;;;;	C16931;;;;	470-37-1;98665-19-1;196600-95-0;88321-09-9;	11969542;;333245.0;65663;	Lipids and lipid-like molecules|Steroids and steroid derivatives|Steroid lactones;Lipids and lipid-like molecules|Prenol lipids|Triterpenoids;Organic acids and derivatives|Carboxylic acids and derivatives|Amino acids, peptides, and analogues;Organoheterocyclic compounds|Epoxides|Oxirane carboxylic acids and derivatives;Benzenoids|Benzene and substituted derivatives|Benzoic acids and derivatives	;;;;	;;;;	112.423	13	3	4	0	1	1	1	3	6501	2591.34	3185.54	3599.82	4109.19	3474.41	4955.09	4230.17	2638.88	21672.9	6335.45	56861.3	26429	51489.3	7898.44	98451.5	29138.1	4634.23	3335.2	4789.34
20856	M484T493	484.113	484.112	484.116	492.724	489.899	MS2_041261	0.646682	MA002243	Glutathione, oxidized	[M+H-C5H7O3N]+	0.740863		HMDB0003337	C00127	27025-41-8	65359	Organic acids and derivatives|Carboxylic acids and derivatives|Amino acids, peptides, and analogues			494.239	7	5	1	1	0	0	0	0	253	463.586	622.23	412.286	1093.19	1103.9	1210.13	1035.49	848.496	1393.83	463.3	603.563	526.474	313.685	632.42	471.332	345.648	361.668	1096.29	571.374
15391	M385T234	385.271	385.269	385.274	234.452	231.606	MS2_099767	0.648078	MA008843	Tripropylene glycol	[2M+H]+	0.877548				24800-44-0	32611	Organic oxygen compounds|Organooxygen compounds|Alcohols and polyols			237.24	40	7	2	8	8	5	3	7	645	1856.98	1986.83	1247.83	2963.53	2639.61	2679.66	2599.7	2306.9	2654.63	1565.5	2397.16	2213.89	2083.06	2203.59	3346.3	2241.83	2052.56	2825.7	1783.12
10151	M302T408	302.133	302.132	302.134	407.575	406.466	MS2_095744	0.648721	MA024978;MA015130	Gly-Pro-Glu;Pro-trp	[M+H]+;[M+H]+	0.993036275679511;0.985397629780509		;	;	32302-76-4;	3080768.0;7408124.0	Organic acids and derivatives|Carboxylic acids and derivatives|Amino acids, peptides, and analogues;Organic acids and derivatives|Carboxylic acids and derivatives|Amino acids, peptides, and analogues	;	;	408.976	38	4	7	5	3	7	6	6	3368	8024.01	5409.41	5685.86	7784.21	5438.05	6007.97	8637.09	4151.86	13508.4	11541.4	12063.2	13882.8	13087.9	13805.9	10059.7	11223.7	6690.79	6741.07	6793.42
2745	M166T196	166.071	166.07	166.072	195.963	184.935	MS2_153342	0.653448	MA013329;MA013262;MA026283;MA004906;MA027525	7-methylguanosine;7-methylguanine;Tetrahydro-l-biopterin;Phthalamic acid;2-nitrobenzaldehyde semicarbazone	[M+H-C5H8O4]+;[M+H]+;[M+H-C3H8O2]+;[M+H]+;[M+H-CHON]+	0.98305798447092;0.973948150579648;0.951899457845203;0.944966069811812;0.94376616553383		HMDB0001107;HMDB0000897;HMDB0059658;;	C20674;C02242;C20264;;	20244-86-4;578-76-7;62989-33-7;;16004-43-6	4277139.0;;;6957;723089.0	;Organoheterocyclic compounds|Imidazopyrimidines|Purines and purine derivatives;Organoheterocyclic compounds|Pteridines and derivatives|Pterins and derivatives;Benzenoids|Benzene and substituted derivatives|Benzoic acids and derivatives;Benzenoids|Benzene and substituted derivatives|Nitrobenzenes	;serum;proteins;;	;;;;	197.141	75	8	8	8	8	8	8	8	23947	92393.8	91238.7	123707	68655.1	61026.2	48720.4	75819.9	78100.3	72512.8	112822	86235	79796.1	117623	80378.6	61512.8	81955.6	127286	59988	115652
18698	M443T441	443.258	443.256	443.26	441.119	439.471	MS2_237902	0.657329	MA001866;MA016840;MA027432;MA003742	Cinobufagin;6,8-dihydroxy-2,2,4,4-tetramethyl-7-(3-methylbutanoyl)-9-(2-methylpropyl)-9h-xanthene-1,3-dione;1-methylene-5.alpha.-androstan-3.alpha.-ol-17-one glucuronide;Cinobufagin	[M+H]+;[M+H]+;[M+H-2H2O]+;[M+H]+	0.72299833902464;0.720735663573034;0.720441782671001;0.716221669651814		;;;	C16931;;;C16931	470-37-1;;362511-41-9;470-37-1	11969542;;;633349	Lipids and lipid-like molecules|Steroids and steroid derivatives|Steroid lactones;Organoheterocyclic compounds|Benzopyrans|1-benzopyrans;Lipids and lipid-like molecules|Steroids and steroid derivatives|Steroidal glycosides;Lipids and lipid-like molecules|Steroids and steroid derivatives|Steroid lactones	;;;	;;;	441.896	25	5	3	4	5	3	4	1	434	2202.09	644.519	351.896	951.962	716.221	471.47	1766.14	1560.2	718.017	962.015	1014.06	504.279	945.244	715.542	436.707	421.652	1250.99	750.021	455.3
20393	M475T401	475.284	475.277	475.287	400.968	399.004	MS2_316621	0.659129	MA010764;MA025440	Amastatin;1-oleoyl-2-hydroxy-sn-glycero-3-phospho-(1'-rac-glycerol)	[M+H]+;[M+H-2H2O]+	0.826854046421794;0.776606651076747		;	;	67655-94-1;401810-51-3	439518;9547132.0	Organic acids and derivatives|Peptidomimetics|Hybrid peptides;Lipids and lipid-like molecules|Glycerophospholipids|Glycerophosphoglycerols	;	;	405.994	19	1	5	1	4	3	3	2	425	1324.08	2379.39	1297.2	1295.25	1244.14	1170.18	1443.83	631.63	2370.01	1505.06	2043.35	1669.62	1150.38	1413.12	2252.82	1401.92	1244.34	956.52	1303.82
14417	M369T554	369.247	369.245	369.248	553.543	543.826	MS2_178186	0.659752	MA013300;MA025573;MA003176;MA026935;MA002546	Perindopril;Cinnarizine;Perindopril;4-imidazolidineheptanoic acid, 3-[(3r)-3-cyclohexyl-3-hydroxypropyl]-2,5-dioxo-, (4r)-rel-;Bufalin	[M+H]+;[M+H]+;[M+H]+;[M+H]+;[M+H-H2O]+	0.889718963742776;0.889594358468357;0.889449163087395;0.88732487376155;0.878351634787052		HMDB0014928;;HMDB0014928;;	C07706;;C07706;;C16922	82834-16-0;298-57-7;82834-16-0;65705-83-1;465-21-4	60184.0;1547484.0;107807;119304.0;10061	Organic acids and derivatives|Carboxylic acids and derivatives|Amino acids, peptides, and analogues;Benzenoids|Benzene and substituted derivatives|Diphenylmethanes;Organic acids and derivatives|Carboxylic acids and derivatives|Amino acids, peptides, and analogues;Organoheterocyclic compounds|Azolidines|Imidazolidines;Lipids and lipid-like molecules|Steroids and steroid derivatives|Steroid lactones	;;urine;;	;;;;	570.424	73	5	7	6	8	6	6	3	3147	7542.43	5815.05	6614.88	5817.12	8218.35	6387.61	14722.8	8020.97	10990.5	7662.87	9521.29	11452.7	10129.1	8947.84	8657.1	8157.33	8378.82	10154.6	10222.5
35720	M807T139	806.569	806.567	806.572	139.101	137.913	MS2_382805	0.665298	MA008640	1-palmitoyl-2-docosahexaenoyl-sn-glycero-3-phosphocholine	[M+H]+	0.959816		HMDB0007991		59403-54-2	6441886	Lipids and lipid-like molecules|Glycerophospholipids|Glycerophosphocholines	urine		140.736	56	8	8	8	8	8	8	8	1030889	1.67459e+06	1.46269e+06	1.86461e+06	808721	1.71161e+06	1.8624e+06	1.06627e+06	2.32412e+06	2.03371e+06	1.84241e+06	1.36929e+06	1.84643e+06	2.29947e+06	2.9305e+06	821877	2.25207e+06	2.58309e+06	3.4662e+06	2.89459e+06
5745	M231T301	231.073	231.071	231.079	300.582	298.726	MS2_004218	0.666127	MA004785;MA014997	Asp-Pro;Pro-Asp	[M+H]+;[M+H]+	0.866306454131606;0.801760403354191		HMDB0002335;	;	;	170612;3838871.0	Organic acids and derivatives|Carboxylic acids and derivatives|Amino acids, peptides, and analogues;Organic acids and derivatives|Carboxylic acids and derivatives|Amino acids, peptides, and analogues	;	;	306.82	30	4	3	5	5	4	4	5	2418	21169.4	3429.71	5693.83	3912.75	5055.47	5830.64	4999.04	5795.03	3415.55	4665.83	2743.77	3767.98	5069.82	4261.67	1214.22	3257.49	8049.91	4676.02	7999.23
3491	M184T474_2	184.073	184.072	184.074	473.683	470.633	MS2_130303	0.667402	MA008822;MA026922;MA012648;MA026381;MA012637	1,2-dilauroyl-sn-glycero-3-phosphatidylcholine;1-o-hexadecyl-2-o-butanoyl-sn-glyceryl-3-phosphocholine;1-o-hexadecyl-2-o-(n-methylcarbamoyl)-sn-glyceryl-3-phosphorylcholine;1-o-hexadecyl-2-deoxy-2-thio-s-acetyl-sn-glyceryl-3-phosphorylcholine;1-palmitoyl-sn-glycero-3-phosphocholine	[M+H-C27H50O4]+;[M+H-C23H44O3]+;[M+H-C21H41O3N]+;[M+H-C21H40SO2]+;[M+H-C19H36O3]+	0.994856954291965;0.994358426274249;0.994336499935159;0.992623617191375;0.991095401902637		;;;;HMDB0010382	;;;;	18656-40-1;85405-03-4;91575-58-5;96801-55-7;17364-16-8	65262;;124663;;460602	Lipids and lipid-like molecules|Glycerophospholipids|Glycerophosphocholines;Lipids and lipid-like molecules|Glycerophospholipids|Glycerophosphocholines;Lipids and lipid-like molecules|Glycerophospholipids|Glycerophosphocholines;Organic nitrogen compounds|Organonitrogen compounds|Quaternary ammonium salts;Lipids and lipid-like molecules|Glycerophospholipids|Glycerophosphocholines	;;;;urine	;;;;	474.883	56	8	8	8	8	8	8	8	334376	1.92874e+06	2.02469e+06	2.33911e+06	2.31496e+06	2.10835e+06	2.16217e+06	2.503e+06	2.31252e+06	1.96052e+06	1.87707e+06	1.77972e+06	2.18728e+06	1.94608e+06	1.87617e+06	1.84887e+06	1.61821e+06	1.86855e+06	2.12978e+06	2.43604e+06
23601	M534T192	534.292	534.289	534.295	191.704	190.685	MS2_099172	0.670994	MA012637	1-palmitoyl-sn-glycero-3-phosphocholine	[M+K]+	0.949222		HMDB0010382		17364-16-8	460602	Lipids and lipid-like molecules|Glycerophospholipids|Glycerophosphocholines	urine		192.703	56	8	8	8	8	8	8	8	12129	24863	30054.8	18709.8	33059.8	32162	38134.1	34795.7	37440.4	25688.8	20779.3	20169.2	24588	22776.6	24799.6	27622	21413.2	28829.2	24996.2	23242.4
19793	M464T355	464.258	464.252	464.262	354.781	340.525	MS2_074307	0.671617	MA025293;MA026596;MA013346;MA025685;MA002531	N-(.alpha.-linolenoyl)tyrosine;Benzamide, n-[5-[2-(3,5-dimethoxyphenyl)ethyl]-1h-pyrazol-3-yl]-4-[(3r,5s)-3,5-dimethyl-1-piperazinyl]-, rel-;Tauroursodeoxycholic acid;N-(2-phosphate-1r-methylethyl)-5z,8z,11z,14z-eicosatetraenamide;Emetine	[M+Na]+;[M+H]+;[M+H-2H2O]+;[M+Na]+;[M+H-NH3]+	0.827210438787127;0.826756983060886;0.826245284692484;0.799866298044291;0.745539131791248		;;;;HMDB0015323	;;C16868;;C09421	259143-19-6;1035270-39-3;14605-22-2;649569-33-5;483-18-1	6709850.0;;10591.0;;9426	Organic acids and derivatives|Carboxylic acids and derivatives|Amino acids, peptides, and analogues;Organoheterocyclic compounds|Diazinanes|Piperazines;Lipids and lipid-like molecules|Steroids and steroid derivatives|Bile acids, alcohols and derivatives;Organic acids and derivatives|Organic phosphoric acids and derivatives|Phosphate esters;	;;;;	;;;;	362.603	76	8	8	8	8	8	8	7	1589	1385.32	3999.81	1613.09	2102.23	2226.62	1746.5	2706.76	3426.59	9549.82	5322.9	8887.81	5763.52	2930.16	3584.61	2661.99	5304.29	3085.69	2775.08	4834.9
16298	M401T84	401.227	401.224	401.229	84.407	65.038	MS2_232756	0.673955	MA026387;MA016823;MA026373;MA020812;MA009482	5z,8z,11z,14z-eicosatetraenoic acid, 3-theinylmethyl ester;5-[5-(acetyloxymethyl)-1,2,4a-trimethyl-7-oxo-3,4,8,8a-tetrahydro-2h-naphthalen-1-yl]-3-methylpentanoic acid;Thiocarlide;(e)-5-[(1s,4ar,8ar)-2-(hydroxymethyl)-5,5,8a-trimethyl-1,4,4a,6,7,8-hexahydronaphthalen-1-yl]-3-(acetyloxymethyl)pent-2-enoic acid;Pinoxaden	[M+H]+;[M+Na]+;[M+H]+;[M+Na]+;[M+H]+	0.905518313959013;0.905293188253978;0.903198232207237;0.902958804564689;0.902718520434311		;;;;	;;;;	390824-17-6;;910-86-1;;243973-20-8	9801139.0;;3001386.0;;210326	Lipids and lipid-like molecules|Fatty Acyls|Fatty acid esters;Lipids and lipid-like molecules|Prenol lipids|Diterpenoids;Benzenoids|Benzene and substituted derivatives|N-phenylthioureas;Lipids and lipid-like molecules|Prenol lipids|Diterpenoids;Organoheterocyclic compounds|Azoles|Pyrazoles	;;;;	;;;;	90.461	25	4	2	3	4	6	6	0	1698	10876.4	12273.5	12917.7	9882.41	13212.5	10791.4	5999.7	8435.2	6931.05	3904.28	2183.29	9090.9	10051.9	6687.9	6425.54	6488.17	10056.9	6951.61	8378.71
12271	M335T84	335.219	335.218	335.221	83.849	81.268	MS2_077100	0.674129	MA012251;MA010079;MA009875;MA010921;MA009856	15-ketoprostaglandin f2.alpha.;.delta.12-prostaglandin d2;15-ketoprostaglandin e1;6.beta.-hydroxyfluoxymesterone;11.beta.-prostaglandin e2	[M+H-H2O]+;[M+H-H2O]+;[M+H-H2O]+;[M+H-H2O]+;[M+H-H2O]+	0.983706963461286;0.983700233664496;0.983697868215127;0.983549894434104;0.983533852912513		HMDB0004240;;HMDB0001320;;HMDB0060041	;;;;	35850-13-6;64072-89-5;22973-19-9;88936-08-7;38310-90-6	5280887;5283093;5280710;11002660;5283061	Lipids and lipid-like molecules|Fatty Acyls|Eicosanoids;Lipids and lipid-like molecules|Fatty Acyls|Eicosanoids;Lipids and lipid-like molecules|Fatty Acyls|Eicosanoids;Lipids and lipid-like molecules|Steroids and steroid derivatives|Androstane steroids;Lipids and lipid-like molecules|Fatty Acyls|Eicosanoids	serum;;proteins;;serum	;;;;	87.443	46	7	3	8	8	8	8	4	96961	128858	180368	68658	82670.4	107228	63616.9	66804.9	96355	592235	374555	653301	899734	468958	413446	848293	439940	120637	71674.4	92271
8206	M272T448	272.17	272.169	272.171	448.08	444.384	MS2_157286	0.676437	MA004776;MA004767	Arg-Pro;Pro-arg	[M+H]+;[M+H]+	0.898595852472145;0.896078067266979		;	;	;	151003;151004	Organic acids and derivatives|Carboxylic acids and derivatives|Amino acids, peptides, and analogues;Organic acids and derivatives|Carboxylic acids and derivatives|Amino acids, peptides, and analogues	;	;	455.243	49	8	6	8	7	7	6	3	1288	9736.63	9268.99	14273.3	10834.9	9653.85	6867.76	11918.8	13727.2	12669.8	12658	39887	13115.7	7813.41	5914.9	9334.25	8176.42	3844.27	11385.7	8613.16
1189	M126T378	126.101	126.101	126.102	377.639	376.167	MS2_348860	0.676456	MA000367	1-methylhistamine	[M+H]+	0.728675		HMDB0000898	C05127	501-75-7	3614	Organic nitrogen compounds|Organonitrogen compounds|Amines	urine		379.959	39	5	6	4	5	8	6	5	10100	50906.9	33696.7	48112.9	53588.3	64090.6	43685.7	47267.1	46088.4	48268.9	32561.4	33427.2	72021.1	51494.1	67299.6	44856.2	43629.6	43199.4	58253.2	36260.2
9460	M291T110	291.195	291.193	291.197	109.59	106.625	MS2_077514	0.677253	MA025547	3-cyclopentene-1-octanoic acid, 2-(3-hydroxy-1-penten-1-yl)-5-oxo-	[M+H-H2O]+	0.721352				1035557-09-5		Lipids and lipid-like molecules|Fatty Acyls|Eicosanoids			111.928	47	6	6	6	8	8	6	7	204453	9574.47	13026.7	7033.77	5221.16	9185.02	15093.8	5710.43	9543.95	894589	396884	1.01525e+06	1.81952e+06	640734	410297	1.06384e+06	423991	13348	9114.59	13192.7
7429	M259T68	259.204	259.201	259.205	68.283	61.455	MS2_069947	0.679559	MA026237;MA001444;MA012961;MA012962;MA027324	Stearidonic acid methyl ester;Stearidonic acid;9-oxo-10(e),12(e)-octadecadienoic acid;9,12-octadecadiynoic acid;19-noretiocholanolone	[M+H-CH4O]+;[M+H-H2O]+;[M+H-2H2O]+;[M+H-H2O]+;[M+H-H2O]+	0.893773182113951;0.880144972925959;0.877614689473287;0.851304341045425;0.742275761878967		;HMDB0006547;;;HMDB0005886	;C16300;;;	73097-00-4;20290-75-9;54232-58-5;2012-14-8;33036-33-8	10085639.0;5312508;5283011;1931;	Lipids and lipid-like molecules|Fatty Acyls|Lineolic acids and derivatives;Lipids and lipid-like molecules|Fatty Acyls|Lineolic acids and derivatives;Lipids and lipid-like molecules|Fatty Acyls|Lineolic acids and derivatives;Lipids and lipid-like molecules|Fatty Acyls|Fatty acids and conjugates;Lipids and lipid-like molecules|Steroids and steroid derivatives|Estrane steroids	;serum;;;urine	;Acrosiphonia coalita;;;	70.069	16	1	7	0	1	0	0	7	55781	15808	21297.3	20016.5	14264.5	21673.1	1780.89	14147.4	20785.5	356303	210361	450383	767117	250435	207091	656931	179034	20082.2	20037.6	19785.5
5038	M218T402	218.123	218.122	218.132	401.85	384.77	MS2_005657	0.680649	MA007075;MA014388	Acetylcitrulline;Pro-Tyr-Arg	[M+H]+;[M+2H]2+	0.905999549487901;0.902979760600765		;	;	;	656979;	Organic acids and derivatives|Carboxylic acids and derivatives|Amino acids, peptides, and analogues;Organic acids and derivatives|Carboxylic acids and derivatives|Amino acids, peptides, and analogues	;	;	403.001	15	3	5	1	1	2	3	0	2255	20276.2	12263.2	9048.47	9586.03	13698.1	10883.6	16156.6	11006.4	7247.9	7137.18	4023.73	7224.18	6399.29	9770.1	14345.7	5379.8	6556.48	7068.49	1735.3
40542	M982T488_2	981.521	981.516	981.53	487.511	484.2	MS2_191490	0.681593	MA017817;MA016915	Ncgc00381125-01_c48h78o19_beta-d-glucopyranose, o-6-deoxy-alpha-l-mannopyranosyl-(1->4)-o-beta-d-glucopyranosyl-(1->6)-1-o-[(2alpha,3beta,5xi,9xi,13xi,18xi,19xi)-2,3,23-trihydroxy-28-oxours-20-en-28-yl]-;Ncgc00169689-02_c48h78o19_beta-d-glucopyranose, o-6-deoxy-alpha-l-mannopyranosyl-(1->4)-o-beta-d-glucopyranosyl-(1->6)-1-o-[(2alpha,3beta,5xi,9xi,18xi)-2,3,23-trihydroxy-28-oxours-12-en-28-yl]-	[M+Na]+;[M+Na]+	0.814638218366435;0.813588605748855		;	;	;	;	Lipids and lipid-like molecules|Prenol lipids|Terpene glycosides;Lipids and lipid-like molecules|Prenol lipids|Terpene glycosides	;	;	489.624	39	3	7	5	5	8	5	6	591	1463.08	1029.99	1387.3	776.072	1246.28	1087.19	1364.85	1557.6	1550.23	1075.69	1018.98	2040.28	1717.76	841.927	1376.97	1509.08	1185.92	1736.94	785.266
381	M95T85_2	95.0591	95.0469	95.0597	84.595	73.552	MS2_014749	0.690591	MA010382;MA006572;MA006589;MA008100;MA000754	(2e,4e)-hexa-2,4-dienoic acid;3-methylpyridazine;4-methylpyrimidine;2-aminopyridine;Phenol	[M+H-H2O]+;[M+H]+;[M+H]+;[M+H]+;[M+H]+	0.892931941661737;0.825122794153552;0.823801786933107;0.823746321928932;0.82290305458337		HMDB0029581;;;;HMDB0000228	;;;;C00146	110-44-1;;;504-29-0;108-95-2	643460;74208;18922;10439;996	Lipids and lipid-like molecules|Fatty Acyls|Fatty acids and conjugates;Organoheterocyclic compounds|Diazines|Pyridazines and derivatives;Organoheterocyclic compounds|Diazines|Pyrimidines and pyrimidine derivatives;Organoheterocyclic compounds|Pyridines and derivatives|Aminopyridines and derivatives;Benzenoids|Phenols|1-hydroxy-4-unsubstituted benzenoids	;;;;urine	;;;;Homo sapiens (Urine);Angelica sinensis;Bupleurum chinense;Artemisia capillaris;Dipsacus asperoides;Elsholtzia nipponica;Perovskia angustifolia;Vitex trifolia;Gossypium hirsutum;Gossypium mexicanum;Melia azadirach;Morus spp.;Morus spp.;Paeonia albiflora;Posidonia oceanica;Paederia chinensis;Populus tremuloides	99.078	33	8	1	7	7	0	1	8	9356	51239.8	102915	178506	45171.8	211465	90424.1	145052	194677	24298.4	16112.1	25375.6	40749.5	19819	2608.9	29353.8	16955.5	24744.7	125215	46206.4
14780	M375T160	375.128	375.126	375.129	159.83	159.039	MS2_233805	0.696087	MA028382	N-succinyl-5-aminoimidazole-4-carboxamide ribose	[M+H]+	0.951422				17388-80-6		Nucleosides, nucleotides, and analogues|Imidazole ribonucleosides and ribonucleotides|1-ribosyl-imidazolecarboxamides			161.147	56	8	8	8	8	8	8	8	3487	15734.2	19462.4	16501.6	11275.2	22360.5	21645.3	10626.3	22955.7	16987.3	13394.2	15149.2	18429.9	12735.3	16675.5	7410.97	14953.8	19792.7	20147.1	19861.1
28887	M636T162_2	636.492	636.488	636.494	161.908	151.225	MS2_327639	0.699333	MA025389	4-quinazolinamine, n-[1-(cyclohexylmethyl)-4-piperidinyl]-2-[hexahydro-4-(1-methylethyl)-1h-1,4-diazepin-1-yl]-6-methoxy-7-[3-(1-piperidinyl)propoxy]-	[M+H]+	0.826759				1320288-19-4		Organoheterocyclic compounds|Diazanaphthalenes|Benzodiazines			163.174	9	0	0	1	1	1	0	5	1067	1078.07	749.418	857.755	582.152	982.261	877.802	949.458	1126.17	4475.95	2100.69	4215.89	3428.41	2896.86	1494.59	2953.55	1995.5	1013.1	1239.25	1035.92
23101	M524T215	524.368	524.365	524.37	214.827	213.627	MS2_320234	0.700528	MA003993	1-stearoyl-2-hydroxy-sn-glycero-3-phosphocholine	[M+H]+	0.804949		HMDB0010384	C04230	19420-57-6	497299	Lipids and lipid-like molecules|Glycerophospholipids|Glycerophosphocholines	urine		230.18	45	7	2	4	7	5	8	6	4700	12283.6	12545.2	10591.7	16006.7	18729	24577.6	18785	22272.7	9250.84	11936.4	11750	11898.6	11425.7	13479.4	14730.3	9162.59	16644.9	13097.6	11671.8
7040	M253T129	253.092	253.09	253.097	129.281	126.534	MS2_125071	0.703146	MA011660;MA011638	3'-methoxyflavone;4'-methoxyflavone	[M+H]+;[M+H]+	0.885888172164027;0.858354198555877		;	;	53906-83-5;4143-74-2	619834;77793	Phenylpropanoids and polyketides|Flavonoids|O-methylated flavonoids;Phenylpropanoids and polyketides|Flavonoids|O-methylated flavonoids	;	Primula veris;	132.661	35	8	2	8	5	2	7	3	1177	5652.35	2853.84	3751.75	808.087	3471.43	3694.28	3494.74	4164.56	5677.21	4795.66	1156.43	7116.9	5398.74	3687.08	5866.05	4257.58	4594.01	5028.06	9615.92
1025	M121T36	121.063	121.061	121.065	36.449	35.308	MS2_324445	0.703245	MA011206;MA002744;MA001722;MA011205;MA000809	2-(3-hydroxyphenyl)ethanol;Tyramine;4-hydroxyphenethyl alcohol;2-hydroxyphenethyl alcohol;Phenylacetaldehyde	[M+H-H2O]+;[M+H-NH3]+;[M+H-H2O]+;[M+H-H2O]+;[M+H]+	0.985272399801491;0.983155100064311;0.982776503780504;0.973058878634355;0.90678907766828		;HMDB0000306;HMDB0004284;;HMDB0006236	;C00483;C06044;;C00601	13398-94-2;51-67-2;501-94-0;7768-28-7;122-78-1	83404;5610;10393;82200;998	Benzenoids|Phenols|1-hydroxy-4-unsubstituted benzenoids;Benzenoids|Benzene and substituted derivatives|Phenethylamines;Benzenoids|Phenols|Tyrosols and derivatives;Benzenoids|Phenols|1-hydroxy-4-unsubstituted benzenoids;Benzenoids|Benzene and substituted derivatives|Phenylacetaldehydes	;urine;urine;;proteins	;Claviceps purpurea;Allium victorialis;Monodora junodii;Xylopia parviflora;Stapelia hirsuta;Aristolochia gigantea;Silybum marianum;Berberis amurensis;Berberis aquifolium;Berberis aristata;Berberis thunbergii;Berberis vulgaris;Berberis wilsoniae;Caulophyllum thalicroides;Mahonia aquifolium;Espostoa huanucensis;Lophophora williamsii;Pereskia aculeata;Trichocereus candicans;Trichocereus pachanoi;Tri…	38.672	55	8	8	8	8	8	8	7	83792	61251.1	78589.2	49585.5	54529.7	64078.9	75715.5	57469.1	61752.7	65263.5	64660.2	61653	75710.7	62501.6	47656.7	47713.1	89433.6	85672.4	62239.9	56064.5
9892	M298T81	298.139	298.137	298.143	80.767	77.012	MS2_056349	0.707111	MA024293	N(6)-oh-me-adenosine	[M+H]+	0.938753									84.962	54	7	7	8	8	8	7	8	6917	10706.3	13339.6	12926.5	6228.77	12086.1	10937.9	33371.3	13566.4	17292.7	15382.6	12338.7	9792.7	20345.2	21245.9	29273.4	10534.6	21729.2	10635.6	17521.8
10407	M306T323	306.047	306.045	306.049	322.647	322.065	MS2_141815	0.708502	MA012003;MA024651;MA004269	Cytidine 2',3'-cyclic monophosphoric acid;Cytidine 2',3'-cyclic phosphate;Cytidine-3',5'-cyclicmonophosphate	[M+H]+;[M+H]+;[M+H]+	0.997482946461896;0.995661240124412;0.853488382130622		;HMDB0011691;	;C02354;C00941	633-90-9;15718-51-1;3616-08-8	68934;;19236	Nucleosides, nucleotides, and analogues|Pyrimidine nucleotides|Cyclic pyrimidine nucleotides;Nucleosides, nucleotides, and analogues|Pyrimidine nucleotides|Cyclic pyrimidine nucleotides;Organic oxygen compounds|Organooxygen compounds|Carbohydrates and carbohydrate conjugates	;proteins;	;;	323.762	55	7	8	8	8	8	8	8	2064	1771.68	2452.26	2561.54	2279.97	1044.08	2494.76	2750.12	3550.73	4064.43	3516.85	3181.11	3237.83	1949.65	2195.88	1531.66	2038.74	4456.89	4642.06	6002.5
38064	M879T134	878.565	878.559	878.569	133.936	132.053	MS2_219653	0.709354	MA025123;MA025210	1,2-didocosahexaenoyl-sn-glycero-3-phosphocholine;1-docosahexaenoyl-2-stearoyl-sn-glycero-3-phosphocholine	[M+H]+;[M-H+2Na]+	0.964955883974718;0.944155946356979		HMDB0008748;HMDB0008727	;	99296-81-8;99264-99-0	;	Lipids and lipid-like molecules|Glycerophospholipids|Glycerophosphocholines;Lipids and lipid-like molecules|Glycerophospholipids|Glycerophosphocholines	proteins;urine	;	135.816	56	8	8	8	8	8	8	8	4968	11059.3	10033.1	8213.9	5365.88	10161.4	10475.4	6563.91	11943.2	7736.32	6358.82	16029.5	7398.39	9468.57	12118.1	3892.3	9663.33	13897	15499	12767.4
3054	M174T201	174.101	174.1	174.102	200.815	198.208	MS2_058020	0.718395	MA002320;MA027596;MA002319;MA027597;MA008337	5-methoxytryptamine;1h-indole-3-ethanamine, 5-methoxy-n,n-di-2-propen-1-yl-;5-methoxydimethyltryptamine;1h-indole-3-ethanamine, n-ethyl-5-methoxy-n-propyl-;5-methoxytryptophol	[M+H-NH3]+;[M+H-C6H11N]+;[M+H-C2H7N]+;[M+H-C5H13N]+;[M+H-H2O]+	0.95575515650453;0.954936435028542;0.954930768238512;0.954169347884616;0.9538609853596		HMDB0004095;;HMDB0002004;;HMDB0001896	C05659;;C08309;;	608-07-1;928822-98-4;1019-45-0;850032-67-6;712-09-4	1833;;1832;;12835	Organoheterocyclic compounds|Indoles and derivatives|Tryptamines and derivatives;Organoheterocyclic compounds|Indoles and derivatives|Tryptamines and derivatives;Organoheterocyclic compounds|Indoles and derivatives|Tryptamines and derivatives;Organoheterocyclic compounds|Indoles and derivatives|Tryptamines and derivatives;Organoheterocyclic compounds|Indoles and derivatives|Indoles	urine;;urine;;serum	;;Desmodium pulchellum;Phalaris arundinacea;Phalaris tuberosa;;	202.372	56	8	8	8	8	8	8	8	1901	7037.73	10413.2	8194.82	11792	11151.3	10540.9	10054.2	8614.88	10259.3	8726.79	8441.33	9207.03	8952.2	11221.6	6557.92	8564.41	7292.75	9719.01	8485.19
18165	M433T156	433.301	433.297	433.304	156.487	155.349	MS2_233770	0.726058	MA025179;MA026178;MA025176	Latanoprost;Simvastatin 4'-methyl ether;15(s)-15-methylprostaglandin f2.alpha. isopropyl ester	[M+H]+;[M+H]+;[M+Na]+	0.960022157166739;0.957684858063925;0.947663004778576		;;	;;	130209-82-4;864357-88-0;157283-72-2	3890.0;;	Lipids and lipid-like molecules|Fatty Acyls|Eicosanoids;Organoheterocyclic compounds|Lactones|Delta valerolactones;Lipids and lipid-like molecules|Fatty Acyls|Eicosanoids	;;	;;	159.303	56	8	8	8	8	8	8	8	1986	4928.1	4947.1	2528.29	2073.36	4416.39	3848.43	1994.23	3488.26	6119.98	3652.17	4848.21	6077.37	4366.63	4737.79	4468.12	7615.61	3765.39	3764.96	2770.78
5654	M229T366	229.155	229.154	229.156	365.853	364.919	MS2_121940	0.726654	MA004765;MA015120;MA004814	Pro-leu;Pro-ile;Leu-Pro	[M+H]+;[M+H]+;[M+H]+	0.776129425924115;0.732184386365621;0.707247972486677		;;	;;	;;	444109;7079600.0;80817	Organic acids and derivatives|Carboxylic acids and derivatives|Amino acids, peptides, and analogues;Organic acids and derivatives|Carboxylic acids and derivatives|Amino acids, peptides, and analogues;Organic acids and derivatives|Carboxylic acids and derivatives|Amino acids, peptides, and analogues	;;	;;	366.637	56	8	8	8	8	8	8	8	954322	1.49287e+06	2.50744e+06	3.10316e+06	3.30664e+06	3.24609e+06	3.2091e+06	2.7948e+06	2.90202e+06	3.45195e+06	3.40677e+06	3.32167e+06	3.37855e+06	2.46573e+06	3.32969e+06	3.29026e+06	2.45856e+06	2.51598e+06	4.61592e+06	2.44272e+06
6559	M245T301	245.123	245.122	245.126	300.583	299.717	MS2_255630	0.728275	MA025330	Vardenafil	[M+2H]2+	0.83077		HMDB0015000		224785-90-4		Benzenoids|Benzene and substituted derivatives|Benzenesulfonamides	urine		302.205	55	8	7	8	8	8	8	8	8100	21880.3	10608.3	11022.7	37216.2	38332.3	34333.1	33718.9	24611.5	5871.45	7727.36	2058.54	5208.83	9438.21	12213.3	3129.08	27986	10422.3	28082.2	17643.7
27567	M609T101	609.267	609.262	609.27	101.298	88.254	MS2_001067	0.730817	MA002796;MA013608;MA002964;MA017409;MA025957	Reserpine;Reserpine;Reserpine;Khivorin;(r)-n-[1-[4-(2,4-dimethoxybenzyl)-5-phenethyl-4h-1,2,4-triazol-3-yl]-2-(1h-indol-3-yl)ethyl]picolinamide	[M+H]+;[M+H]+;[M+H]+;[M+Na]+;[M+Na]+	0.949058651208742;0.948899253507378;0.948145980103994;0.945334134601098;0.924918851055275		HMDB0014351;HMDB0014351;HMDB0014351;;	C06539;C06539;C06539;;	1253-43-6;1253-43-6;50-55-5;;925239-03-8	5770;;5052;;	;;;Lipids and lipid-like molecules|Prenol lipids|Triterpenoids;Benzenoids|Benzene and substituted derivatives|Methoxybenzenes	urine;;;;	;;;;	101.654	9	1	2	0	0	0	0	5	3675	22935.4	727.457	709.982	773.993	907.924	780.499	841.401	704.268	1064.58	1100.58	1352.2	3166.02	1158.56	1366.38	2215.68	1079.68	839.503	637.359	902.574
30943	M683T436	683.379	683.374	683.382	435.819	434.475	MS2_310406	0.732321	MA020432	Ncgc00385389-01_c37h56o10_(2s,4ar,5ar,7r,7ar,8r,12as,12bs,14ar)-1,1,5',7a,8,12a-hexamethyl-2-(d-xylopyranosyloxy)hexadecahydro-2h-spiro[cyclopropa[1',8a']naphtho[2',1':4,5]indeno[2,1-b]pyran-10,2'-[3,6]dioxabicyclo[3.1.0]hexan]-7-yl acetate	[M+Na]+	0.824768						Lipids and lipid-like molecules|Steroids and steroid derivatives|Cycloartanols and derivatives			437.983	36	7	0	6	6	6	7	4	336	1063.87	1495.38	1073.96	1383.4	1322.74	1280.73	1378.04	992.203	1000.32	922.244	859.936	480.064	661.583	832.363	721.7	565.565	933.846	1206.03	1113.32
25608	M573T416	573.331	573.326	573.333	415.563	413.966	MS2_310189	0.733079	MA026998;MA019371	Oleana-1,9(11)-dien-28-amide, 2-cyano-3,12-dioxo-n-(2,2,2-trifluoroethyl)-;Desferrioxamine x1	[M+H]+;[M+H]+	0.929819755491203;0.786380541781182		;	;	932730-52-4;	;	Benzenoids|Naphthalenes|Naphthalenecarboxylic acids and derivatives;	;	;	426.782	28	5	1	5	4	5	6	1	317	1137.48	1870.33	1079.02	1276.17	1028.77	1338.07	1118.25	1294.22	1240.98	1062.3	1345.49	1062.81	796.787	1036.61	1015.6	846.82	1386	1225.22	1748.31
10096	M301T509	301.168	301.165	301.169	509.212	503.028	MS2_089904	0.734711	MA012113	N-desmethylclomipramine	[M+H]+	0.819011		HMDB0060947		303-48-0	622606	Organoheterocyclic compounds|Benzazepines|Dibenzazepines	urine		518.847	27	3	2	4	7	6	2	3	886	6096.5	12189.4	6444.3	7259.68	5333.1	5207.4	6785.55	4565.07	7914.39	7088.94	6553.6	10423.1	7726.07	7661.12	6183.85	5694.44	4661.97	5145.82	8669.32
12263	M335T165	335.175	335.169	335.179	165.247	158.212	MS2_050602	0.738211	MA024198;MA001445;MA002965;MA002023;MA010893	Strychnine sulfate;Strychnine;Strychnine;Oseltamivir;4-chloromethandienone	[M+H]+;[M+H]+;[M+H]+;[M+Na]+;[M+H]+	0.816494904803757;0.816490668464229;0.816348249193447;0.816273633695292;0.814492587769427		;HMDB0011614;HMDB0011614;HMDB0014343;HMDB0004634	;C06522;C06522;C08092;	;57-24-9;935-69-3;196618-13-0;2446-23-3	6065.0;441071;5304;65028;98521	;;;Organic acids and derivatives|Carboxylic acids and derivatives|Amino acids, peptides, and analogues;Lipids and lipid-like molecules|Steroids and steroid derivatives|Androstane steroids	;;;urine;	;;;;	167.883	10	7	2	0	1	0	0	0	1926	950.16	12534.8	1381.02	1076.66	927.829	980.4	2274.29	1898.62	1677.44	9924.48	13431.1	20037.8	16544	15652.9	1571.58	17524.2	14488	13569.6	11801.5
3828	M192T187	192.054	192.052	192.057	187.355	186.171	MS2_160194	0.740694	MA003949;MA013938;MA000088;MA008453	5-hydroxyindoleacetate;(2-oxo-2,3-dihydro-1h-indol-3-yl)acetic acid;L-kynurenine;2-acetylamino-3-mercapto-3-methylbutyric acid	[M+H]+;[M+H]+;[M+H-NH3]+;[M+H]+	0.878790506714183;0.876012569816834;0.844142963454512;0.741707435474584		HMDB0000763;HMDB0035514;HMDB0000684;	C05635;C22202;C00328;	54-16-0;2971-31-5;3039-10-9;15537-71-0	1826;;846;27372	Organoheterocyclic compounds|Indoles and derivatives|Indolyl carboxylic acids and derivatives;Organoheterocyclic compounds|Indoles and derivatives|Indolyl carboxylic acids and derivatives;Organic oxygen compounds|Organooxygen compounds|Carbonyl compounds;Organic acids and derivatives|Carboxylic acids and derivatives|Amino acids, peptides, and analogues	urine;feces;;	Cryptocarya pyriformis;Hordeum vulgare;Lolium perenne;Lycopersicon esculentum;;;	188.593	53	8	5	8	8	8	8	8	2919	3500.98	1486.09	3382.32	1247.92	1470.4	3282.65	1443.43	6840.2	1095.97	1121.53	1148.53	947.788	597.8	945.174	1482.81	505.387	6518.74	1775.95	5892.74
9886	M298T228	298.113	298.112	298.114	228.189	215.495	MS2_023736	0.743798	MA027818;MA013978;MA013329;MA013019;MA018584	2-methylguanosine;7-methylguanosine;7-methylguanosine;1-methylguanosine;Nelarabine (arranon)	[M+H]+;[M]+;[M+H]+;[M+H]+;[M+H]+	0.956669481617796;0.956631053241647;0.956266406599902;0.95626416720591;0.929538415857602		HMDB0005862;HMDB0001107;HMDB0001107;;HMDB0015401	;C20674;C20674;;	2140-77-4;20244-86-4;20244-86-4;2140-65-0;	;;4277139.0;96373;	;;;;	;;;;urine	;;;;	246.026	57	6	6	8	8	7	5	8	2377	19092.7	12852.9	12611.3	5898.9	8296.43	12641.5	11442.3	15464.1	9070.24	16830.2	7833.7	4570.87	8359.3	13666.5	4669.31	4236.59	15847.4	8865.85	15865.8
7816	M266T287_2	266.073	266.072	266.074	287.151	275.73	MS2_004158	0.747884	MA000284;MA027575	Cytidine;1-(2-nitrobenzylidenamino)-2,4-imidazolidinedione	[M+Na]+;[M+NH4]+	0.987439353870968;0.72742593117261		HMDB0000089;	C00475;	65-46-3;1228184-63-1	6175;	;Organoheterocyclic compounds|Azolidines|Imidazolidines	urine;	;	289.95	64	7	3	6	4	7	8	8	9856	19161.3	20948.3	21574.5	15806.4	19886.3	15116.7	16350.9	21508.4	30239.9	30988.2	28103.5	32058.2	32675.1	34044.1	14743	29271.5	31157.7	18444.6	27437.4
577	M104T48	104.069	104.068	104.071	47.599	44.201	MS2_007232	0.749156	MA008178;MA006891	3-aminobutanoic acid;(s)-3-aminobutyric acid	[M+H]+;[M+H]+	0.991410856499933;0.878337686500649		HMDB0031654;	;	2835-82-7;	10932;2761506	Organic acids and derivatives|Carboxylic acids and derivatives|Amino acids, peptides, and analogues;Organic acids and derivatives|Carboxylic acids and derivatives|Amino acids, peptides, and analogues	;	;	60.478	57	8	8	8	8	8	8	8	1922	8125.27	14038.3	14495.9	8047.88	10586.5	14368.4	8120.1	11447.7	18699	10526.5	28100.5	14190.8	8633.81	12631	19221.4	12672.9	17138.9	4612.62	10547.3
14108	M364T394	364.141	364.139	364.141	394.438	393.616	MS2_296728	0.75183	MA014581	Asn-Cys-Lys	[M+H]+	0.7589						Organic acids and derivatives|Carboxylic acids and derivatives|Amino acids, peptides, and analogues			394.559	5	0	5	0	0	0	0	0	889	2784.39	3259.39	2359.5	2500.05	3150.03	3055.08	3193.26	3255.2	3113.96	3523.35	2732.18	5122.14	3564.66	3325.77	3868.78	2445.33	2922.05	2773.87	3310.09
29665	M654T257_2	654.265	654.262	654.275	257.386	255.977	MS2_086709	0.753592	MA012479	Ferrioxamine	[M+H]+	0.941143				20008-20-2	167864				262.109	27	3	7	1	0	2	6	8	14214	1101.05	1022.48	1493.79	1232.69	910.363	1426.07	1296.05	1089.18	2169.06	8552.75	21269.5	77811.5	62316.4	1648.47	2364.86	36118.9	1192.21	1312.05	1108.91
24956	M560T189	560.307	560.302	560.312	189.178	187.797	MS2_085687	0.754507	MA027751	1-oleoyl-sn-glycero-3-phosphocholine	[M+K]+	0.814021		HMDB0002815		19420-56-5		Lipids and lipid-like molecules|Glycerophospholipids|Glycerophosphocholines	serum		190.347	54	8	8	7	8	8	8	7	2581	5406.59	3476.11	3723.18	5823.12	3772.67	4505.91	5249.39	4173.69	4747.16	3948.57	4413.96	6007.9	5377.53	4184.51	5366.86	4738.64	3772.3	3274.96	3781.22
27202	M602T183	602.413	602.408	602.417	182.699	181.958	MS2_327700	0.764547	MA026610;MA012645	1-behenoyl-2-hydroxy-sn-glycero-3-phosphocholine;1-o-hexadecyl-2-o-acetyl-sn-glyceryl-3-phosphoryl(n,n,n-trimethyl)hexanolamine	[M+Na]+;[M+Na]+	0.811840492432864;0.747252439383071		HMDB0010398;	;	125146-65-8;137566-83-7	;132080	Lipids and lipid-like molecules|Glycerophospholipids|Glycerophosphocholines;	serum;	;	184.09	35	8	2	5	4	6	4	6	1459	2385.54	2579.35	1884.8	3349.53	2971.22	2953.94	7010.05	4706.96	2361.84	3177.57	3270.06	3309.65	2921.05	2357.74	4111.57	1969.17	3875.23	2751.01	3180.36
26379	M587T36_1	587.203	587.197	587.208	35.797	23.893	MS2_304598	0.774807	MA020662;MA006707	Ncgc00384834-01_c24h36o15_benzyl 2-o-[(2s,3r,4r)-3,4-dihydroxy-4-(hydroxymethyl)tetrahydro-2-furanyl]-3-o-beta-d-glucopyranosyl-beta-d-glucopyranoside;Ncgc00386010-01_c24h36o15_benzyl beta-d-glucopyranosyl-(1->2)-[beta-d-xylopyranosyl-(1->6)]-beta-d-glucopyranoside	[M+Na]+;[M+Na]+	0.895540157125298;0.887188442540956		;	;	;	;10962780	Organic oxygen compounds|Organooxygen compounds|Carbohydrates and carbohydrate conjugates;Organic oxygen compounds|Organooxygen compounds|Carbohydrates and carbohydrate conjugates	;	;	44.947	37	0	0	8	0	8	8	7	6056	321.037	9.36735	67.2221	219.904	58.0305	0	125.376	208.799	141.559	157.365	136.248	0	0	0	102.584	0	4082.12	5828.55	3606.85
19104	M451T215	451.195	451.193	451.198	214.755	213.828	MS2_280534	0.775504	MA013100;MA020423;MA020455;MA021492;MA026701	Acyclovir;Ncgc00384888-01_c21h32o9_;Ncgc00385479-01_c21h32o9_;Mmv676050;Hydroxy iloperidone	[2M+H]+;[M+Na]+;[M+Na]+;[M+H]+;[M+Na]+	0.874919917753467;0.874280226557752;0.873728855345925;0.857875721471065;0.770924050190952		HMDB0014925;;;;	C06810;;;;	59277-89-3;;;;133454-55-4	;;;;6918698.0	Organoheterocyclic compounds|Imidazopyrimidines|Purines and purine derivatives;Lipids and lipid-like molecules|Prenol lipids|Terpene lactones;Lipids and lipid-like molecules|Prenol lipids|Terpene glycosides;;	urine;;;;	;;;;	216.071	9	0	0	6	0	0	3	0	653	4220.24	991.885	702.948	971.243	905.014	1984.89	939.107	830.028	610.668	863.553	900.91	767.666	796.432	600.68	874.606	579.103	1438.62	1888.32	3282.45
842	M114T34	114.09	114.089	114.092	34.431	18.614	MS2_110698	0.776075	MA001538	Creatinine	[M+H]+	0.924737		HMDB0000562	C00791	60-27-5	588	Organic acids and derivatives|Carboxylic acids and derivatives|Amino acids, peptides, and analogues	urine		48.51	81	8	8	8	8	8	8	8	24138	62394	40133.2	44893	92848.3	58343	44821.4	64613.4	49068.2	37564.8	101375	78265.1	56149	35418.6	66611.6	32704.3	54782.9	57099.5	62650.3	45164.9
13609	M356T36	356.35	356.348	356.353	35.684	34.018	MS2_362624	0.777095	MA026562	Arachidoyl ethanolamide	[M+H]+	0.992738				94421-69-9	3787294	Organic nitrogen compounds|Organonitrogen compounds|Amines			37.297	37	5	8	5	4	5	5	5	45939	29647.8	43551.6	36068.9	36162.4	39567.5	34152.8	34079.6	54877.4	51728.7	58827.7	53769	45151.3	44674.7	48929.9	40692.3	84212.6	49107.7	36993	47634.7
28652	M631T475	631.23	631.225	631.234	475.442	473.421	MS2_076066	0.779147	MA028324	1-(1,2-dioctanoylphosphatidyl)inositol	[M-H+2Na]+	0.883828				105172-95-0		Lipids and lipid-like molecules|Glycerophospholipids|Glycerophosphoinositols			476.455	42	8	5	7	7	8	6	1	401	738.89	1345.6	1153.19	1569.28	920.386	966.613	1335.23	1218.14	1889.44	1069.73	1436.07	2038.75	608.383	672.191	478.309	1669.67	1112.38	869.489	1252.15
10432	M306T224	306.144	306.141	306.151	223.92	222.463	MS2_079192	0.782805	MA015040	Trp-Thr	[M+H]+	0.970288						Organic acids and derivatives|Carboxylic acids and derivatives|Amino acids, peptides, and analogues			235.925	43	4	8	3	4	7	7	7	1643	677.145	2582.43	1540.01	1279.96	1375.73	1175.44	2609.36	1394.76	2491.76	900.586	1703.43	8334	1385.12	1807.35	4827.21	2174.1	1113.75	1068.81	1715.75
26291	M585T115	585.284	585.281	585.288	115.273	100.939	MS2_001117	0.783479	MA017523;MA001849;MA000422	(1r,3ar,3bs,4ar,6s,7s,7ar,8r,8ar,9ar)-1,4a,8-tris(acetyloxy)-2,2,3b,6,8a-pentamethyl-4,9-dioxo-tetradecahydro-1h-cyclopenta[a]s-indacen-7-yl butanoate;Bilirubin;Ouabain	[M+Na]+;[M+H]+;[M+H]+	0.985883832966748;0.984242673035861;0.944511357322443		;HMDB0000054;HMDB0015224	;C00486;C01443	;635-65-4;630-60-4	;5280352;439501	Lipids and lipid-like molecules|Prenol lipids|Diterpenoids;Organoheterocyclic compounds|Tetrapyrroles and derivatives|Bilirubins;Lipids and lipid-like molecules|Steroids and steroid derivatives|Steroid lactones	;urine;urine	;Bos taurus domesticus GMELIN;	118.619	12	6	2	0	0	0	0	3	924	10217.8	3064.73	1993.7	11525.1	1150.65	4670.21	8518.3	2274.5	2812.18	2375.07	1959.5	3424.9	2505.95	2262.44	3692.48	2285.84	1502.56	1312.03	1336.34
2164	M152T198	152.055	152.054	152.056	198.012	197.296	MS2_333991	0.785411	MA008035;MA010835;MA011157;MA002819;MA012698	Dl-.alpha.-phenylglycine;4-(aminomethyl)benzoic acid;Dl-norepinephrine;3,4-dihydroxy-l-phenylalanine;2-hydroxyadenine	[M+H]+;[M+H]+;[M+H-H2O]+;[M+H-CH2O2]+;[M+H]+	0.984812652561685;0.983830254118294;0.977296883025914;0.976400923782674;0.976290321083727		HMDB0002210;;HMDB0037685;HMDB0000181;HMDB0000403	;;;C00355;	2835-06-5;56-91-7;138-65-8;59-92-7;3373-53-3	3866;65526;951;6047;76900	Organic acids and derivatives|Carboxylic acids and derivatives|Amino acids, peptides, and analogues;Benzenoids|Benzene and substituted derivatives|Benzoic acids and derivatives;Benzenoids|Phenols|Benzenediols;Organic acids and derivatives|Carboxylic acids and derivatives|Amino acids, peptides, and analogues;Organoheterocyclic compounds|Imidazopyrimidines|Purines and purine derivatives	urine;;proteins;urine;urine	;;;;Croton tiglium	199.261	56	8	8	8	8	8	8	8	10649	27085.9	17389.3	16079.3	14031.7	16478.3	13194.1	9567.69	14627.8	15983	10295	15238.5	29787	26958.5	22717	38743	21125.4	29898.4	10351.3	20430.9
18150	M433T449	433.196	433.193	433.201	449.334	442.586	MS2_190908	0.787465	MA002001;MA027507;MA015154;MA006165	Forskolin;Palmitoleoyl 3-carbacyclic phosphatidic acid;Pyroglu-phe-arg;Mizolastine (mizollen)	[M+Na]+;[M-H+2Na]+;[M+H]+;[M+H]+	0.816495588527403;0.815311911834219;0.813026672905722;0.742848962945716		;;;HMDB0240233	C09076;;;	66575-29-9;910228-13-6;;	47936;9909601.0;;65906	Lipids and lipid-like molecules|Prenol lipids|Triterpenoids;Lipids and lipid-like molecules|Fatty Acyls|Fatty acid esters;Organic acids and derivatives|Carboxylic acids and derivatives|Amino acids, peptides, and analogues;	;;;	;;;	451.186	55	8	8	8	8	8	7	8	687	2435.49	1693.79	1362.52	3304.68	3502.51	2737.22	2739.77	2239.8	1220.9	932.135	2058.11	1560.89	1231.93	2242.7	2074.46	843.226	1922.42	1534.02	1222.43
4243	M201T395	201.014	201.013	201.015	394.708	393.079	MS2_142790	0.789092	MA002157	D-erythrose 4-phosphate	[M+H]+	0.899165		HMDB0001321	C00279	585-18-2	122357	Organic oxygen compounds|Organooxygen compounds|Carbohydrates and carbohydrate conjugates	proteins		395.832	27	6	2	6	5	3	2	3	745	952.562	2045.95	3235.72	3651.84	5292.92	2397.31	3340.65	4179.92	1081.09	4658.36	2521.69	1238.92	1154.34	1358.94	1001.58	992.693	2523.5	4355.2	5909.26
36844	M838T513_2	838.422	838.415	838.428	512.529	498.058	MS2_164692	0.789208	MA028358	Bafilomycin b1	[M+Na]+	0.799131				88899-56-3					515.58	50	7	2	8	6	7	7	5	970	771.785	1668.81	4314.77	2788.76	1725.48	1597.32	2259.62	1721.54	558.543	874.834	779.55	569.922	377.021	659.453	435.19	532.625	1121.07	1770.5	2165.49
2938	M171T68	171.1	171.1	171.108	68.032	61.647	MS2_090460	0.790444	MA010754	Butalbital	[M+H-C4H6]+	0.94912		HMDB0014386		77-26-9	2481	Organoheterocyclic compounds|Diazines|Pyrimidines and pyrimidine derivatives	urine		70.424	17	0	7	2	0	0	0	8	119486	26045.2	35084.1	33145.4	23722.9	27873.3	30874.9	24768.1	30500	537281	336213	779720	2.52977e+06	352064	311555	1.03489e+06	222910	28964.4	28068.4	24043.3
14663	M373T338	373.253	373.25	373.256	338.353	324.783	MS2_074042	0.790539	MA014302;MA027022;MA001967;MA012160;MA013289	Val-Val-Arg;12-ketodeoxycholic acid;.beta.-muricholic acid;Nabilone;Ursocholic acid	[M+H]+;[M+H-H2O]+;[M+H-2H2O]+;[M+H]+;[M+H-2H2O]+	0.729340557764429;0.728680741138602;0.726664934292888;0.724019292736703;0.720214801944809		;HMDB0000328;HMDB0000415;HMDB0014629;HMDB0000917	;;C17726;;C17644	;5130-29-0;2393-59-1;51022-71-0;2955-27-3	;;5283853;5284592;1762378.0	Organic acids and derivatives|Carboxylic acids and derivatives|Amino acids, peptides, and analogues;Lipids and lipid-like molecules|Steroids and steroid derivatives|Bile acids, alcohols and derivatives;Lipids and lipid-like molecules|Steroids and steroid derivatives|Bile acids, alcohols and derivatives;Organoheterocyclic compounds|Naphthopyrans|Naphthopyranones;Lipids and lipid-like molecules|Ste…	;proteins;proteins;urine;	;;;;	339.362	69	8	8	8	8	8	8	8	1446	2060.53	5798.93	2257.32	2590.28	2095.75	1604.45	2432.27	2674.79	6317.25	3488.49	5309.29	8825.32	5906.63	5771.21	2709.65	4603.64	2930.43	1903.79	2453.35
742	M111T250	111.054	111.054	111.054	249.946	248.671	MS2_147493	0.790803	MA009726	D-erythro-imidazolylglycerol phosphate	[M+H-CH5O5P]+	0.964683			C04666	36244-87-8	4150434	Organic acids and derivatives|Organic phosphoric acids and derivatives|Phosphate esters			252.046	10	1	2	1	1	1	0	4	5919	54857.6	71024.1	49538.2	54637.9	59381.7	62641.9	40811.6	55975.9	15536.5	43968.1	47640.4	5941.99	33004.2	45953.9	33596.4	29985.6	48831.6	59098.9	48886.8
19477	M458T433	458.232	458.227	458.237	432.893	430.665	MS2_012937	0.798868	MA014386;MA014215;MA012625	Pro-Trp-Arg;Trp-Pro-Arg;Hydroxycerivastatin	[M+H]+;[M+H]+;[M+H-H2O]+	0.833628811090347;0.828594928088665;0.706352678842911		;;	;;	;;260448-40-6	;;11754702	Organic acids and derivatives|Carboxylic acids and derivatives|Amino acids, peptides, and analogues;Organic acids and derivatives|Carboxylic acids and derivatives|Amino acids, peptides, and analogues;Organoheterocyclic compounds|Pyridines and derivatives|Phenylpyridines	;;	;;	457.701	45	4	7	6	7	8	7	5	451	1677	2063.67	1851.88	741.739	2174.35	1816.66	1976.82	2083.28	1944.01	1621.69	547.826	4490.28	1902.59	2378.57	2060.74	2605.83	1732.1	1264	1210.95
10240	M303T454	303.176	303.175	303.177	454.125	450.926	MS2_012978	0.803123	MA027875;MA015187;MA014737;MA014545	Arg-Gln;Gln-arg;Gly-Ala-Arg;Ala-Gly-Arg	[M+H]+;[M+H]+;[M+H]+;[M+H]+	0.911840559270734;0.763463204738872;0.722548467469177;0.709949178378365		;HMDB0028791;;	;;;	;;;	;;5496531.0;	Organic acids and derivatives|Carboxylic acids and derivatives|Amino acids, peptides, and analogues;Organic acids and derivatives|Carboxylic acids and derivatives|Amino acids, peptides, and analogues;Organic acids and derivatives|Carboxylic acids and derivatives|Amino acids, peptides, and analogues;Organic acids and derivatives|Carboxylic acids and derivatives|Amino acids, peptides, and analogues	;;;	;;;	456.184	20	1	1	7	3	3	5	0	1783	5865.7	16186.7	10876.2	9923.72	9260.62	9603.02	14449.1	13617.4	8267.61	9830.97	21433.4	10297.6	5327.9	6088.21	5067.13	5554.51	5033.67	7300.89	8338
22354	M511T83	511.336	511.334	511.338	82.877	81.446	MS2_278694	0.808831	MA000637;MA028462;MA003534	Asiatic acid;Caulophyllogenin;Asiatic acid	[M+Na]+;[M+Na]+;[M+Na]+	0.986634860716904;0.983545040443267;0.942062532537413		HMDB0035782;;HMDB0035782	C08617;;C08617	464-92-6;52936-64-8;464-92-6	119034;;296191	Lipids and lipid-like molecules|Prenol lipids|Triterpenoids;Lipids and lipid-like molecules|Prenol lipids|Triterpenoids;Lipids and lipid-like molecules|Prenol lipids|Triterpenoids	;;	;;	85.091	15	0	1	8	0	0	6	0	2181	5664.84	3709.94	4678.95	3295.92	4352.07	4995.47	3741.79	4454.53	9421.95	6022.87	10279.1	11145.5	8155.92	460.664	6288.72	8404.16	2960.27	2132.99	4477.3
27856	M615T443	615.151	615.148	615.154	442.925	440.995	MS2_061748	0.812116	MA002574	Cytidine monophosphate n-acetylneuraminic acid	[M+H]+	0.995438		HMDB0001176	C00128	3063-71-6	448209	Nucleosides, nucleotides, and analogues|Pyrimidine nucleotides|Pyrimidine nucleotide sugars	proteins		444.164	56	8	8	8	8	8	8	8	2343	2878.13	3215.98	3498.11	3729.72	2826.81	3535.57	3929.4	4578.12	5008.77	4880.65	6377.31	3668.35	4050.61	3952.19	2493.58	3393.39	3655.56	4345.07	5569.96
18694	M443T53	443.251	443.247	443.255	53.467	36.091	MS2_225496	0.812601	MA001866;MA027432;MA016840;MA003742;MA016988	Cinobufagin;1-methylene-5.alpha.-androstan-3.alpha.-ol-17-one glucuronide;6,8-dihydroxy-2,2,4,4-tetramethyl-7-(3-methylbutanoyl)-9-(2-methylpropyl)-9h-xanthene-1,3-dione;Cinobufagin;Methyl 8-hydroxy-4,5,7,10,14,14-hexamethyl-6,17-dioxo-16-oxapentacyclo[13.2.2.0茅鹿?茅鹿驴茅虏聛.0猫聶?茅鹿驴茅聢娄?0茅聢?茅聢娄莽颅拢nonadeca-3,7-diene-9-carboxylate	[M+H]+;[M+H-2H2O]+;[M+H]+;[M+H]+;[M+H]+	0.976844955444889;0.973390785438452;0.972700893248377;0.966968911528984;0.912432125008759		;;;;	C16931;;;C16931;	470-37-1;362511-41-9;;470-37-1;	11969542;;;633349;	Lipids and lipid-like molecules|Steroids and steroid derivatives|Steroid lactones;Lipids and lipid-like molecules|Steroids and steroid derivatives|Steroidal glycosides;Organoheterocyclic compounds|Benzopyrans|1-benzopyrans;Lipids and lipid-like molecules|Steroids and steroid derivatives|Steroid lactones;	;;;;	;;;;	66.419	54	6	5	8	7	8	8	8	13406	45995.9	56511	16979.3	17798.3	26538.7	24454.6	17234	27968	17428.5	14773	24331.1	14454.7	18053.8	16100.4	35377.4	18574.9	42005	13928.1	17664.4
13162	M349T59	349.181	349.179	349.186	59.476	56.02	MS2_000636	0.815636	MA014655;MA002400;MA008713;MA003515;MA026966	Cys-Ala-Arg;2,3-dinor-8-isoprostaglandin-f2.alpha.;2,3-dinor-11.beta.-prostaglandin f2.alpha.;Enalaprilat;5s,12r-dihydroxy-6z,8e,10e,14z-eicosatetraene-1,20-dioic acid	[M+H]+;[M+Na]+;[M+Na]+;[M+H]+;[M+H-H2O]+	0.999846766163087;0.99973649968207;0.999013506130527;0.998901584733977;0.998775327843656		;;;HMDB0041886;	;C14794;;C11720;	;221664-05-7;240405-20-3;76420-72-9;80434-82-8	;9548881;5283032;5362033;1588.0	Organic acids and derivatives|Carboxylic acids and derivatives|Amino acids, peptides, and analogues;Lipids and lipid-like molecules|Fatty Acyls|Eicosanoids;Lipids and lipid-like molecules|Fatty Acyls|Eicosanoids;Organic acids and derivatives|Carboxylic acids and derivatives|Amino acids, peptides, and analogues;Lipids and lipid-like molecules|Fatty Acyls|Fatty acids and conjugates	;;;;	;;;;	66.962	17	7	0	2	2	2	2	2	64750	123785	39969.8	26919.9	60102.8	17420.8	46448.1	50199.9	14986	173831	84965.3	184719	303496	96590.6	73588.5	589124	59714.9	8365.42	5854.26	2429.86
23644	M535T25	535.207	535.204	535.211	25.039	23.713	MS2_277833	0.816378	MA022920;MA021253	Aerucyclamide a;Fissinolide	[M+H]+;[M+Na]+	0.966067427652586;0.964981014196541		;	;	;	;	Organic acids and derivatives|Carboxylic acids and derivatives|Amino acids, peptides, and analogues;Lipids and lipid-like molecules|Prenol lipids|Triterpenoids	;	;	27.239	28	0	0	7	0	8	5	8	2147	399.214	247.637	417.476	404.897	384.378	461.128	208.962	298.599	268.838	237.377	657.58	210.251	288.01	428.532	458.711	256.785	681.554	1101.53	1107.3
13610	M356T66	356.35	356.349	356.354	66.498	64.966	MS2_362624	0.821375	MA026562	Arachidoyl ethanolamide	[M+H]+	0.992738				94421-69-9	3787294	Organic nitrogen compounds|Organonitrogen compounds|Amines			78.342	13	2	2	1	3	4	0	1	7277	24958.1	11751.8	7601.23	12354.3	9060.58	9112.74	12335.5	9258.92	55533.2	6004.81	66412.8	78267.2	43895.5	7738.53	46331.9	41151.6	9907.2	8636.69	9496.98
15158	M381T246	381.209	381.208	381.212	245.548	242.785	MS2_301173	0.826392	MA014353;MA026146;MA014471;MA026423;MA016717	Phe-Ser-Lys;Taprostene (free acid);Ser-Phe-Lys;5-heptenoic acid, 7-[(1r,2r,3s,5s)-2-[(1e,3r)-3-(2,3-dihydro-1h-inden-2-yl)-3-hydroxy-1-propen-1-yl]-3-fluoro-5-hydroxycyclopentyl]-, methyl ester, (5z)-;2-(2-hydroxy-6-methylhept-5-en-2-yl)-7-(3-methylbut-2-enyl)-2,3-dihydro-1-benzofuran-5-carboxylic acid	[M+H]+;[M+H-H2O]+;[M+H]+;[M+H-2H2O]+;[M+Na]+	0.857456382346869;0.857423020261507;0.854787047107633;0.853876861928606;0.852272995581815		;;;;	;;;;	;108945-35-3;;1176541-11-9;	;71782.0;;;	Organic acids and derivatives|Carboxylic acids and derivatives|Amino acids, peptides, and analogues;Benzenoids|Benzene and substituted derivatives|Benzoic acids and derivatives;Organic acids and derivatives|Carboxylic acids and derivatives|Amino acids, peptides, and analogues;;	;;;;	;;;;	257.508	33	3	4	4	4	5	6	6	784	1386.08	1654.39	1169.6	2916.65	1470.7	1456.76	1855.49	2984.1	1630.5	1024	1198.08	1279.91	748.915	1127.33	1225.93	651.777	553.759	1062.12	653.412
7342	M258T195	258.107	258.105	258.108	194.933	192.337	MS2_327553	0.827971	MA013013;MA015631;MA006055	2'-o-methylcytidine;3'-O-methylcytidine;2'-o-methylcytidine	[M+H]+;[M+H]+;[M+H]+	0.999758444095499;0.99971493373085;0.999046219275337		;;	;;	2140-72-9;20594-00-7;	150971;;301382	;;	;;	;;	196.461	19	1	5	0	3	5	4	1	1896	9198.17	7092.23	6399.85	6427.14	7302.67	6106.05	5929.87	4439.62	9852.34	7328.54	7522.31	13562	14199.9	9561.4	20132.9	11807.5	8885.87	5187.32	6652.32
8108	M271T379	271.02	271.018	271.021	378.687	375.425	MS2_348892	0.828072	MA003551	Goniothalenol	[M+K]+	0.717286			C09930		343590				387.1	52	8	7	6	7	7	6	8	668	4756.92	3870.72	3732.98	2835.87	3556.81	3889.67	9150.88	8702.57	4127.08	6786.04	6573.44	5427.1	4689.19	4353.94	3143.6	3468.52	4817.14	4918.33	5197.46
3205	M177T82	177.086	177.084	177.094	81.915	74.06	MS2_070255	0.83086	MA015239;MA015293	Ser-Ala;Ala-Ser	[M+H]+;[M+H]+	0.976876354417382;0.972851378168445		;	;	;	7009578.0;1549432.0	Organic acids and derivatives|Carboxylic acids and derivatives|Amino acids, peptides, and analogues;Organic acids and derivatives|Carboxylic acids and derivatives|Amino acids, peptides, and analogues	;	;	86.272	43	4	6	8	7	7	4	7	9006	6456.29	15372.4	14261	18961.5	21297.6	11912.1	19808.7	37705.4	18982.6	14542.3	40821.8	31384.2	66270.5	17199.1	124390	24669	15913.6	6052.93	15199.8
25129	M564T34	563.55	563.548	563.552	34.4475	33.164	MS2_356140	0.831728	MA002365	Oleamide	[2M+H]+	0.975782		HMDB0002117	C19670	301-02-0	5283387	Lipids and lipid-like molecules|Fatty Acyls|Fatty amides	serum		35.133	56	8	8	8	8	8	8	8	5235280	8.00565e+06	7.5869e+06	7.25132e+06	5.60891e+06	7.25943e+06	7.368e+06	7.08586e+06	7.89002e+06	6.77892e+06	6.56865e+06	7.18213e+06	6.77651e+06	6.31125e+06	7.41862e+06	3.90231e+06	6.83745e+06	7.1181e+06	8.26989e+06	6.77374e+06
16022	M396T69	396.344	396.339	396.349	69.05	50.59	MS2_097663	0.836814	MA021880;MA021881	N-oleyl-leucine;N-oleyl-isoleucine	[M+H]+;[M+H]+	0.748086939209634;0.736791264691533		;	;	;	;	Organic acids and derivatives|Carboxylic acids and derivatives|Amino acids, peptides, and analogues;Organic acids and derivatives|Carboxylic acids and derivatives|Amino acids, peptides, and analogues	;	;	84.098	31	5	5	6	2	3	3	4	1604	862.211	2110.15	5094.99	2929.87	6311.08	523.8	697.74	1858.95	11209.3	6104.15	12500.9	14277.5	8728.69	6657.63	16418.4	24739.4	3198.45	1571.72	1333.38
6317	M241T385	241.128	241.126	241.129	384.531	382.774	MS2_256960	0.839202	MA003884	Anserine	[M+H]+	0.721665		HMDB0000194	C01262	584-85-0	112072	Organic acids and derivatives|Peptidomimetics|Hybrid peptides	urine		386.95	44	3	4	7	7	8	8	7	3926	19911.7	15845.6	20674.5	19805.7	27819.3	19882.2	25691.2	23058	21185.2	18733.1	18172.5	18770.8	20814.4	23260.3	5948.05	15832.5	18383.7	20908.7	17498.6
14596	M372T131	372.272	372.271	372.273	130.944	128.138	MS2_172310	0.840151	MA012334	Docosahexaenoyl ethanolamide	[M+H]+	0.741629		HMDB0013658		162758-94-3	5283451	Organic nitrogen compounds|Organonitrogen compounds|Amines			133.108	16	2	6	0	0	4	3	1	5793	23824.9	19581	19541.3	13429.1	22569.9	21633.8	13420.9	22340.6	57029	80390.3	56211.7	84609.4	49219.2	40972.7	34430.1	30186.2	27627.5	17943.9	21308
14024	M363T500	362.983	362.98	362.984	500.092	496.312	MS2_027591	0.843186	MA028559;MA013266;MA000342;MA013439	D-myo-inositol-2,4-diphosphate;D-myo-inositol-1,3-diphosphate;D-fructose 1,6-bisphosphate;D-myo-inositol-1,4-diphosphate	[M+Na]+;[M+Na]+;[M+Na]+;[M+Na]+	0.719816379510643;0.716486643505867;0.713991457003476;0.704297435949723		;HMDB0006234;HMDB0060444;HMDB0000968	;C04062;C00354;C01220	106358-02-5;103597-56-4;488-69-7;74465-19-3	;;10267;	Organic oxygen compounds|Organooxygen compounds|Alcohols and polyols;Organic oxygen compounds|Organooxygen compounds|Alcohols and polyols;Organic oxygen compounds|Organooxygen compounds|Carbohydrates and carbohydrate conjugates;Organic oxygen compounds|Organooxygen compounds|Alcohols and polyols	;proteins;proteins;proteins	;;;	505.527	55	8	7	8	8	8	8	8	562	1522.44	3353.11	3054.12	2752.97	2956.59	2664.77	2178.99	3011.4	3126.07	2399.89	2091.37	2449.77	3049.41	3190.85	1230.4	1817.39	2389.61	3335.79	3794.14
9426	M291T261_1	291.069	291.066	291.08	260.715	253.467	MS2_127236	0.853534	MA013167;MA028396	Inosine;Allopurinol riboside	[M+Na]+;[M+Na]+	0.996527366583906;0.994571773357698		HMDB0000195;	C00294;	58-63-9;16220-07-8	;	;	urine;	;	289.796	44	7	7	8	5	3	3	7	6505	6498.62	2382.39	20410.7	15602.9	3518.83	13691.3	8884.55	4009.99	7841.75	62673.3	8199.78	573.8	2005.58	1183.26	845.091	2607.88	17080.5	22330.8	70869.4
3118	M175T298_2	175.118	175.117	175.119	298.173	296.815	MS2_242525	0.855066	MA000178;MA010804;MA002380;MA014474	Arginine;DL-arginine;N-.alpha.-acetyl-l-ornithine;Ser-Ser-Arg	[M+H]+;[M+H]+;[M+H]+;[M+2H]2+	0.999694104029773;0.999542893119419;0.988759451576497;0.9860102240355		HMDB0000517;;HMDB0003357;	C00062;C00792;C00437;	74-79-3;7200-25-1;6205-08-9;	6322;232;439232;9884684.0	Organic acids and derivatives|Carboxylic acids and derivatives|Amino acids, peptides, and analogues;Organic acids and derivatives|Carboxylic acids and derivatives|Amino acids, peptides, and analogues;Organic acids and derivatives|Carboxylic acids and derivatives|Amino acids, peptides, and analogues;Organic acids and derivatives|Carboxylic acids and derivatives|Amino acids, peptides, and analogues	urine;;urine;	;;;	299.195	51	7	7	8	7	8	6	8	41807	405501	282702	217259	460648	487803	342445	463217	256860	276533	236230	256164	296408	192115	284540	364339	282617	560268	393527	549738
13723	M358T140	358.226	358.221	358.235	139.741	129.019	MS2_125279	0.859652	MA000198;MA013970;MA002144;MA027128;MA002061	Oxybutynin;Bullatine g;Trans-epoxysuccinyl-l-leucylamido(4-guanidino)butane;N-demethylmifepristone;N-desmethyltamoxifen	[M+H]+;[M+H]+;[M+H]+;[M+H-C3H6O]+;[M+H]+	0.978419806399363;0.97804662861717;0.977455682012241;0.966995973217157;0.966390160658387		HMDB0015195;;;;HMDB0013866	C07360;C08707;C01341;;C16546	5633-20-5;509-24-0;66701-25-5;104004-96-8;31750-48-8	4634;120706.0;123985;128479.0;6378383	;Lipids and lipid-like molecules|Prenol lipids|Diterpenoids;Organoheterocyclic compounds|Epoxides|Oxirane carboxylic acids and derivatives;Lipids and lipid-like molecules|Steroids and steroid derivatives|Oxosteroids;	urine;;;;urine	;;;;	141.143	27	3	0	4	4	8	8	0	1978	2737.17	1860.49	1512.26	1219.58	1988.23	1606.06	797.557	968.916	3091.65	2129.74	3786.55	5749.43	3006.54	2120.8	3470.58	1565.1	3500.4	1292.97	13368.2
4368	M203T370	203.148	203.136	203.149	369.847	354.178	MS2_373306	0.859684	MA028581;MA002360;MA005075	NG,NG-dimethyl-L-arginine(ADMA);Ng,ng-dimethyl-l-arginine;Sdma	[M+H]+;[M+H]+;[M+H]+	0.986430681842871;0.976876615438732;0.852625443756733		;HMDB0001539;HMDB0003334	;C03626;	220805-22-1;30315-93-6;	;123831;169148	;Organic acids and derivatives|Carboxylic acids and derivatives|Amino acids, peptides, and analogues;Organic acids and derivatives|Carboxylic acids and derivatives|Amino acids, peptides, and analogues	;urine;urine	;;	386.486	16	3	1	1	2	0	4	3	7598	151901	2772.84	57730.8	38845.4	60452.6	65318.3	68348.1	57920.2	63168	53953	49873.3	68843.1	59770.1	50076.6	167807	50864.8	56511.4	65137.4	53812.9
5829	M232T119	232.135	232.132	232.138	119.349	106.358	MS2_124856	0.859697	MA012395	Endothal dimethyl ester	[M+NH4]+	0.796688				4695-49-2	593239	Organic acids and derivatives|Carboxylic acids and derivatives|Dicarboxylic acids and derivatives			145.084	57	8	7	8	8	8	8	8	8879	6612.26	7718.69	13234	16874.6	5115.23	9514.96	9639.99	35591	7253.33	20709	13812.1	1128.6	19760	7360.81	5566.4	5480.36	12320.4	11535.6	48850.4
2307	M155T75	155.142	155.14	155.142	74.799	66.407	MS2_097613	0.86308	MA002022;MA008287;MA002021;MA012666;MA001396	(-)-menthone;Menthone;(+)-isomenthone;Lavandulol;Terpineol	[M+H]+;[M+H]+;[M+H]+;[M+H]+;[M+H]+	0.798484849805333;0.787498374706846;0.772824130675002;0.753268295341712;0.714329537153431		HMDB0035162;HMDB0059864;;HMDB0036041;	C00843;;C11952;;C16772	14073-97-3;10458-14-7;1196-31-2;58461-27-1;98-55-5	26447;6986;70962;94060;17100	Lipids and lipid-like molecules|Prenol lipids|Monoterpenoids;Lipids and lipid-like molecules|Prenol lipids|Monoterpenoids;Lipids and lipid-like molecules|Prenol lipids|Monoterpenoids;Lipids and lipid-like molecules|Prenol lipids|Monoterpenoids;Lipids and lipid-like molecules|Prenol lipids|Monoterpenoids	;saliva;;;	;;;;	77.848	5	0	4	0	0	0	0	1	77661	186652	102168	72109.6	55959.2	254725	72513.6	39882.2	62648	768603	10400.5	114058	111005	578683	461559	212822	375771	67130.5	54448.4	61725
13766	M359T160	359.122	359.12	359.124	159.891	149.146	MS2_145895	0.863558	MA004578;MA017412;MA010135;MA011632;MA026836	Gardenin b;2-(2,4-dimethoxyphenyl)-5-hydroxy-7,8-dimethoxyflavone;Quercetin-3,7,3',4'-tetramethyl ether;7-methoxy-3-(4-methoxyphenyl)-4-phenylcoumarin;3-hydroxy-7,3',4',5'-tetramethoxyflavone	[M+H]+;[M+H]+;[M+H]+;[M+H]+;[M+H]+	0.774482639124199;0.774234336863714;0.773847444466564;0.773791046572037;0.773499359653472		;;;;	C15109;;;;	2798-20-1;;1245-15-4;113435-02-2;830348-41-9	96539;;5352005;1267939;	Phenylpropanoids and polyketides|Flavonoids|O-methylated flavonoids;Phenylpropanoids and polyketides|Flavonoids|O-methylated flavonoids;Phenylpropanoids and polyketides|Flavonoids|O-methylated flavonoids;Phenylpropanoids and polyketides|Neoflavonoids|Neoflavones;Phenylpropanoids and polyketides|Flavonoids|Flavones	;;;;	Baccharis grisebachii;Brickellia squarrosa;Psiadia punctulata;Biebersteinia orphanidis;Godmania aesculifolia;Ononis natrix;Cunila angustifolia;Cunila fasciculata;Hyptis tomentosa;Mentha piperita;Mentha spp.;Mentha x citrata;Mentha x piperita;Nepeta transcaucasica;Ocimum americanum L.var.pilosum (Willd.) Paton;Ocimum basilicum L.;Ocimum kilimandscharicum L.;Ocimum minimum L.;Ocimum selloi Benth.;O…	163.327	36	3	4	3	6	7	0	5	603	3735.39	4155.95	2426.32	4013.21	1751.9	3722.6	2263.51	3896.82	3757.26	3901.32	3220.9	3176.23	3187.81	2008.88	2423.9	4512.68	4212.39	3629.35	3875.72
21473	M495T261	495.236	495.231	495.245	261.147	257.414	MS2_003620	0.863707	MA009605;MA002984;MA009610;MA017618;MA025720	Diflorasone diacetate;Fluocinolone acetonide;Flumethasone pivalate;13-(acetyloxy)-1-hydroxy-8-(hydroxymethyl)-4,12,12,15-tetramethyl-5-oxotetracyclo[8.5.0.0猫聶?茅聢?0茅鹿驴茅鹿驴,茅鹿驴茅虏聛]pentadeca-3,8-dien-14-yl (2e)-2-methylbut-2-enoate;Malonyl-l-carnitine	[M+H]+;[M+H]+;[M+H]+;[M+Na]+;[2M+H]+	0.958733347875171;0.956740734753329;0.947201786798235;0.942688401834814;0.83157884265735		;HMDB0015181;HMDB0014801;;HMDB0062592	;C07007;;;	33564-31-7;356-12-7;2002-29-1;;910825-21-7	71414;9642;443980;;	Lipids and lipid-like molecules|Steroids and steroid derivatives|Pregnane steroids;Lipids and lipid-like molecules|Steroids and steroid derivatives|Pregnane steroids;Lipids and lipid-like molecules|Steroids and steroid derivatives|Pregnane steroids;Lipids and lipid-like molecules|Prenol lipids|Diterpenoids;Lipids and lipid-like molecules|Fatty Acyls|Fatty acid esters	;urine;urine;;	;;;;	277.056	42	8	5	5	6	6	4	5	1514	3489.91	1401.67	1705.9	1201.98	1708.42	1683.05	1523.89	805.209	2614.55	1438.33	2662.86	3645.57	1344.44	2357.88	1453.23	1040.29	2863.54	1317.16	1454.19
6325	M241T336_2	241.153	241.152	241.154	335.929	321.18	MS2_216128	0.865201	MA008020;MA006856;MA003884;MA026647;MA027490	Pheniramine;Mmv054312;Anserine;1,2-benzenediamine, 4-methyl-n1-(3-phenylpropyl)-;Heptanedioic acid, 1-(2-cyclopentylidenehydrazide)	[M+H]+;[M+H]+;[M+H]+;[M+H]+;[M+H]+	0.896144139829259;0.894439438803765;0.894118455057007;0.893584466795463;0.892574656047934		HMDB0015557;;HMDB0000194;;	;;C01262;;	86-21-5;;584-85-0;749886-87-1;1136466-93-7	4761;901734;112072;;	Organoheterocyclic compounds|Pyridines and derivatives|Pheniramines;Organoheterocyclic compounds|Quinolines and derivatives|Pyrroloquinolines;Organic acids and derivatives|Peptidomimetics|Hybrid peptides;Benzenoids|Benzene and substituted derivatives|Phenylpropylamines;Lipids and lipid-like molecules|Fatty Acyls|Fatty acids and conjugates	urine;;urine;;	;;;;	338.509	84	8	8	8	7	8	8	8	7014	46280.9	48743.3	88528.9	98540.5	58996.6	60382.1	78442.6	75963.9	50319	88428.5	59807.6	48503.6	41485.8	47323	87428.4	41747.6	58804.9	67407.2	66641.6
1466	M134T450	134.043	134.042	134.044	450.455	447.725	MS2_089451	0.87285	MA003913;MA001517;MA001617;MA001618;MA000397	Aspartic acid;L-aspartic acid;D-aspartic acid;Guanidinosuccinic acid;N-acetyl-l-aspartic acid	[M+H]+;[M+H]+;[M+H]+;[M+H-CH2N2]+;[M+H-C2H2O]+	0.964444505920067;0.962670595623215;0.960018020145597;0.832432603903788;0.789674728793522		HMDB0000191;HMDB0062186;HMDB0006483;;HMDB0000812	C00049;C00049;C00402;C03139;C01042	56-84-8;56-84-8;1783-96-6;6133-30-8;997-55-7	5960;424;83887;97856;65065	Organic acids and derivatives|Carboxylic acids and derivatives|Amino acids, peptides, and analogues;Organic acids and derivatives|Carboxylic acids and derivatives|Amino acids, peptides, and analogues;Organic acids and derivatives|Carboxylic acids and derivatives|Amino acids, peptides, and analogues;Organic acids and derivatives|Carboxylic acids and derivatives|Amino acids, peptides, and analogues…	urine;sweat;urine;;urine	;;;;	472.78	71	8	8	8	7	8	8	8	1375	7392.59	7999.08	5719.93	7756.56	7875.94	8302.6	6202.14	7297.47	8615.59	8396.93	10291.9	11414.1	7687.03	9418.36	7225.78	5737.41	6046.29	7873.74	6492.92
3996	M195T67	195.137	195.136	195.138	67.05	65.069	MS2_375375	0.874822	MA008834;MA012668	Tetraethylene glycol;4-hexylresorcinol	[M+H]+;[M+H]+	0.990402923630143;0.972571706204333		HMDB0094708;HMDB0032567	;	112-60-7;136-77-6	8200;3610	Organic oxygen compounds|Organooxygen compounds|Ethers;Benzenoids|Phenols|Benzenediols	feces;	;	85.478	25	1	8	0	4	3	0	8	199723	336411	95602.2	110188	70024	67204.5	148990	11021.5	86883.4	1.29957e+06	797833	1.35885e+06	3.18284e+06	1.05135e+06	757507	2.50269e+06	729556	55668.4	56986.3	38641.9
28072	M620T33_1	619.612	619.607	619.614	33.172	31.974	MS2_218351	0.87547	MA027360	Oleoyl ethylamide	[2M+H]+	0.987739				85075-82-7		Lipids and lipid-like molecules|Fatty Acyls|Fatty amides			34.01	41	5	7	6	6	7	5	5	720777	386374	349068	636612	229142	479232	458503	516179	476142	244226	480825	325665	336363	409373	624813	188791	476621	481600	619332	330025
386	M95T59	95.059	95.0465	95.0595	59.129	40.651	MS2_185670	0.876131	MA009963;MA006589;MA006572;MA001548;MA000754	3-aminopyridine;4-methylpyrimidine;3-methylpyridazine;4-aminopyridine;Phenol	[M+H]+;[M+H]+;[M+H]+;[M+H]+;[M+H]+	0.945093103979015;0.908595848026957;0.904253507891924;0.903105575310562;0.898026510133874		;;;;HMDB0000228	;;;C13728;C00146	462-08-8;;;504-24-5;108-95-2	10009;18922;74208;1727;996	Organoheterocyclic compounds|Pyridines and derivatives|Aminopyridines and derivatives;Organoheterocyclic compounds|Diazines|Pyrimidines and pyrimidine derivatives;Organoheterocyclic compounds|Diazines|Pyridazines and derivatives;Organoheterocyclic compounds|Pyridines and derivatives|Aminopyridines and derivatives;Benzenoids|Phenols|1-hydroxy-4-unsubstituted benzenoids	;;;;urine	;;;;Homo sapiens (Urine);Angelica sinensis;Bupleurum chinense;Artemisia capillaris;Dipsacus asperoides;Elsholtzia nipponica;Perovskia angustifolia;Vitex trifolia;Gossypium hirsutum;Gossypium mexicanum;Melia azadirach;Morus spp.;Morus spp.;Paeonia albiflora;Posidonia oceanica;Paederia chinensis;Populus tremuloides	64.998	19	2	3	2	1	3	6	1	5180	19442.6	19190.6	12466.1	23972.2	28146.6	27606.9	36547.3	23193.3	41429.8	27593.9	49673.9	18255.1	32736.6	11783.9	59456.6	30326.5	13396	19432.5	13234.3
24263	M547T450	547.279	547.275	547.285	450.082	430.632	MS2_164173	0.881417	MA014221;MA019537;MA025625;MA020826	Trp-Trp-Arg;Ncgc00386071-01![3-methyl-1-[3-methyl-1-oxo-1-(2,3,4,5,6-pentahydroxyhexoxy)pentan-2-yl]oxy-1-oxopentan-2-yl] 2-hydroxy-3-methylpentanoate;2-piperidinecarboxylic acid, 1-(3,3-dimethyl-1,2-dioxopentyl)-, (1r)-1-(3-aminophenyl)-3-(3,4-dimethoxyphenyl)propyl ester, (2s)-;Ncgc00381263-01_c31h40o7_3,9-diacetoxy-2,6,6,13-tetramethyl-12-oxotetracyclo[11.2.1.0~1,10~.0~2,7~]hexadec-8-yl benzoa…	[M+H]+;[M+Na]+;[M+Na]+;[M+Na]+	0.917493899825783;0.908431657173662;0.899831051977935;0.881388539770144		;;;	;;;	;;195513-96-3;	;;;	Organic acids and derivatives|Carboxylic acids and derivatives|Amino acids, peptides, and analogues;Organic acids and derivatives|Peptidomimetics|Depsipeptides;;Lipids and lipid-like molecules|Prenol lipids|Diterpenoids	;;;	;;;	451.766	49	6	7	7	7	8	6	8	973	2865.24	3326.33	2075.04	1220.49	1083.81	1299.59	1324.79	2367.57	3617.14	1732.42	4582	4375.88	2082.12	1401.33	3988.16	2358.88	1851.91	1396.72	3837.87
1089	M123T295	123.065	123.063	123.066	295.026	289.441	MS2_385224	0.881961	MA001764	Benzoic acid	[M+H]+	0.725515		HMDB0001870	C00180	65-85-0	243	Benzenoids|Benzene and substituted derivatives|Benzoic acids and derivatives	urine	Homo sapiens (Exhaled breath);Homo sapiens (Feces);Uvaria angolensis;Uvaria mocali;Catharanthus roseus;Lemna paucicostata;Gynura segetum;Rhaponticum carthamoides;Taraxacum formosanum;Begonia nantoensis;Onosma hispida;Catharanthus roseus;Burchardia multiflora;Tupistra chinensis;Arabidopsis thaliana;Brassica hirta;Isatis indigotica;Pteridium aquilinum;Dalbergia cochinchinensis;Dalbergia spruceana;P…	299.204	49	6	7	7	6	8	7	8	1547	3075.8	11565.9	10998.4	729.864	4871.23	4357.01	1638.77	2865.48	2111.69	3277.5	2940.88	1539.59	1768.12	2038.95	1987.4	1616.55	2020.12	2638.18	822.96
3943	M194T230_1	194.127	194.125	194.128	229.735	227.482	MS2_268293	0.886626	MA000622	Isouron	[M+H-H2O]+	0.778935			C18432	55861-78-4	41648				243.662	31	8	0	7	7	5	0	3	1779	5469.6	7405.17	6207.68	3593.08	13714.2	5736.99	11552.2	9202.25	2798.04	2383.63	2341.73	2757	2323.55	2629.52	1836.6	2220.98	673.304	3051.24	1433.84
17700	M425T354	425.209	425.203	425.216	354.041	352.647	MS2_074306	0.890236	MA025854	6.beta.-hydroxymedroxyprogesterone 17-acetate	[M+Na]+	0.787501				984-47-4	150870	Lipids and lipid-like molecules|Steroids and steroid derivatives|Pregnane steroids			354.852	56	8	8	8	8	8	8	8	2381	2389.09	5424.69	1634.96	1031.17	3158.75	2371.04	5386.12	4111.13	5488.08	5947.41	10779.7	6694.96	2001.11	4303.44	1882.68	3347.31	2255.8	1271.78	3417.04
356	M93T255	93.0685	93.067	93.069	254.925	254.071	MS2_215050	0.89162	MA003930	Glycerol	[M+H]+	0.771517		HMDB0000131	C00116	56-81-5	753	Organic oxygen compounds|Organooxygen compounds|Carbohydrates and carbohydrate conjugates	urine	Pimpinella anisum L.;Arabidopsis thaliana;Sebertia acuminata;Curcuma domestica	267.366	57	8	8	8	8	8	8	8	4781	21648	27398.2	21019.7	28940.6	25579.1	22964.4	31223.6	25445.2	26011	21013.6	24288.5	23258.6	19296.5	25871.3	25034.7	21664.3	19185.8	21372.2	20405.6
6493	M244T363	244.127	244.124	244.129	363.296	341.48	MS2_236842	0.893881	MA015125;MA007944	Pro-gln;Gly-Pro-Ala	[M+H]+;[M+H]+	0.897153327967265;0.889255461754917		;	;	;837-83-2	7408109.0;263470	Organic acids and derivatives|Carboxylic acids and derivatives|Amino acids, peptides, and analogues;Organic acids and derivatives|Carboxylic acids and derivatives|Amino acids, peptides, and analogues	;	;	365.979	58	8	8	8	8	8	8	8	2315	7108.78	10229	9336.85	7209.68	8883.49	7492.86	10905.6	9814.32	9448.68	9173.35	11236.3	9845.55	6784.96	7547.78	7946.29	17722.9	10875.2	7139.55	12962.5
11202	M318T411	318.147	318.143	318.154	410.58	405.275	MS2_026713	0.896078	MA013494;MA026658	Triticonazole;Desmethyleneparoxetine	[M+H]+;[M+H]+	0.89039091912012;0.831805060832919		;	C18815;	131983-72-7;159126-30-4	86233.0;	Benzenoids|Benzene and substituted derivatives|Halobenzenes;Organoheterocyclic compounds|Piperidines|Phenylpiperidines	;	;	415.005	9	5	1	1	0	0	0	2	2191	10292.2	5654.69	11997.3	14904.2	15795.9	20538.5	8200.46	3928.58	982.537	9513.87	10852	12023.4	10671.3	9274.17	6837.75	8562.26	8887.15	627	11401
3260	M178T371	178.106	178.105	178.111	370.77	366.242	MS2_336363	0.896999	MA008349;MA003998;MA010348;MA010349;MA008539	N-acetyl-l-tyrosine ethyl ester;N-acetyl-l-tyrosine;O-benzyl-d-serine;O-benzyl-l-serine;N-acetylamphetamine	[M+H-C3H6O2]+;[M+H-CH2O2]+;[M+H-H2O]+;[M+H-H2O]+;[M+H]+	0.927382755350778;0.92527950693053;0.913402009313789;0.913096637855068;0.910962165489663		;HMDB0000866;;;	;C01657;;;	36546-50-6;537-55-3;10433-52-0;4726-96-9;14383-60-9	13289;68310;112114;78457;26660	Organic acids and derivatives|Carboxylic acids and derivatives|Amino acids, peptides, and analogues;Organic acids and derivatives|Carboxylic acids and derivatives|Amino acids, peptides, and analogues;Organic acids and derivatives|Carboxylic acids and derivatives|Amino acids, peptides, and analogues;Organic acids and derivatives|Carboxylic acids and derivatives|Amino acids, peptides, and analogues…	;urine;;;	;;;;	377.388	25	4	2	1	4	7	5	2	9100	38631.8	31575.4	34505.2	18103	11803.9	29017.3	4402.63	3787.71	15631	27132	29592.6	43767.1	8946.2	29059.6	19399.2	18213.4	28575.8	26950.7	33076.7
34344	M769T495	769.398	769.393	769.405	495.262	492.176	MS2_343810	0.897105	MA020208	Coprogen	[M+H]+	0.757155						Organic acids and derivatives|Carboxylic acids and derivatives|Amino acids, peptides, and analogues			497.372	43	7	5	8	7	7	3	6	773	1377.82	2735.95	1500.38	3262.34	3422.52	3507.84	3730.12	2882.48	1867.63	1156.32	2251.64	2668.39	1164.78	1580.66	1465.09	1676.57	1971.33	3099.58	3548.49
2469	M159T389_2	159.076	159.075	159.076	389.116	388.067	MS2_263813	0.89954	MA000273	L-citrulline	[M+H-NH3]+	0.998032		HMDB0000904	C00327	372-75-8	9750	Organic acids and derivatives|Carboxylic acids and derivatives|Amino acids, peptides, and analogues	urine		393.253	56	8	8	8	8	8	8	8	55848	445901	374952	399527	197554	208243	159709	235178	285751	181377	238969	235978	234694	326507	189339	229115	195337	349799	210008	408664
2857	M169T225	169.075	169.073	169.078	225.257	222.463	MS2_214565	0.901251	MA001229	Norharmane	[M+H]+	0.741099		HMDB0012897	C20157	244-63-3	64961	Organoheterocyclic compounds|Indoles and derivatives|Pyridoindoles	feces	Nodularia harveyana Thuret ex Bornet et Flahault;Nostoc carneum C. Agardh ex Bornet & Flahault;Nostoc commune Vaucher ex Bornet & Flahault;Pinellia pedatisecta;Anabaena cylindrica Lemmermann;Anabaena inaequalis (Kuetzing)Bornet & Flahault;Strychnos barnhartiana Krukoff.;Passiflora incarnata L.;Festuca arundinacea Schreb.;Lolium perenne L.;Polygala tenuifolia;Tribulus terrestris L.	226.207	8	4	0	1	1	1	0	1	9619	6341.17	6188.63	741.61	700.158	20623.5	1226.61	572.825	13331.8	1788.2	1409.48	1633.26	1267.24	2141.23	1865.12	1018.4	2426.06	3697.51	442.598	3328.91
18692	M443T129_2	443.228	443.227	443.233	129.318	112.486	MS2_239884	0.904409	MA027432;MA001866;MA016840;MA003742;MA016988	1-methylene-5.alpha.-androstan-3.alpha.-ol-17-one glucuronide;Cinobufagin;6,8-dihydroxy-2,2,4,4-tetramethyl-7-(3-methylbutanoyl)-9-(2-methylpropyl)-9h-xanthene-1,3-dione;Cinobufagin;Methyl 8-hydroxy-4,5,7,10,14,14-hexamethyl-6,17-dioxo-16-oxapentacyclo[13.2.2.0茅鹿?茅鹿驴茅虏聛.0猫聶?茅鹿驴茅聢娄?0茅聢?茅聢娄莽颅拢nonadeca-3,7-diene-9-carboxylate	[M+H-2H2O]+;[M+H]+;[M+H]+;[M+H]+;[M+H]+	0.952928639890013;0.946396911580085;0.942382018896948;0.935504153345158;0.883991814997361		;;;;	;C16931;;C16931;	362511-41-9;470-37-1;;470-37-1;	;11969542;;633349;	Lipids and lipid-like molecules|Steroids and steroid derivatives|Steroidal glycosides;Lipids and lipid-like molecules|Steroids and steroid derivatives|Steroid lactones;Organoheterocyclic compounds|Benzopyrans|1-benzopyrans;Lipids and lipid-like molecules|Steroids and steroid derivatives|Steroid lactones;	;;;;	;;;;	131.346	13	4	1	1	2	2	2	1	564	3929.79	1769.58	1004.37	1075.41	596.602	1526.79	1095.4	1168.3	1769.52	1310.22	1696.95	2033.85	1483.27	1502.56	1608.45	1343.13	1356.98	1235.47	1576.63
9528	M292T66	292.225	292.223	292.229	65.767	62.92	MS2_090677	0.904861	MA015449;MA025371;MA002429;MA013173;MA012946	1-octanone, 1-(4-fluorophenyl)-2-(1-pyrrolidinyl)-;Methanone, [1-(4-penten-1-yl)-1h-indol-3-yl](2,2,3,3-tetramethylcyclopropyl)-;Penbutolol;Terbinafine;9-nitrooleic acid	[M+H]+;[M+H-H2O]+;[M+H]+;[M+H]+;[M+H-2H2O]+	0.901498807935698;0.899988177668794;0.899483737961049;0.897219593607078;0.896431508648009		;;;HMDB0014995;HMDB0062738	;;C07416;C08079;	;1445578-20-0;38363-40-5;91161-71-6;875685-44-2	;;162302;;11645581	Organic oxygen compounds|Organooxygen compounds|Carbonyl compounds;Organoheterocyclic compounds|Indoles and derivatives|N-alkylindoles;;;Lipids and lipid-like molecules|Fatty Acyls|Fatty acids and conjugates	;;;urine;	;;;;	78.538	47	8	8	7	7	5	3	8	52767	9536.3	12928.4	5106.69	40785.6	17170.9	13469.9	12110.9	13539.5	316684	187566	546486	418878	195270	135782	454967	303779	9189.71	9520.19	17062
17995	M430T65	430.327	430.32	430.332	65.352	61.726	MS2_265754	0.911441	MA021882	N-oleoyl-phenylalanine	[M+H]+	0.835003		HMDB0062336				Organic acids and derivatives|Carboxylic acids and derivatives|Amino acids, peptides, and analogues			81.742	35	5	3	4	4	5	8	6	3710	10145.6	4860.53	4013.15	4234.42	2612.28	3661.81	3364.48	3189.21	29248.6	12186.7	31453.4	30914.4	17230.8	15314.5	18477.6	14267.8	4326.19	1113.01	3800.72
20343	M474T237	474.339	474.336	474.34	236.948	236.467	MS2_099922	0.913087	MA015624	N-nervonoyltaurine	[M+H]+	0.879506						Lipids and lipid-like molecules|Fatty Acyls|Fatty amides			238.398	8	0	8	0	0	0	0	0	1176	657.566	784.565	864.565	1082.45	991.944	1199.89	1243.18	1052.57	7935.33	2820.98	6018.76	2648.42	3222.06	2137.98	4637.48	1367.23	960.114	966.432	919.984
23599	M534T444	534.283	534.278	534.288	444.433	443.001	MS2_013091	0.915323	MA006948;MA012637;MA024430;MA018640	Ergovaline;1-palmitoyl-sn-glycero-3-phosphocholine;Cysteine conjugated cholic acid;Vicriviroc malate	[M+H]+;[M+K]+;[M+Na]+;[M+H]+	0.928672921936525;0.915857357238536;0.813300560473094;0.790968963999079		;HMDB0010382;;	;;;	;17364-16-8;;	104843;460602;;	Alkaloids and derivatives|Ergoline and derivatives|Lysergic acids and derivatives;Lipids and lipid-like molecules|Glycerophospholipids|Glycerophosphocholines;Lipids and lipid-like molecules|Steroids and steroid derivatives|Bile acids, alcohols and derivatives;Benzenoids|Benzene and substituted derivatives|Trifluoromethylbenzenes	;urine;;	;;;	446.358	28	5	4	3	6	6	3	1	625	3167.47	3354.22	1159.25	1343.96	1541.59	1036.93	3319.57	2836.2	1327.5	1129.82	2907.42	1633.39	1113.79	1529.91	639.679	1004.42	1009.15	1237.26	1344.64
371	M94T259	94.0639	94.0631	94.0646	259.255	257.986	MS2_174580	0.915958	MA000172	Aniline	[M+H]+	0.847049		HMDB0003012	C00292	62-53-3	6115	Benzenoids|Benzene and substituted derivatives|Aniline and substituted anilines	urine		281.476	64	8	8	8	8	8	8	8	34594	93556.6	36405	112014	27236.5	24090.9	53314.9	36899.6	86571.1	6688.3	13062.1	24646.4	11827	12521.7	4852.85	6648.02	8985.64	158109	31778.5	135407
35260	M793T38	792.585	792.581	792.588	37.9665	36.843	MS2_362354	0.916682	MA027257	1-o-hexadecyl-2-o-(4z,7z,10z,13z,16z,19z-docosahexaenoyl)-sn-glyceryl-3-phosphorylcholine	[M+H]+	0.703719		HMDB0013409		132213-85-5		Lipids and lipid-like molecules|Glycerophospholipids|Glycerophosphocholines	urine		40.073	56	8	8	8	8	8	8	8	232786	199353	115126	184822	81144.3	181756	160548	140645	229404	248440	266861	258438	225224	312873	377817	215594	321039	222957	233714	191891
35081	M789T194	788.54	788.537	788.543	193.511	192.535	MS2_364523	0.917944	MA008828;MA009885	1,2-dioleoyl-sn-glycero-3-phospho-l-serine;1-stearoyl-2-linoleoyl-sn-glycero-3-phospho-l-serine	[M+H]+;[M+H]+	0.999758553978285;0.998462872082138		HMDB0012390;HMDB0012380	;	70614-14-1;132014-81-4	6438639;9547091	Lipids and lipid-like molecules|Glycerophospholipids|Glycerophosphoserines;Lipids and lipid-like molecules|Glycerophospholipids|Glycerophosphoserines	serum;serum	;	195.101	56	8	8	8	8	8	8	8	21623	32679.9	12870.4	27727.8	24964.4	33797.7	30848.1	25625.7	29251.4	27024.7	53776.3	22515	22709	37641	44474.5	17974.8	18107	28421.9	19809.2	34940.4
11036	M315T80	315.251	315.25	315.252	80.2765	68.809	MS2_084085	0.925487	MA027185;MA027186;MA019654	12,13-dihydroxy-9z-octadecenoic acid;9,10-dihydroxy-12z-octadecenoic acid;Ncgc00381425-01!8-hydroxy-8-(3-octyloxiran-2-yl)octanoic acid	[M+H]+;[M+H]+;[M+H]+	0.915471315853299;0.853832144524166;0.834288415041244		;;	;;	263399-35-5;263399-34-4;	5282961.0;5282958.0;	Lipids and lipid-like molecules|Fatty Acyls|Fatty acids and conjugates;Lipids and lipid-like molecules|Fatty Acyls|Fatty acids and conjugates;Lipids and lipid-like molecules|Fatty Acyls|Lineolic acids and derivatives	;;	;;	83.45	56	8	7	8	8	8	8	8	30740	159294	131312	140301	46128.7	95866.7	61297.3	77911.5	114066	376565	567658	376565	483188	281154	449163	140173	229768	174644	78146.1	131655
21540	M496T619	496.336	496.335	496.338	619.108	615.146	MS2_096844	0.928958	MA012637;MA006977	1-palmitoyl-sn-glycero-3-phosphocholine;Lpc 16:0	[M+H]+;[M+H]+	0.956245227289825;0.846144770955148		HMDB0010382;	;	17364-16-8;	460602;86554	Lipids and lipid-like molecules|Glycerophospholipids|Glycerophosphocholines;Lipids and lipid-like molecules|Glycerophospholipids|Glycerophosphocholines	urine;	;	621.231	19	2	2	3	3	2	6	0	309	578.177	901.524	461.341	550.125	493.886	398.969	603.479	920.508	611.794	540.189	559.048	483.439	438.153	1401.35	588.821	669.136	744.465	465.238	422.78
28562	M629T440	629.298	629.294	629.307	439.95	437.403	MS2_082497	0.929805	MA013230;MA028349;MA020456	Gambogic acid;Repaglinide acyl-.beta.-d-glucuronide;Ncgc00168848-03_c32h46o11_carda-4,20(22)-dienolide, 6-(acetyloxy)-3-[(6-deoxy-3-o-methyl-beta-d-galactopyranosyl)oxy]-8,14-dihydroxy-, (3beta,8xi,9xi)-	[M+H]+;[M+H]+;[M+Na]+	0.969054971504081;0.94431283421269;0.887514492844368		;;	C10062;;	2752-65-0;1309112-13-7;	3451.0;;	Organoheterocyclic compounds|Benzopyrans|1-benzopyrans;Organic oxygen compounds|Organooxygen compounds|Carbohydrates and carbohydrate conjugates;Lipids and lipid-like molecules|Steroids and steroid derivatives|Steroidal glycosides	;;	;;	445.363	44	8	5	7	5	8	6	5	612	1977.55	3237.17	1722.63	2094.32	2332.61	942.359	1312.82	1440.69	1587.83	1268.1	1141.31	4659.22	1521.39	1018.72	2910.74	2830.11	893.6	390.295	661.571
14504	M371T146_1	371.09	371.088	371.092	145.711	134.234	MS2_213317	0.930981	MA025071;MA008553;MA012055;MA026579;MA021459	1,3,4,6-tetra-o-acetyl-.beta.-d-mannopyranose;1,2,3,4-tetra-o-acetyl-.beta.-d-glucopyranose;Decamethylcyclopentasiloxane;Asterric acid;Mmv010576	[M+Na]+;[M+Na]+;[M+H]+;[M+Na]+;[M+H]+	0.954441451807596;0.953714449090021;0.953458454767969;0.952770377662834;0.949369809217566		;;;;	;;;;	18968-05-3;13100-46-4;541-02-6;577-64-0;	314420.0;83136;10913;;	Organic acids and derivatives|Carboxylic acids and derivatives|Tetracarboxylic acids and derivatives;Organic acids and derivatives|Carboxylic acids and derivatives|Tetracarboxylic acids and derivatives;Organometallic compounds|Organometalloid compounds|Organosilicon compounds;Benzenoids|Benzene and substituted derivatives|Diphenylethers;Organoheterocyclic compounds|Pyridines and derivatives|Pheny…	;;;;	;;;Pestalotiopsis sp. RE-1214;Aspergillus sp.;	148.84	55	7	8	8	8	8	8	8	4476	54159.1	43733.8	38431.6	33956.3	44524.8	53634.9	45214.8	53519.8	52075.1	44269	55791.2	58170.3	49089.5	50523.4	54827.6	49187.7	51296.8	44134.7	54060.9
22646	M516T193	516.304	516.299	516.307	192.958	191.994	MS2_133161	0.935512	MA027807	Oleyloxyethylphosphorylcholine	[M+K]+	0.781638				84601-19-4	4589	Organic nitrogen compounds|Organonitrogen compounds|Quaternary ammonium salts			193.672	56	8	8	8	8	8	8	8	6228	12958.5	16401.5	11517.4	15606.6	15246	18527.1	22705.2	20061.9	24247.8	18564.2	22568.1	17548.9	19671	15752.5	23494.6	17544.3	16726.9	16646.5	21933.8
7794	M265T33	265.215	265.212	265.218	33.135	29.136	MS2_097213	0.936518	MA012721	12(s)-hydroxy-16-heptadecynoic acid	[M+H-H2O]+	0.725929				148019-74-3	5282972	Lipids and lipid-like molecules|Fatty Acyls|Fatty acids and conjugates			43	27	4	5	5	7	2	2	2	228027	2509.14	68591.5	133676	24704.1	5302.63	12068.3	6698.6	9773.76	88415.6	26516.2	64182.9	41995.6	37326.4	24528.7	124935	18489.7	93363.9	33864.9	8304.55
35790	M809T38_1	808.582	808.58	808.585	38.053	36.648	MS2_225204	0.936836	MA025214	1,2-dioleoyl-sn-glycero-3-phosphatidylcholine	[M+Na]+	0.991797		HMDB0062690		4235-95-4		Lipids and lipid-like molecules|Glycerophospholipids|Glycerophosphocholines	feces		44.267	57	8	8	8	8	8	8	8	1145578	1.50587e+06	1.02685e+06	1.47508e+06	722042	1.60603e+06	1.2735e+06	1.5207e+06	1.95081e+06	1.73154e+06	1.65791e+06	1.39943e+06	1.5361e+06	1.88353e+06	2.32695e+06	684383	1.81121e+06	1.81528e+06	2.35838e+06	2.32794e+06
35003	M787T38	786.598	786.594	786.601	38.122	36.843	MS2_387738	0.938656	MA025214;MA008641	1,2-dioleoyl-sn-glycero-3-phosphatidylcholine;1-stearoyl-2-linoleoyl-sn-glycero-3-phosphocholine	[M+H]+;[M+H]+	0.995765248301964;0.819634103509085		HMDB0062690;HMDB0008039	;	4235-95-4;27098-24-4	;6441487	Lipids and lipid-like molecules|Glycerophospholipids|Glycerophosphocholines;Lipids and lipid-like molecules|Glycerophospholipids|Glycerophosphocholines	feces;urine	;	50.72	57	8	8	8	8	8	8	8	734395	1.13324e+06	545678	945828	435633	1.50836e+06	812607	763399	1.32683e+06	2.0086e+06	2.10373e+06	1.45458e+06	1.92359e+06	2.0734e+06	1.99336e+06	621235	1.32878e+06	1.22223e+06	963732	1.51027e+06
25743	M575T148	575.5	575.497	575.504	147.735	146.192	MS2_389181	0.94106	MA008656;MA028012	2-linoleoyl-1-palmitoyl-sn-glycero-3-phosphoethanolamine;2-alahma [dmed-fahfa]	[M+H-C2H8NO4P]+;[M+H]+	0.936675530123647;0.779593582076121		HMDB0008928;	;	26662-95-3;	9546747;	Lipids and lipid-like molecules|Glycerophospholipids|Glycerophosphoethanolamines;	proteins;	;	149.683	53	8	6	8	8	8	7	8	3771	4761.51	2841.58	4941.86	1332.25	3110.88	2897.9	1798.72	2801.29	4184.26	7838.71	15153.5	3349.79	3608.42	3531.66	11455.2	2675.44	3071.71	1680.37	6539.82
8852	M282T309_2	282.189	282.188	282.19	308.969	306.398	MS2_281920	0.941461	MA008221	Nylidrin	[M+H-H2O]+	0.955194				447-41-6	4567	Benzenoids|Benzene and substituted derivatives|Phenylpropanes			320.848	16	0	0	2	0	0	8	6	2954	2013.79	1431.84	1328.39	2226.92	1993.71	1669.8	3200.37	1868.32	1122.68	1016.27	1057.91	1211.81	1210.17	1139.76	744.384	1043.82	1852.63	1507.45	1867.65
16249	M400T53	400.376	400.371	400.377	52.733	48.26	MS2_388038	0.942021	MA015737;MA027798;MA005924;MA028363	Demissidine;Oleic acid 2,6-diisopropylanilide;Demissidine;Solanine d	[M+H]+;[M+H-C3H6]+;[M+H]+;[M+H]+	0.931237261113801;0.927182821262735;0.908431684657086;0.883479984917401		;;;	;;;	;140112-65-8;;474-08-8	;;101379;	;Benzenoids|Benzene and substituted derivatives|Anilides;Lipids and lipid-like molecules|Steroids and steroid derivatives|Steroidal alkaloids;Lipids and lipid-like molecules|Steroids and steroid derivatives|Steroidal alkaloids	;;;	;;;	69.038	40	6	7	3	6	5	4	8	15588	33482.6	25726.4	24916.2	25691.8	19545.4	26044.4	18037.3	22024.1	15300.9	22216.8	10452.3	4727.02	21083.8	23758.7	7199.78	13848	23910.1	26899.5	21186.8
3632	M187T239	187.095	187.095	187.096	239.249	238.424	MS2_140523	0.942645	MA009696;MA025711	Isovaleryl-l-carnitine;2-methylbutyryl-l-carnitine	[M+H-C3H9N]+;[M+H-C3H9N]+	0.980207970000154;0.979940240839697		;	;	31023-24-2;256928-75-3	169235;6426901.0	Lipids and lipid-like molecules|Fatty Acyls|Fatty acid esters;Lipids and lipid-like molecules|Fatty Acyls|Fatty acid esters	;	;	240.548	56	8	8	8	8	8	8	8	53882	198659	198770	181588	41333.8	32738.1	25910.8	79906.6	49875.3	66338.4	81687.6	159661	95065.6	97159.5	69392.6	55196.2	94022.5	141247	41476.3	164902
2821	M168T336	168.075	168.075	168.084	336.19	325.846	MS2_256220	0.944166	MA004482	4-hydroxy-l-phenylglycine	[M+H]+	0.709996			C03493	22818-40-2	89853	Organic acids and derivatives|Carboxylic acids and derivatives|Amino acids, peptides, and analogues			337.937	56	7	8	8	8	8	8	8	2261	17928.7	4073.31	14932.4	15838.7	13171.3	12748.4	3196.01	16676.8	12500.8	12086.8	10488	13380.6	10646.8	14653.6	8300.73	7521.21	14096.7	14734.1	11944.4
1966	M147T261	147.112	147.111	147.117	260.776	258.477	MS2_274991	0.944465	MA003607;MA000286;MA009484	DL-Lysine;Lysine;D-pipecolinic acid	[M+H]+;[M+H]+;[M+NH4]+	0.997931433624554;0.997808654164852;0.997573523505187		HMDB0142894;HMDB0000182;HMDB0005960	C16440;C00047;	;56-87-1;1723-00-8	866;5962;736316	Organic acids and derivatives|Carboxylic acids and derivatives|Amino acids, peptides, and analogues;Organic acids and derivatives|Carboxylic acids and derivatives|Amino acids, peptides, and analogues;Organic acids and derivatives|Carboxylic acids and derivatives|Amino acids, peptides, and analogues	;urine;serum	;;	282.766	60	8	8	8	7	8	8	8	3726	22411.9	24624.1	39138.7	35150.3	20871.7	20891.8	8568.41	22424.9	13745.3	22377.8	11720.8	23710.8	18376.1	21576.8	17406.4	7640.25	20909.2	44945.6	23255.6
18376	M437T60	437.233	437.228	437.24	60.291	53.999	MS2_000677	0.947712	MA008348;MA014102;MA014300;MA009849;MA016732	Nonaethylene glycol;Hc toxin;Val-Tyr-Arg;Flurandrenolide;2-[5-[2-[2-[5-(2-hydroxybutyl)oxolan-2-yl]propanoyloxy]butyl]oxolan-2-yl]propanoic acid	[M+Na]+;[M+H]+;[M+H]+;[M+H]+;[M+Na]+	0.99897727899178;0.998941819840146;0.99851166273381;0.997386000620918;0.997164328155843		;;;HMDB0014984;	;C15676;;;	3386-18-3;83209-65-8;;1524-88-5;	4867;;;15209;	Organic oxygen compounds|Organooxygen compounds|Ethers;Organic acids and derivatives|Carboxylic acids and derivatives|Amino acids, peptides, and analogues;Organic acids and derivatives|Carboxylic acids and derivatives|Amino acids, peptides, and analogues;Lipids and lipid-like molecules|Steroids and steroid derivatives|Hydroxysteroids;Organic acids and derivatives|Carboxylic acids and derivatives|…	;;;urine;	;;;;	71.9	29	7	7	3	4	2	4	2	9142	107525	33824	21937.4	53431.1	14633.3	17478.6	37395.3	13694.3	16829.4	7595.65	22798.7	35087.2	12128.3	6137.5	28493	9089.93	4636.47	5327.66	4736.51
5006	M217T241	217.164	217.162	217.166	241.189	237.222	MS2_106709	0.948526	MA010064	N.omega.-propyl-l-arginine	[M+H]+	0.973517				137361-05-8	447180	Organic acids and derivatives|Carboxylic acids and derivatives|Amino acids, peptides, and analogues			244.767	51	7	8	8	8	6	7	7	1259	1076.94	2537.28	2871.39	2081.47	2830.17	2252.2	2862.64	2780.23	6451.62	4817.46	9097.21	4862.9	4213.5	3883.73	3547.28	6310.07	2684.56	1586.16	1662.79
16580	M406T390_1	406.13	406.129	406.135	390.318	389.397	MS2_101820	0.959885	MA000465;MA002394;MA001068;MA008617;MA026588	N-acetyl-d-lactosamine;Galacto-n-biose;Fluazifop-butyl;2-acetamido-2-deoxy-3-o-(.beta.-d-galactopyranosyl)-d-glucopyranose;Meropenem	[M+Na]+;[M+Na]+;[M+Na]+;[M+Na]+;[M+Na]+	0.947202633462568;0.943813193626123;0.941563538042623;0.938743714883075;0.913631118506638		HMDB0006583;;;;	C00611;C07278;C11029;;	32181-59-2;20972-29-6;69806-50-4;489-52-1;96036-03-2	119547;441248;50897;440994;60707.0	Lipids and lipid-like molecules|Fatty Acyls|Fatty acyl glycosides;Organic oxygen compounds|Organooxygen compounds|Carbohydrates and carbohydrate conjugates;Benzenoids|Benzene and substituted derivatives|2-phenoxypropionic acid esters;Organic oxygen compounds|Organooxygen compounds|Carbohydrates and carbohydrate conjugates;Organoheterocyclic compounds|Lactams|Beta lactams	proteins;;;;	;;;;	396.847	6	0	5	1	0	0	0	0	1139	2527.87	3323.55	2515.62	2073.71	3054.15	2573.95	3004.93	2320.71	3359.51	3090.95	2762.79	4096.06	2322.65	3127.64	2812.58	2560.88	3156.13	2335.28	3077.28
22579	M515T227	515.206	515.204	515.208	226.998	225.954	MS2_092957	0.960026	MA012083	5-methylcytidine	[2M+H]+	0.999616		HMDB0000982		2140-61-6	92918		urine		228.079	56	8	8	8	8	8	8	8	9961	13719.1	5794.97	5026.64	2789.2	5522.74	3204.44	3787.24	4585.53	17292.9	15495.6	10530.7	23861.9	35243.3	26759.7	2753.63	10631.1	10496.7	4519.48	6100.69
2137	M151T68	151.11	151.11	151.121	68.4955	66.926	MS2_362853	0.960586	MA008929	Triethylene glycol	[M+H]+	0.907405				112-27-6	8172	Organic oxygen compounds|Organooxygen compounds|Ethers			75.567	18	1	7	1	1	0	1	7	32519	50216.9	35961.7	4170.5	23933.8	31577.5	38114.8	25469.5	42098.1	200761	105605	236402	443624	134405	196746	369793	90113.3	25826.4	35406.3	32555.7
11212	M318T183	318.179	318.178	318.191	183.071	163.565	MS2_300249	0.961156	MA015523;MA027743	Ile-Trp;Leu-Trp	[M+H]+;[M+H]+	0.958067543431629;0.925854225734946		;	;	;5156-22-9	7019085.0;6992318.0	Organic acids and derivatives|Carboxylic acids and derivatives|Amino acids, peptides, and analogues;Organic acids and derivatives|Carboxylic acids and derivatives|Amino acids, peptides, and analogues	;	;	184.572	46	6	4	6	7	8	6	7	886	1631.9	1599.17	1980.27	3990.6	1943.79	1331.18	1770.57	2064.59	2123.39	1538.19	2136.44	2217.61	1366.07	1715.64	3791.33	1402.77	1633.11	1489.52	3339.94
31422	M695T405	695.13	695.122	695.132	405.206	403.971	MS2_176863	0.96279	MA014988;MA014029;MA014032;MA002648;MA013411	Adenosine monophosphate;Adenosine 2'-monophosphate;Adenosine 3'-monophosphate;Adenosine 5'-monophosphate;2'-deoxyguanosine 5'-monophosphate	[2M+H]+;[2M+H]+;[2M+H]+;[2M+H]+;[2M+H]+	0.986388914184186;0.985546913556842;0.984402510699723;0.984128482947033;0.968055511441864		;;HMDB0003540;HMDB0000045;HMDB0001044	;C00946;C01367;C00020;C00362	;130-49-4;84-21-9;61-19-8;902-04-5	1548880.0;;;6083;	;Organic oxygen compounds|Organooxygen compounds|Carbohydrates and carbohydrate conjugates;;Nucleosides, nucleotides, and analogues|Purine nucleotides|Purine ribonucleotides;Nucleosides, nucleotides, and analogues|Purine nucleotides|Purine deoxyribonucleotides	;;;urine;	;;;;	406.502	30	7	6	7	5	4	1	0	387	758.671	1044.67	848.306	1287.69	1300.19	1988.18	1381.75	1322.8	1752.43	1567.66	1670.01	1286.89	642.428	815.32	632.418	758.909	1117.93	1323.59	1673
1916	M146T153	146.059	146.058	146.059	152.78	145.753	MS2_376503	0.964275	MA001266;MA010222;MA001185;MA010182;MA011979	4-hydroxyquinoline;5-hydroxy-3,4-dihydro-2(1h)-quinolinone;4-oxo-4-(3-pyridyl)butanal;Quinolin-3-ol;O-desmethylquinidine	[M+H]+;[M+H-H2O]+;[M+H-H2O]+;[M+H]+;[M+H-C10H15NO]+	0.959436801000242;0.95383950800524;0.947530979883852;0.943640998078505;0.940327076362926		;;HMDB0062406;;	C06343;;C19567;;	611-36-9;30389-33-4;76014-80-7;580-18-7;70877-75-7	69141;169153;115084;11376;11587639	Organoheterocyclic compounds|Quinolines and derivatives|Quinolones and derivatives;Organoheterocyclic compounds|Quinolines and derivatives|Quinolones and derivatives;Organic oxygen compounds|Organooxygen compounds|Carbonyl compounds;;	;;;;	;;;;	163.541	44	5	2	7	8	8	3	7	20102	646412	123221	545655	71583.2	222894	337175	70912.7	224197	35532.1	14669.1	74606.7	46169.5	53884.5	33904.9	27281.5	42969.8	831489	199689	622292
16427	M403T429	403.252	403.25	403.254	428.633	426.822	MS2_089197	0.964576	MA004577;MA014897;MA027210;MA012294;MA003428	Gamabufotalin;Leu-Asp-Arg;Limaprost;16,16-dimethylprostaglandin e2;Telocinobufagin	[M+H]+;[M+H]+;[M+Na]+;[M+Na]+;[M+H]+	0.933401008544753;0.933176409883471;0.932225908188078;0.931937185245859;0.930717241950614		;;;;	C16962;;;;C17072	465-11-2;;74397-12-9;39746-25-3;472-26-4	259803;;3927.0;5283066;259991	Lipids and lipid-like molecules|Steroids and steroid derivatives|Steroid lactones;Organic acids and derivatives|Carboxylic acids and derivatives|Amino acids, peptides, and analogues;Lipids and lipid-like molecules|Fatty Acyls|Fatty acids and conjugates;Lipids and lipid-like molecules|Fatty Acyls|Eicosanoids;Lipids and lipid-like molecules|Steroids and steroid derivatives|Steroid lactones	;;;;	;;;;	429.58	56	8	8	8	8	8	8	8	2181	6770.99	3739.1	5769.43	2918.31	4489.69	3871.18	5408.33	4864.49	6706.74	3953.56	4953.68	9699.63	9777.18	7900.95	9059.85	7467.2	5646.38	4103.26	6233.44
4317	M202T100	202.178	202.177	202.179	100.305	96.043	MS2_007717	0.964845	MA007229	4-hydroxy-1-(2-hydroxyethyl)-2,2,6,6-tetramethylpiperidine	[M+H]+	0.732227					104301				106.09	11	4	4	0	0	1	0	2	2228	21682	26578.7	7756.21	4413.53	9570.6	12759.3	4343.65	4625.36	5398.53	3854.84	20019.8	6404.72	8324.63	4007.48	5781.71	4547.77	4989.46	6980.59	4655.68
6751	M248T319	248.149	248.147	248.15	319.323	318.475	MS2_275875	0.976838	MA025717	3-hydroxybutyrylcarnitine	[M+H]+	0.998716		HMDB0062735		875668-57-8		Lipids and lipid-like molecules|Fatty Acyls|Fatty acid esters			329.014	59	8	8	8	8	8	8	8	104432	114154	187756	231437	158270	250665	300899	149818	186843	60215.2	109497	129856	114236	122979	504860	331453	305936	298276	261472	153689
12	M60T267	60.0798	60.0793	60.0803	267.365	266.157	MS2_174722	0.978609	MA003349	Trimethylamine	[M+H]+	0.993458		HMDB0000906	C00565	75-50-3	1146	Organic nitrogen compounds|Organonitrogen compounds|Amines	urine	Homo sapiens (Exhaled breath);Lobaria laetevirens;Sticta fuliginosa;Sticta sylvatica;Ligusticum chuanxiung	269.669	56	8	8	8	8	8	8	8	13854	59847.7	73248.2	57845.3	57586.2	70249.5	63133.8	64127.8	58103	72830.5	66365.7	59997.5	74090.6	68401.9	68543.2	64168.6	71874.1	71406.4	52585.4	68984.8
25414	M569T116	569.311	569.308	569.313	115.915	103.506	MS2_001066	0.978913	MA013089	Leukotriene f4	[M+H]+	0.998574			C06462	83851-42-7	6307779	Lipids and lipid-like molecules|Fatty Acyls|Eicosanoids			120.009	36	8	8	4	4	3	0	8	3736	69591.4	22455.9	14072.4	20936.5	5344.53	12882.7	12643.3	4154.18	6357.47	6577.19	5489.46	9312.66	2483.28	3812.51	21670.5	3467.63	5091.32	2114.43	1707.35
4444	M205T256_2	205.096	205.095	205.097	256.046	255.283	MS2_254995	0.980902	MA000579;MA003829;MA003033	DL-tryptophan;Tryptophan;D-tryptophan	[M+H]+;[M+H]+;[M+H]+	0.987132700454122;0.971265634416371;0.709627088984151		HMDB0030396;HMDB0000929;HMDB0013609	C00078;C00078;C00806	73-22-3;73-22-3;4419-39-0	1148;6305;9060	Organoheterocyclic compounds|Indoles and derivatives|Indolyl carboxylic acids and derivatives;Organoheterocyclic compounds|Indoles and derivatives|Indolyl carboxylic acids and derivatives;Organoheterocyclic compounds|Indoles and derivatives|Indolyl carboxylic acids and derivatives	urine;urine;serum	;;	257.415	56	8	8	8	8	8	8	8	73982	182287	276904	179102	320681	339598	251123	354948	250185	263246	218519	234429	279917	180537	269426	240236	194566	170756	237602	206443
26065	M581T108	581.236	581.23	581.238	107.948	105.075	MS2_124694	0.98435	MA012770	Olmesartan medoxomil	[M+Na]+	0.89589				144689-63-4	130881	Benzenoids|Benzene and substituted derivatives|Biphenyls and derivatives			110.73	22	2	1	7	1	0	5	6	1288	4152.04	4194.32	2903.61	3065.43	3674.5	1912.21	3318.73	3377.11	1483.49	5748.76	4670.69	3997.79	4917.13	4569.27	5447.19	5351.78	29546.4	23511	20637.5
23646	M535T26	535.244	535.241	535.247	25.7815	24.859	MS2_277845	0.986041	MA021253;MA021284;MA021283;MA021019;MA019016	Fissinolide;3-deoxo-3beta-acetoxydeoxydihydrogedunin;3alpha-acetoxydihydrodeoxygedunin;Ncgc00385287-01_c26h40o10_2(3h)-furanone, 3-[2-[(1r,4as,5r,6r,8as)-5-[(beta-d-glucopyranosyloxy)methyl]decahydro-6-hydroxy-5,8a-dimethyl-2-methylene-1-naphthalenyl]ethylidene]dihydro-4-hydroxy-, (3e,4s)-;1-alaninechlamydocin_130134	[M+Na]+;[M+Na]+;[M+Na]+;[M+Na]+;[M+Na]+	0.982547885106633;0.982232904856466;0.977546861672615;0.961688256713947;0.925133045659675		;;;;	;;;;	;;;;	;;;;	Lipids and lipid-like molecules|Prenol lipids|Triterpenoids;;;Organic oxygen compounds|Organooxygen compounds|Carbohydrates and carbohydrate conjugates;Organic acids and derivatives|Carboxylic acids and derivatives|Amino acids, peptides, and analogues	;;;;	;;;;	27.67	32	0	0	8	0	8	8	8	11204	7118.41	744.042	9045.14	5375.51	7544.83	4856.38	1862.67	5156.39	5848.65	6387.47	4950.86	5079.84	4512.63	5262.72	3936.36	7937.47	2100.2	1619.45	1546.97
30759	M679T38	678.502	678.494	678.505	37.778	30.459	MS2_337876	0.989952	MA008830;MA008636	1-palmitoyl-2-lauroyl-sn-glycero-3-phosphorylcholine;1,2-ditetradecanoyl-sn-glycero-3-phosphocholine	[M+H]+;[M+H]+	0.981918316484485;0.976240262734575		;HMDB0007866	;	82765-47-7;18656-38-7	10676014;5459377	Lipids and lipid-like molecules|Glycerophospholipids|Glycerophosphocholines;Lipids and lipid-like molecules|Glycerophospholipids|Glycerophosphocholines	;proteins	;	46.25	37	6	5	5	5	5	5	5	8746	18946.7	10049.3	18977.5	15241.5	13636.2	29989.9	14327.4	11079	14821.5	37785.8	39870.4	38945	39557	18192.2	16525.7	22622.2	31922.6	23992.1	22921
12753	M343T338	343.196	343.193	343.205	337.691	323.057	MS2_080928	0.992388	MA014180;MA014562	Pro-Ala-Arg;Ala-Pro-Arg	[M+H]+;[M+H]+	0.909806560853282;0.90431090488084		;	;	;	;	Organic acids and derivatives|Carboxylic acids and derivatives|Amino acids, peptides, and analogues;Organic acids and derivatives|Carboxylic acids and derivatives|Amino acids, peptides, and analogues	;	;	354.778	73	8	8	8	8	8	8	8	2481	1637.05	2632.81	2381.24	2774.22	1209.94	2867.48	4044.02	2129.48	6047.73	10317.9	6422.6	9279.36	8081.66	5419.88	3734.21	4777.75	2045.16	1651.64	1648.82
24478	M551T457	551.266	551.261	551.269	456.76	453.721	MS2_075651	0.99375	MA013435;MA013089;MA024742	Manumycin a;Leukotriene f4;Versicotide c	[M+H]+;[M+H-H2O]+;[M+H]+	0.816115583149367;0.814640540035128;0.798550622896984		;;	C12111;C06462;	52665-74-4;83851-42-7;	4010.0;6307779.0;	Organic oxygen compounds|Organooxygen compounds|Carbonyl compounds;Lipids and lipid-like molecules|Fatty Acyls|Eicosanoids;Organic acids and derivatives|Carboxylic acids and derivatives|Amino acids, peptides, and analogues	;;	;;	457.989	26	1	6	4	3	5	4	3	335	2340.81	1836.93	1438.37	1461.14	1415.43	1431.24	1762.27	1741.76	1879.99	1733.48	2383.68	2365.84	2473.54	1448.07	2006.52	2675.69	1331.38	1699.71	4245.77
35261	M793T137	792.586	792.582	792.589	136.553	135.033	MS2_388969	0.994603	MA027187	1-hexadecyl-2-(8z,11z,14z-eicosatrienoyl)-sn-glycero-3-phosphocholine	[M+Na]+	0.784815				155575-01-2	1555	Lipids and lipid-like molecules|Glycerophospholipids|Glycerophosphocholines			138.676	56	8	8	8	8	8	8	8	156378	171350	92733.1	178843	41013.1	132894	151515	65584.2	205512	160997	251241	170115	148565	249478	292589	92290.8	227739	199727	222482	146173
19998	M468T196	468.307	468.305	468.309	195.651	194.706	MS2_364572	0.998001	MA010489	1-myristoyl-sn-glycero-3-phosphocholine	[M+H]+	0.977597		HMDB0010379		20559-16-4	460604	Lipids and lipid-like molecules|Glycerophospholipids|Glycerophosphocholines	serum		226.583	62	8	8	8	8	8	8	8	46135	115029	131104	92578.3	90431.2	132144	143855	137049	149536	145361	121292	127419	118877	131441	117011	204434	98466.9	174947	119931	125156
35719	M807T38_1	806.568	806.566	806.571	37.8835	36.843	MS2_218422	1.00054	MA008640	1-palmitoyl-2-docosahexaenoyl-sn-glycero-3-phosphocholine	[M+H]+	0.862288		HMDB0007991		59403-54-2	6441886	Lipids and lipid-like molecules|Glycerophospholipids|Glycerophosphocholines	urine		40.073	56	8	8	8	8	8	8	8	1556413	1.85273e+06	1.14054e+06	1.66396e+06	1.02557e+06	2.04336e+06	1.5256e+06	2.06735e+06	2.34305e+06	2.43221e+06	2.08444e+06	1.79215e+06	2.09135e+06	2.47181e+06	3.34431e+06	1.09892e+06	3.05695e+06	2.67472e+06	3.70682e+06	3.44756e+06
15111	M380T32_2	380.33	380.327	380.335	32.28	26.96	MS2_062702	1.00129	MA026946;MA001339	C-6 ceramide;Solanidine	[M+H-H2O]+;[M+H-H2O]+	0.98354444771497;0.962992807077476		;HMDB0003236	;C06543	124753-97-5;80-78-4	375405.0;65727	Lipids and lipid-like molecules|Sphingolipids|Ceramides;Lipids and lipid-like molecules|Steroids and steroid derivatives|Steroidal alkaloids	;serum	;	33.545	57	8	8	8	8	8	8	8	219229	100055	127693	76632.3	37084.7	59517	132442	66226.3	77503.9	182144	327370	143853	168503	248217	186251	71095.9	193456	79725.7	117498	69013.4
3663	M188T256	188.07	188.069	188.07	256.058	255.361	MS2_254970	1.0029	MA000579;MA003865	DL-tryptophan;Indolelactic acid	[M+H-NH3]+;[M+H-H2O]+	0.996832489933592;0.848671046005749		HMDB0030396;HMDB0000671	C00078;C02043	73-22-3;832-97-3	1148;92904	Organoheterocyclic compounds|Indoles and derivatives|Indolyl carboxylic acids and derivatives;Organoheterocyclic compounds|Indoles and derivatives|Indolyl carboxylic acids and derivatives	urine;urine	;	275.335	57	8	8	8	8	8	8	8	233986	594398	904864	585887	1.06601e+06	1.07955e+06	828998	1.16181e+06	771131	895035	725017	755313	958312	601734	898300	763359	710319	569557	804095	662069
7541	M261T65	261.129	261.128	261.13	64.958	52.936	MS2_000547	1.00508	MA009920;MA010284;MA021493;MA015577;MA015507	Purmorphamine;Diaveridine;Mmv023233;Leu-Glu;Ile-Glu	[M+2H]2+;[M+H]+;[M+H]+;[M+H]+;[M+H]+	0.98073952096172;0.973173382499201;0.973164713658965;0.972982696124501;0.972726478271198		;;;;	;;;;	483367-10-8;5355-16-8;;;	5284329;21453;;7009630.0;7009625.0	Organoheterocyclic compounds|Oxazinanes|Morpholines;Benzenoids|Benzene and substituted derivatives|Methoxybenzenes;Organoheterocyclic compounds|Quinolines and derivatives|Aminoquinolines and derivatives;Organic acids and derivatives|Carboxylic acids and derivatives|Amino acids, peptides, and analogues;Organic acids and derivatives|Carboxylic acids and derivatives|Amino acids, peptides, and analog…	;;;;	;;;;	68.038	59	8	8	5	5	8	8	8	19808	183874	100602	84269.7	124486	63234.7	91987.9	76759.8	32340.2	52537	27511	36635.6	63968.7	39149.4	29970.9	78141.5	36688.2	22186.3	20651.7	16673.1
18375	M437T95	437.233	437.23	437.235	94.811	84.577	MS2_000962	1.00523	MA014102;MA008348;MA014300;MA009849;MA016732	Hc toxin;Nonaethylene glycol;Val-Tyr-Arg;Flurandrenolide;2-[5-[2-[2-[5-(2-hydroxybutyl)oxolan-2-yl]propanoyloxy]butyl]oxolan-2-yl]propanoic acid	[M+H]+;[M+Na]+;[M+H]+;[M+H]+;[M+Na]+	0.999924047146813;0.999905916779867;0.999493467080853;0.998366698140674;0.998137884823204		;;;HMDB0014984;	C15676;;;;	83209-65-8;3386-18-3;;1524-88-5;	;4867;;15209;	Organic acids and derivatives|Carboxylic acids and derivatives|Amino acids, peptides, and analogues;Organic oxygen compounds|Organooxygen compounds|Ethers;Organic acids and derivatives|Carboxylic acids and derivatives|Amino acids, peptides, and analogues;Lipids and lipid-like molecules|Steroids and steroid derivatives|Hydroxysteroids;Organic acids and derivatives|Carboxylic acids and derivatives|…	;;;urine;	;;;;	99.77	29	8	7	1	2	2	1	8	19546	309553	68407.7	53686.9	92429.2	28378.9	69226.9	74739.3	27123.2	28829	23156.2	11794.2	46356.5	18414.2	22386.8	64342	18139.2	12186.8	6129.06	6588.45
6548	M245T400	245.076	245.075	245.08	400.488	399.278	MS2_143169	1.01505	MA015206	Pyroglu-Asp	[M+H]+	0.871862						Organic acids and derivatives|Carboxylic acids and derivatives|Amino acids, peptides, and analogues			401.679	10	0	5	1	0	3	1	0	1588	10787	12611.1	11018.5	15213.9	15003.1	13020.6	16712.8	15999.9	22763.3	3133.39	1964.1	1992.82	13626.9	1598.22	8881.35	1308.21	14612.2	17902.6	16682.8
22015	M505T453	505.174	505.17	505.177	453.068	448.643	MS2_006266	1.01599	MA002231	Melezitose	[M+H]+	0.713686		HMDB0011730	C08243	597-12-6	92817	Organic oxygen compounds|Organooxygen compounds|Carbohydrates and carbohydrate conjugates			455.159	54	8	6	8	8	8	8	8	567	2424.3	4705.69	1951.15	3016.86	1203.8	1965.66	1919.23	3250.86	3975.41	1795.09	2440.01	2010.77	1507.73	1424.24	1746.89	1662.78	2438.27	2063.52	3642.37
28572	M629T422	629.356	629.354	629.361	421.814	420.206	MS2_190778	1.02206	MA001289	Lopinavir	[M+H]+	0.721015		HMDB0015539	C12871	192725-17-0	92727	Organic acids and derivatives|Carboxylic acids and derivatives|Amino acids, peptides, and analogues	urine		423.06	15	4	0	1	3	2	5	0	303	478.39	2288.08	682.802	680.981	852.235	713.368	710.29	651.907	323.61	301.184	354.465	301.58	194.819	306.623	385.103	279.565	557.057	447.878	546.807
10238	M303T438	303.176	303.175	303.177	437.719	436.271	MS2_012978	1.02864	MA027875;MA015187;MA014737;MA014545	Arg-Gln;Gln-arg;Gly-Ala-Arg;Ala-Gly-Arg	[M+H]+;[M+H]+;[M+H]+;[M+H]+	0.911840559270734;0.763463204738872;0.722548467469177;0.709949178378365		;HMDB0028791;;	;;;	;;;	;;5496531.0;	Organic acids and derivatives|Carboxylic acids and derivatives|Amino acids, peptides, and analogues;Organic acids and derivatives|Carboxylic acids and derivatives|Amino acids, peptides, and analogues;Organic acids and derivatives|Carboxylic acids and derivatives|Amino acids, peptides, and analogues;Organic acids and derivatives|Carboxylic acids and derivatives|Amino acids, peptides, and analogues	;;;	;;;	439.614	56	8	8	8	8	8	8	8	3542	13284.4	42337.5	22145.6	19591.1	18284.8	25056.2	27373.7	32839.9	18341.2	38422.3	36512.8	21094.7	11322.5	12962.5	9360.75	10267.3	15411.1	16011.6	18506.9
17886	M428T168_2	428.372	428.37	428.373	168.196	167.33	MS2_098785	1.03101	MA025713;MA009687	Stearoylcarnitine;Stearoylcarnitine	[M+H]+;[M+H]+	0.987237440258863;0.860990209251226		HMDB0000848;HMDB0000848	;	1976-27-8;1976-27-8	;6426855	Lipids and lipid-like molecules|Fatty Acyls|Fatty acid esters;Lipids and lipid-like molecules|Fatty Acyls|Fatty acid esters	serum;	;	169.344	52	7	8	7	7	7	8	8	348090	309760	343481	794915	503443	605499	692457	793518	703939	550578	1.00395e+06	703105	569827	573863	1.23998e+06	715501	703284	575935	603018	637656
9100	M286T204	286.089	286.087	286.094	203.734	202.33	MS2_099476	1.03195	MA028192	N-acetylcytidine	[M+H]+	0.925062				3768-18-1					204.487	13	2	2	1	0	0	3	5	1043	5060.72	3631.52	4041.86	3434.89	4698.78	5871.07	4391.41	5549.38	5452.14	4935.53	4230.45	5757.54	2111.93	5718.29	2205.4	4881.03	4527.46	2060.02	5285.21
16766	M409T256	409.183	409.177	409.189	256.116	254.59	MS2_255010	1.03229	MA000579	DL-tryptophan	[2M+H]+	0.725004		HMDB0030396	C00078	73-22-3	1148	Organoheterocyclic compounds|Indoles and derivatives|Indolyl carboxylic acids and derivatives	urine		262.614	45	7	4	6	7	8	8	5	2331	3391.84	3116.95	1881.49	4701.16	4662.4	2808.36	4800.61	2866.09	4942.54	2078.32	5094.29	3333.12	3576.98	4001.23	2967.23	3877.31	2089.58	3285.26	3819.8
33939	M759T38	758.569	758.566	758.571	38.4165	36.843	MS2_238736	1.03963	MA025125;MA008638	1-hexadecanoyl-2-octadecadienoyl-sn-glycero-3-phosphocholine;1-palmitoyl-2-linoleoyl-sn-glycero-3-phosphocholine	[M+H]+;[M+H]+	0.993780026351657;0.948412958699188		;HMDB0007973	;	130614-06-1;159701-21-0	6439299.0;5287971	Lipids and lipid-like molecules|Glycerophospholipids|Glycerophosphocholines;Lipids and lipid-like molecules|Glycerophospholipids|Glycerophosphocholines	;urine	;	42.958	56	8	8	8	8	8	8	8	3171756	4.54617e+06	3.00922e+06	6.53136e+06	2.89541e+06	8.01642e+06	7.06485e+06	4.76056e+06	7.3574e+06	8.44569e+06	1.10774e+07	5.90105e+06	7.37838e+06	7.28894e+06	8.92219e+06	2.68268e+06	5.78094e+06	6.74173e+06	5.83625e+06	7.57688e+06
20677	M480T196_2	480.308	480.306	480.309	195.546	188.281	MS2_240985	1.04635	MA012873	1-oleoyl-sn-glycero-3-phosphoethanolamine	[M+H]+	0.912126		HMDB0011506		89576-29-4	9547071	Lipids and lipid-like molecules|Glycerophospholipids|Glycerophosphoethanolamines	proteins		196.441	57	8	8	8	8	8	8	8	303186	731269	652455	675148	624508	670709	908590	754520	721955	699743	970896	741287	729486	1.02192e+06	863523	539018	756007	780237	703848	617474
33388	M744T174	743.602	743.598	743.604	174.326	173.658	MS2_327574	1.05444	MA019809	Ncgc00384699-01!(2e,6e,10e)-3,7,11,15,19,23,27,31,35-nonamethylhexatriaconta-2,6,10,34-tetraene-1,15,19,23,27,31-hexol	[M+Na]+	0.75496						Lipids and lipid-like molecules|Prenol lipids|Polyprenols			175.202	8	1	0	0	0	0	0	7	789	3007.22	2693.12	2476.62	1825.7	3034.45	3113.91	382.191	2746.63	2751.24	2591.06	2876.5	2715.26	2452.43	3187.6	2420.74	3012.45	3321.35	3612.02	3309.95
5992	M235T297	235.166	235.164	235.167	297.076	296.14	MS2_315029	1.05584	MA010859	Dl-norvaline	[2M+H]+	0.983792				760-78-1	824	Organic acids and derivatives|Carboxylic acids and derivatives|Amino acids, peptides, and analogues			297.161	9	0	0	0	0	4	5	0	7835	10748.2	13962.7	9925.5	10976.3	11537.9	12890.8	10900.4	15310.9	24093.8	22665.7	24350.4	16296.1	19426.5	18786.2	32376	21288.7	12084.8	13004.2	14535.6
4898	M215T20	215.069	215.067	215.071	19.7865	19.056	MS2_083300	1.06444	MA012231;MA004697	2,4'-dihydroxybenzophenone;Phenyl salicylate	[M+H]+;[M+H]+	0.983920563318935;0.983337954697615		;HMDB0032018	;C14163	606-12-2;118-55-8	220295;8361	Benzenoids|Benzene and substituted derivatives|Benzophenones;	;proteins	;	34.374	44	8	5	6	7	6	4	7	452	683.966	821.574	816.401	671.291	804.047	811.466	542.474	708.702	667.043	1603.16	1706.71	818.213	811.36	679.664	1626.93	961.549	578.51	1668.73	1126.15
2044	M149T197_2	149.106	149.104	149.107	196.952	187.95	MS2_051100	1.06516	MA009147	Totarol	[M+H-C10H18]+	0.745793				511-15-9	92783	Lipids and lipid-like molecules|Prenol lipids|Diterpenoids			214.193	53	8	6	8	8	6	7	8	3601	10038.5	24255.7	15766.4	16058.2	31454.1	17070.6	37613.3	24184.9	3087.04	2320.31	815.849	477.608	681.421	542.007	1030.47	2725.81	4098.74	5290.38	10282.1
5833	M232T436	232.14	232.138	232.145	436.134	426.726	MS2_075485	1.06823	MA010274;MA012575	Arg-gly;Gly-Arg	[M+H]+;[M+H]+	0.983143531353676;0.976607529907928		;	;	2418-67-9;18635-55-7	142765;6426706	Organic acids and derivatives|Carboxylic acids and derivatives|Amino acids, peptides, and analogues;Organic acids and derivatives|Carboxylic acids and derivatives|Amino acids, peptides, and analogues	;	;	443.053	30	3	8	2	2	2	7	4	8110	28463.4	71486.9	83551.2	44433.5	49193.7	53304	83935.6	51669.3	80800.4	111830	204285	56440.7	18422.6	32653.7	29385.6	29935.7	36440.2	45443	31748.6
6330	M241T371	241.154	241.153	241.155	371.391	356.055	MS2_053795	1.06864	MA008020;MA020014;MA006856;MA026647;MA027490	Pheniramine;Npe_241.1335_10.3;Mmv054312;1,2-benzenediamine, 4-methyl-n1-(3-phenylpropyl)-;Heptanedioic acid, 1-(2-cyclopentylidenehydrazide)	[M+H]+;[M+H]+;[M+H]+;[M+H]+;[M+H]+	0.957339211948081;0.95512480909916;0.953206159071278;0.95242597081475;0.951728082495232		HMDB0015557;;;;	;;;;	86-21-5;;;749886-87-1;1136466-93-7	4761;;901734;;	Organoheterocyclic compounds|Pyridines and derivatives|Pheniramines;;Organoheterocyclic compounds|Quinolines and derivatives|Pyrroloquinolines;Benzenoids|Benzene and substituted derivatives|Phenylpropylamines;Lipids and lipid-like molecules|Fatty Acyls|Fatty acids and conjugates	urine;;;;	;;;;	371.999	61	8	8	8	8	8	8	8	66339	214635	223550	243473	225483	243634	251512	227008	369532	266490	241696	290620	239611	215399	249977	239202	225868	283259	278460	329529
10340	M305T475	304.999	304.997	305	474.977	471.953	MS2_355618	1.06888	MA002618;MA012875;MA002196;MA002621;MA000116	Glucose 1-phosphate;.alpha.-d-mannose 1-phosphate;D-fructose 6-phosphate;D-glucose 6-phosphate;D-mannose 6-phosphate	[M-H+2Na]+;[M-H+2Na]+;[M-H+2Na]+;[M-H+2Na]+;[M-H+2Na]+	0.925814735284637;0.919424534917705;0.888581192194207;0.844991605121503;0.833142496584028		HMDB0001586;;HMDB0000124;;HMDB0001078	C00103;;C00085;C00092;C00275	59-56-3;15978-07-1;643-13-0;56-73-5;3672-15-9	439165;439279;69507;439284;65127	Organic oxygen compounds|Organooxygen compounds|Carbohydrates and carbohydrate conjugates;Organic oxygen compounds|Organooxygen compounds|Carbohydrates and carbohydrate conjugates;Organic oxygen compounds|Organooxygen compounds|Carbohydrates and carbohydrate conjugates;Organic oxygen compounds|Organooxygen compounds|Carbohydrates and carbohydrate conjugates;Organic oxygen compounds|Organooxygen c…	saliva;;serum;;	;;;;	487.23	70	8	8	8	8	8	8	8	1552	10282	21941.9	8426.56	10219.7	24375.6	11800.1	10054.1	9939.72	31978.9	21157.2	9573.67	28740.9	10521.9	25117.7	24623.3	9274.3	9792.44	23600.3	11397.3
1413	M132T473	132.1	132.1	132.101	472.879	471.891	MS2_310793	1.06943	MA002006;MA000156;MA003578	Creatine;Leucine;DL-leucine	[M+H]+;[M+H]+;[M+H]+	0.968815866966438;0.831903625810655;0.831847040078908		HMDB0000064;HMDB0000687;HMDB0062203	C00300;C00123;C16439	57-00-1;61-90-5;	586;6106;857	Organic acids and derivatives|Carboxylic acids and derivatives|Amino acids, peptides, and analogues;Organic acids and derivatives|Carboxylic acids and derivatives|Amino acids, peptides, and analogues;Organic acids and derivatives|Carboxylic acids and derivatives|Amino acids, peptides, and analogues	urine;urine;	;;	475.083	8	1	5	0	0	1	1	0	5251	70537.4	72633.2	82355.7	82430.3	88620.5	86588.7	19634.2	79392.2	50992	16347.9	22403.9	94146	66982.4	103511	31849.1	17911.1	73183.3	97261.6	77236.5
1168	M126T294_2	126.022	126.021	126.022	294.131	293.258	MS2_222178	1.0699	MA001383	Taurine	[M+H]+	0.997858		HMDB0000251	C00245	107-35-7	1123	Organic acids and derivatives|Organic sulfonic acids and derivatives|Organosulfonic acids and derivatives	urine	Axinella polypoides;Bos taurus domesticus;Homo sapiens (Urine);Lycium chinense	295.552	56	8	8	8	8	8	8	8	942508	3.92648e+06	3.39092e+06	4.09132e+06	3.52181e+06	3.91756e+06	3.80086e+06	4.26974e+06	3.54059e+06	4.95398e+06	4.75993e+06	5.10777e+06	4.90435e+06	4.18056e+06	5.2029e+06	3.9401e+06	4.27661e+06	3.60288e+06	4.14506e+06	4.14592e+06
13608	M356T51_2	356.35	356.349	356.351	50.587	48.26	MS2_362624	1.07099	MA026562	Arachidoyl ethanolamide	[M+H]+	0.992738				94421-69-9	3787294	Organic nitrogen compounds|Organonitrogen compounds|Amines			53.61	45	7	0	8	7	8	6	8	32656	36930.9	64415.5	51070.5	45407.4	41799.7	54245.8	35474.4	52488.7	121681	64255.7	151639	158985	83173.7	67818.4	124093	71639.3	55552.4	53596.1	38092.3
28564	M629T125	629.311	629.307	629.313	124.873	121.367	MS2_001283	1.0776	MA013230;MA020324;MA028349;MA020456	Gambogic acid;Ncgc00384618-01_c33h50o10_(1beta,3beta,9xi,11alpha,14xi)-1,3,11-trihydroxyfurosta-5,20(22),25-trien-27-yl beta-d-glucopyranoside;Repaglinide acyl-.beta.-d-glucuronide;Ncgc00168848-03_c32h46o11_carda-4,20(22)-dienolide, 6-(acetyloxy)-3-[(6-deoxy-3-o-methyl-beta-d-galactopyranosyl)oxy]-8,14-dihydroxy-, (3beta,8xi,9xi)-	[M+H]+;[M+Na]+;[M+H]+;[M+Na]+	0.93064793525996;0.908024397998062;0.907469937717649;0.85405938245436		;;;	C10062;;;	2752-65-0;;1309112-13-7;	3451.0;;;	Organoheterocyclic compounds|Benzopyrans|1-benzopyrans;Lipids and lipid-like molecules|Steroids and steroid derivatives|Steroidal glycosides;Organic oxygen compounds|Organooxygen compounds|Carbohydrates and carbohydrate conjugates;Lipids and lipid-like molecules|Steroids and steroid derivatives|Steroidal glycosides	;;;	;;;	126.386	11	6	1	2	1	1	0	0	567	7525.22	3057.96	2932.67	4986.58	1804.8	2682.86	2928.32	1871.64	2774.91	2102.63	2801.29	3159.11	2550.94	2265.75	3711.14	2259.44	1951.38	969.165	2201.64
3161	M176T389_2	176.102	176.101	176.103	388.964	388.067	MS2_176572	1.07965	MA000273;MA000029;MA010388	L-citrulline;Citrulline;N-carboxyethyl-.gamma.-aminobutyric acid	[M+H]+;[M+H]+;[M+H]+	0.999708738404641;0.992046602766627;0.839454698002551		HMDB0000904;HMDB0000904;HMDB0002201	C00327;C00327;	372-75-8;372-75-8;4386-03-2	9750;833;2572	Organic acids and derivatives|Carboxylic acids and derivatives|Amino acids, peptides, and analogues;Organic acids and derivatives|Carboxylic acids and derivatives|Amino acids, peptides, and analogues;Organic acids and derivatives|Carboxylic acids and derivatives|Amino acids, peptides, and analogues	urine;;feces	;;	392.464	56	8	8	8	8	8	8	8	28287	205913	174104	167603	89327.3	108529	83576.7	118323	135200	88102.1	115389	111451	115207	151615	81628.9	109431	91077.1	166733	104400	191152
606	M105T36	105.069	105.068	105.07	36.351	34.775	MS2_069729	1.08164	MA000750;MA003066;MA001728;MA000217;MA000218	Phenylethylamine;1-phenylethanol;2-methylbenzyl alcohol;3-methylbenzyl alcohol;4-methylbenzyl alcohol	[M+H-NH3]+;[M+H-H2O]+;[M+H-H2O]+;[M+H-H2O]+;[M+H-H2O]+	0.996323473062097;0.995383178923566;0.994033424373982;0.993383812957332;0.991594121878502		HMDB0012275;HMDB0032619;;;HMDB0041609	C05332;C07112;C07213;C07216;C06757	64-04-0;98-85-1;89-95-2;587-03-1;589-18-4	1001;7409;6994;11476;11505	Benzenoids|Benzene and substituted derivatives|Phenethylamines;;Benzenoids|Benzene and substituted derivatives|Benzyl alcohols;Benzenoids|Benzene and substituted derivatives|Benzyl alcohols;Benzenoids|Benzene and substituted derivatives|Benzyl alcohols	urine;saliva;;;	Pseudomonas pseudoalcaligenes;Ephedra sinica;Acacia rigidula Benth.;Desmodium gangeticum;Lyallia kerguelensis;Sida cordifolia;Musa sapientum;Prunus dulcis var. amara;;;;	48.334	61	8	8	8	8	8	8	8	447629	300211	446236	358149	293987	339788	384134	276650	339661	350421	358371	339071	450365	347556	248414	322002	567427	375972	310709	301806
20729	M481T101	481.259	481.257	481.261	100.661	97.285	MS2_001063	1.0824	MA014998;MA019066;MA027398;MA020430;MA012098	17-trifluoromethylphenyltrinorprostaglandin f2.alpha. isopropyl ester;Vedelianin;Neoandrographolide;Ncgc00381205-01_c27h38o6_(5xi,8alpha,9xi,10alpha)-14-acetoxy-15-{[(2z)-2-methyl-2-butenoyl]oxy}kaur-16-en-18-oic acid;Decaethylene glycol	[M+H-H2O]+;[M+H]+;[M+H]+;[M+Na]+;[M+Na]+	0.999548906179591;0.976844354731347;0.973888194418806;0.943764728154857;0.741075862100472		;;;;	;;;;	;;27215-14-1;;5579-66-8	;;1800558.0;;79689	Lipids and lipid-like molecules|Fatty Acyls|Eicosanoids;Organoheterocyclic compounds|Benzopyrans|1-benzopyrans;Lipids and lipid-like molecules|Prenol lipids|Terpene glycosides;Lipids and lipid-like molecules|Prenol lipids|Diterpenoids;Organic oxygen compounds|Organooxygen compounds|Ethers	;;;;	;;;;	103.98	56	8	8	8	8	8	8	8	21119	195074	70530.3	41342.6	83131.6	17608.5	43056.8	62552.9	16972.2	15030.1	10759.7	25208	19080.4	10555.1	12178.6	108321	15835.1	6612.85	4710.13	3270.93
30938	M683T511	683.316	683.314	683.32	511.201	509.724	MS2_076294	1.08292	MA017787	Ncgc00384793-01_c32h52o14_(2e,6e,10e)-14-{[2-o-(beta-d-glucopyranosyl)-beta-d-glucopyranosyl]oxy}-4-hydroxy-2,6,10,14-tetramethyl-2,6,10,15-hexadecatetraenoic acid	[M+Na]+	0.738442						Lipids and lipid-like molecules|Fatty Acyls|Fatty acyl glycosides			512.539	7	5	1	1	0	0	0	0	291	501.023	871.593	657.799	916.292	976.853	1135.59	679.628	723.515	879.758	647.644	903.75	890.143	417.939	460.77	579.393	640.069	664.164	908.47	780.235
33938	M759T144_1	758.57	758.566	758.572	143.805	142.733	MS2_327029	1.08418	MA025125;MA008638	1-hexadecanoyl-2-octadecadienoyl-sn-glycero-3-phosphocholine;1-palmitoyl-2-linoleoyl-sn-glycero-3-phosphocholine	[M+H]+;[M+H]+	0.994969091410026;0.936780134416723		;HMDB0007973	;	130614-06-1;159701-21-0	6439299.0;5287971	Lipids and lipid-like molecules|Glycerophospholipids|Glycerophosphocholines;Lipids and lipid-like molecules|Glycerophospholipids|Glycerophosphocholines	;urine	;	145.356	56	8	8	8	8	8	8	8	4696146	5.34486e+06	4.16716e+06	9.42538e+06	2.3085e+06	6.97544e+06	1.04489e+07	3.74233e+06	8.31958e+06	7.65687e+06	1.15413e+07	5.82927e+06	7.96516e+06	8.48221e+06	9.93252e+06	3.16026e+06	7.27411e+06	8.01229e+06	8.11945e+06	8.34462e+06
3121	M175T450	175.118	175.118	175.119	449.737	435.464	MS2_231153	1.08603	MA010804;MA000178;MA014474;MA002380	DL-arginine;Arginine;Ser-Ser-Arg;N-.alpha.-acetyl-l-ornithine	[M+H]+;[M+H]+;[M+2H]2+;[M+H]+	0.999652335967355;0.999643600353629;0.987199009109831;0.986764800445589		;HMDB0000517;;HMDB0003357	C00792;C00062;;C00437	7200-25-1;74-79-3;;6205-08-9	232;6322;9884684.0;439232	Organic acids and derivatives|Carboxylic acids and derivatives|Amino acids, peptides, and analogues;Organic acids and derivatives|Carboxylic acids and derivatives|Amino acids, peptides, and analogues;Organic acids and derivatives|Carboxylic acids and derivatives|Amino acids, peptides, and analogues;Organic acids and derivatives|Carboxylic acids and derivatives|Amino acids, peptides, and analogues	;urine;;urine	;;;	457.322	75	7	7	8	8	7	8	8	64300	652155	1.74895e+06	349649	632368	518876	985955	793028	668878	483053	894869	816961	582646	1.13827e+06	1.0018e+06	1.15243e+06	810688	684786	1.14567e+06	901082
33041	M735T38	734.565	734.561	734.568	38.3745	36.843	MS2_158138	1.08607	MA003997;MA025110;MA008635;MA009570	PC(16:0/16:0);1-stearoyl-2-myristoyl-sn-glycero-3-phosphocholine;1-myristoyl-2-stearoyl-sn-glycero-3-phosphocholine;1-(1z-octadecenyl)-2-(5z,8z,11z,14z-eicosatetraenoyl)-sn-glycero-3-phosphoethanolamine	[M+H]+;[M+H]+;[M+H]+;[M+H-H2O]+	0.976227226965452;0.918941934116352;0.91841231757982;0.743747387381576		HMDB0000564;HMDB0008031;HMDB0007871;HMDB0005779	C00157;;;	63-89-8;20664-02-2;76343-22-1;144371-69-7	452110;;131150;9547058	Lipids and lipid-like molecules|Glycerophospholipids|Glycerophosphocholines;Lipids and lipid-like molecules|Glycerophospholipids|Glycerophosphocholines;Lipids and lipid-like molecules|Glycerophospholipids|Glycerophosphocholines;Lipids and lipid-like molecules|Glycerophospholipids|Glycerophosphoethanolamines	urine;urine;urine;proteins	;;;	45.015	48	5	8	7	8	7	7	6	286152	487293	176737	234511	137231	397514	284431	263260	412286	379386	375068	231599	265976	228766	213259	94346.9	237886	282218	186265	391266
24983	M561T397	561.086	561.082	561.091	396.587	395.264	MS2_276933	1.0903	MA001758;MA026785	Lithospermic acid;3,8''-biapigenin	[M+Na]+;[M+Na]+	0.810385559652032;0.786077216505292		;HMDB0038856	C08745;	28831-65-4;101140-06-1	6441498;	;Phenylpropanoids and polyketides|Flavonoids|Biflavonoids and polyflavonoids	;	;Garcinia dulcis;Garcinia xanthochymus;Hypericum aucheri;Hypericum maculatum;Hypericum perforatum;Hypericum thasium;Fagopyrum esculentum	397.697	28	5	2	2	4	8	6	1	391	1473.86	853.704	783.487	955.27	1024.96	859.373	845.662	819.894	1232.81	1226.31	917.612	1331.96	1250.33	741.271	1048.59	808.249	989.272	872.081	1196.1
24959	M560T413	560.336	560.334	560.338	413.322	412.213	MS2_012643	1.09092	MA027751;MA024055	1-oleoyl-sn-glycero-3-phosphocholine;Glutamate conjugated cholic acid	[M+K]+;[M+Na]+	0.802853832269265;0.784417289023611		HMDB0002815;	;	19420-56-5;	;	Lipids and lipid-like molecules|Glycerophospholipids|Glycerophosphocholines;Lipids and lipid-like molecules|Steroids and steroid derivatives|Bile acids, alcohols and derivatives	serum;	;	414.461	14	1	1	2	2	5	3	0	271	1157.69	1532.28	1037.59	1359.05	1094.66	1146.16	1646	1704.01	1375	1344.23	1963.65	1099.96	914.098	1116.06	1181.54	1196.06	980.089	1491.94	592.467
27782	M613T105	613.44	613.439	613.442	105.079	103.867	MS2_077461	1.09214	MA002026	Oxandrolone	[2M+H]+	0.99636		HMDB0014759	C07346	53-39-4	5878	Lipids and lipid-like molecules|Steroids and steroid derivatives|Steroid lactones	urine		106.871	16	0	8	0	0	0	0	8	15674	1666.11	1187.32	1077.6	1022.24	1027.06	1829.19	1173.6	1344.99	92428.5	38126.5	72322.8	152841	48788.1	52324.7	146317	46195.6	1454.01	1241	1723.24
3886	M193T284	193.117	193.115	193.12	283.863	279.133	MS2_003813	1.09304	MA010114	Trans-3'-hydroxycotinine	[M+H]+	0.778949				34834-67-8	107963	Organoheterocyclic compounds|Pyridines and derivatives|Pyrrolidinylpyridines			297.818	18	1	2	1	1	1	0	8	16792	148867	11515.3	25806.8	7712.77	7273.53	16993.3	8976.69	20173.6	3187.37	4817.93	9009.64	981.441	823.173	2798.81	3479.97	4771.81	40720.2	520.862	33593.4
26387	M587T449	587.264	587.258	587.269	448.547	429.973	MS2_231273	1.0936	MA007605;MA001633	Irinotecan hydrochloride;Baccatin iii	[M+H]+;[M+H]+	0.727181379962945;0.710801190188038		;	;C11900	;27548-93-2	74990;65366	;Lipids and lipid-like molecules|Prenol lipids|Diterpenoids	;	;	450.289	29	1	3	5	6	7	7	0	395	775.554	1348.8	785.126	1649.76	817.775	1091.25	1416.81	1342.46	884.837	1059.12	540.081	440.501	933.402	1166.73	1997.47	1329.86	878.277	1306.82	1020.3
633	M106T336	106.085	106.084	106.085	335.873	324.263	MS2_282293	1.09456	MA000295	Diethanolamine	[M+H]+	0.923541		HMDB0004437	C06772	111-42-2	8113	Organic nitrogen compounds|Organonitrogen compounds|Amines	urine		338.783	38	1	0	6	6	5	8	7	2820	5420.93	4730.06	4417.86	1958.56	5681.82	5192.63	5232.71	4862.29	6545.02	5660.21	5740.75	8138.87	7751.73	6671.66	6162.63	7076.52	1956.03	2890.55	1749.71
4932	M216T391	216.062	216.061	216.063	391.231	390.374	MS2_176607	1.10974	MA007913	sn-Glycerol 3-phosphoethanolamine	[M+H]+	0.991228					123874	Lipids and lipid-like molecules|Glycerophospholipids|Glycerophosphoethanolamines			391.987	56	8	8	8	8	8	8	8	19819	19334.9	47289.7	26886.8	25997.7	38941.5	38092.6	31084.6	24779.5	15196.6	24976.9	11154.2	16841.7	20591.2	33844.3	7066.56	9923.67	54751.8	20973.4	30150.9
12042	M332T397	332.075	332.073	332.082	397.425	395.884	MS2_082155	1.11313	MA002656;MA000043	2'-deoxyadenosine 5'-monophosphate;Damp	[M+H]+;[M+H]+	0.967096689603232;0.966933025506007		HMDB0000905;HMDB0000905	C00360;C00360	653-63-4;653-63-4	12599;621	Nucleosides, nucleotides, and analogues|Purine nucleotides|Purine deoxyribonucleotides;Nucleosides, nucleotides, and analogues|Purine nucleotides|Purine deoxyribonucleotides	proteins;	;	399.402	20	5	0	3	3	1	1	7	1951	4967.39	2815.86	2497.53	5111.96	5097.91	2447.71	1627.79	1476.58	8911.03	7853.63	7919.57	9217.51	8618.16	9921.7	7064.44	7437.67	4518.51	4500.39	1600.98
36731	M835T56	834.597	834.593	834.599	56.338	54.079	MS2_381532	1.11548	MA025113;MA025210	1-stearoyl-2-docosahexaenoyl-sn-glycero-3-phosphocholine;1-docosahexaenoyl-2-stearoyl-sn-glycero-3-phosphocholine	[M+H]+;[M+H]+	0.998747463110206;0.894128886783519		HMDB0008057;HMDB0008727	;	59403-52-0;99264-99-0	;	Lipids and lipid-like molecules|Glycerophospholipids|Glycerophosphocholines;Lipids and lipid-like molecules|Glycerophospholipids|Glycerophosphocholines	urine;urine	;	66.045	11	0	1	2	1	0	1	5	26285	32533.6	18329.1	33776.8	21760.5	28675.2	34507.2	33242.4	32205.5	39577.6	40139.3	32410.4	39894.6	42134.3	51432.1	9906.62	34409.5	30620.7	50481.6	37232.2
1323	M130T230	130.096	130.095	130.097	230.181	216.943	MS2_093033	1.11941	MA026015;MA005209;MA010978;MA010804	.beta.-homoproline;L-beta-homoproline;L-arginine, methyl ester;DL-arginine	[M+H]+;[M+H]+;[M+H-CH5N3]+;[M+H-CH3ON]+	0.999893807580086;0.999478725550914;0.999464328064475;0.969605387297195		;;;	;;;C00792	56879-46-0;;2577-94-8;7200-25-1	123784.0;2761541;92932;232	;;Organic acids and derivatives|Carboxylic acids and derivatives|Amino acids, peptides, and analogues;Organic acids and derivatives|Carboxylic acids and derivatives|Amino acids, peptides, and analogues	;;;	;;;	239.889	74	8	8	8	8	8	8	8	19014	178644	194245	181794	64118.4	221372	152288	74399.1	234703	175036	269374	233777	208354	247674	190109	79753.8	194573	270107	176944	223257
15835	M393T86	393.207	393.205	393.209	86.149	79.052	MS2_000951	1.11984	MA012977;MA014962;MA014469;MA026067;MA025380	Octaethylene glycol;Met-Ser-Arg;Ser-Met-Arg;Ivacaftor;5-heptenoic acid, 7-[(1r,4s,5s,6r)-6-[(1e,,3s,5z)-3-hydroxy-1,5-octadien-1-yl]-2-oxabicyclo[2.2.1]hept-5-yl]-, (5z)-	[M+Na]+;[M+H]+;[M+H]+;[M+H]+;[M-H+2Na]+	0.999945462126196;0.99993693815693;0.999659708629739;0.999462643834198;0.998750566740883		HMDB0094680;;;HMDB0015705;	;;;;	5117-19-1;;;873054-44-5;946602-01-3	78798;;;;	Organic oxygen compounds|Organooxygen compounds|Ethers;Organic acids and derivatives|Carboxylic acids and derivatives|Amino acids, peptides, and analogues;Organic acids and derivatives|Carboxylic acids and derivatives|Amino acids, peptides, and analogues;Benzenoids|Benzene and substituted derivatives|Anilides;Lipids and lipid-like molecules|Fatty Acyls|Eicosanoids	feces;;;urine;	;;;;	91.191	36	8	8	5	2	2	2	8	24473	296830	61264.3	54581.3	104783	28044.6	68730.1	87605.6	25682.4	27886	15478.3	28235.5	55000.1	22609.3	16814	112847	14831.9	9896.69	3780.86	11802.7
17822	M427T31_2	427.382	427.375	427.384	31.229	30.032	MS2_048770	1.12077	MA000561;MA014047	Lanosterol;Friedelin	[M+H]+;[M+H]+	0.758075802568151;0.757801301824581		HMDB0001251;	C01724;C08626	79-63-0;559-74-0	246983;	Lipids and lipid-like molecules|Prenol lipids|Triterpenoids;Lipids and lipid-like molecules|Prenol lipids|Triterpenoids	serum;	;	45.464	15	4	0	1	2	3	1	2	173540	85977.5	14064.6	97270.6	64173.8	427966	358744	101082	436298	74272.8	64357.4	89220.4	106530	63815.4	62302.7	91835.5	70712.3	83669.2	64993	41191.9
5978	M235T431	235.091	235.089	235.093	430.899	429.393	MS2_136421	1.12162	MA015238	Ser-Glu	[M+H]+	0.957053					3613616	Organic acids and derivatives|Carboxylic acids and derivatives|Amino acids, peptides, and analogues			432.46	39	4	8	4	6	4	8	5	944	3069.25	3908.68	4509.14	2107.59	3031.32	2835.5	4420.41	4417.76	3022.89	6207.63	5442	3342.67	2875.57	3004.66	2255.38	3080.68	3332.38	3376.58	4201.44
25059	M562T465	562.316	562.311	562.32	465.082	462.584	MS2_130224	1.12192	MA026381;MA009571;MA019305;MA024373	1-o-hexadecyl-2-deoxy-2-thio-s-acetyl-sn-glyceryl-3-phosphorylcholine;1-o-hexadecyl-2-o-acetyl-sn-glyceryl-3-phosphorylcholine;Ncgc00386096-01!(9e,15e,19e)-3-(2-amino-2-oxoethyl)-11,13-dihydroxy-14,21-dimethoxy-8,10,12-trimethyl-7,21-dioxohenicosa-9,15,19-trienoic acid;Methionine conjugated cholic acid	[M+Na]+;[M+K]+;[M+Na]+;[M+Na]+	0.975065201665873;0.973408731774087;0.971551808025613;0.888059598420611		;HMDB0062195;;	;;;	96801-55-7;74389-68-7;;	;108156;;	Organic nitrogen compounds|Organonitrogen compounds|Quaternary ammonium salts;Lipids and lipid-like molecules|Glycerophospholipids|Glycerophosphocholines;Lipids and lipid-like molecules|Fatty Acyls|Eicosanoids;Lipids and lipid-like molecules|Steroids and steroid derivatives|Bile acids, alcohols and derivatives	;;;	;;;	466.493	52	8	8	8	8	8	4	8	1499	2486.92	2653.14	5267.85	807.49	879.715	626.34	1578.3	3102.16	846.049	1987.93	3357.84	1245.53	1231.11	847.619	1156.11	1436.46	2429.89	801.705	7199.6
26183	M583T240	583.251	583.248	583.255	239.829	237.068	MS2_280946	1.1235	MA013380;MA013427;MA003808;MA003458	Biliverdin;Geldanamycin;Biliverdin;Biliverdin	[M+H]+;[M+Na]+;[M+H]+;[M+H]+	0.983906150738577;0.971935826247072;0.903642612745015;0.864046412444349		HMDB0001008;;HMDB0001008;HMDB0001008	C00500;C11222;C00500;C00500	114-25-0;30562-34-6;114-25-0;114-25-0	;3460.0;5353439;5280353	Organoheterocyclic compounds|Tetrapyrroles and derivatives|Bilirubins;;Organoheterocyclic compounds|Tetrapyrroles and derivatives|Bilirubins;Organoheterocyclic compounds|Tetrapyrroles and derivatives|Bilirubins	proteins;;;	;;;	241.178	47	7	5	7	8	5	7	8	31634	53125.1	4251.38	2908.59	2016.04	1296.77	1731.3	2641.39	1382.56	18998.6	812.682	2034.09	1751.72	15782.1	1574.34	922.897	20510.9	10331.1	44038	13195.9
19690	M462T412	462.227	462.225	462.23	411.771	399.17	MS2_061314	1.12514	MA025264;MA027295;MA014199;MA013438;MA027146	1h-1,2,3-triazole-1-octanamide, n-[1,1'-biphenyl]-2-yl-4-(3-pyridinyl)-;14,15-leukotriene e4;Trp-Glu-Lys;Leukotriene e4;(desmethyl)hydroxycerivastatin	[M+Na]+;[M+Na]+;[M+H]+;[M+Na]+;[M+H]+	0.900318221538579;0.900185266239494;0.90001405479297;0.899566500753029;0.899436189398579		;;;;	;;;C05952;	1202580-59-3;1000852-57-2;;75715-89-8;260448-41-7	;;;3909.0;	Benzenoids|Benzene and substituted derivatives|Biphenyls and derivatives;Lipids and lipid-like molecules|Fatty Acyls|Eicosanoids;Organic acids and derivatives|Carboxylic acids and derivatives|Amino acids, peptides, and analogues;Lipids and lipid-like molecules|Fatty Acyls|Eicosanoids;Organoheterocyclic compounds|Pyridines and derivatives|Phenylpyridines	;;;;	;;;;	412.291	11	2	5	1	2	0	1	0	615	798.977	2195.89	441.87	1394.42	1827.64	1470.53	2581.76	2284.88	3190.53	1930.21	3982.55	2363.9	1051.39	1658.83	1205.81	1113.39	1161.2	1643.49	2118.33
13628	M357T28	357.095	357.093	357.098	27.929	26.413	MS2_157981	1.12618	MA028382	N-succinyl-5-aminoimidazole-4-carboxamide ribose	[M+H-H2O]+	0.747994				17388-80-6		Nucleosides, nucleotides, and analogues|Imidazole ribonucleosides and ribonucleotides|1-ribosyl-imidazolecarboxamides			28.88	35	0	0	8	3	8	8	8	11403	633.863	1042.77	671.591	578.075	894.595	654.801	353.632	551.607	408.487	403.465	579.215	630.585	397.461	404.001	299.698	440.948	9678.41	9880.1	10816.4
693	M109T153	109.075	109.074	109.077	153.5	151.824	MS2_345629	1.12894	MA002627	3-methyl-l-histidine	[M+H-CH3O2N]+	0.923883		HMDB0000479	C01152	368-16-1	565965	Organic acids and derivatives|Carboxylic acids and derivatives|Amino acids, peptides, and analogues			165.352	52	8	0	8	8	8	7	8	8587	15534.2	70965.9	71453.4	58886.1	46248.6	25437.8	115381	87624.2	22779.4	17162.3	22355.2	42894.1	22237.2	15450.4	27859.4	14224.4	9482.77	16860	24104.9
22682	M517T26	517.198	517.195	517.199	26.135	25.206	MS2_277844	1.13409	MA009605;MA017139;MA000489;MA023487	Diflorasone diacetate;Rubranoside a;Rottlerin;Strictosidinic acid	[M+Na]+;[M+Na]+;[M+H]+;[M+H]+	0.977164013938501;0.976156986160508;0.970375039571852;0.927817890860308		;;;	;;C10721;	33564-31-7;;82-08-6;	71414;;5281847;	Lipids and lipid-like molecules|Steroids and steroid derivatives|Pregnane steroids;Phenylpropanoids and polyketides|Diarylheptanoids|Linear diarylheptanoids;Phenylpropanoids and polyketides|Diarylheptanoids|Linear diarylheptanoids;Lipids and lipid-like molecules|Prenol lipids|Terpene glycosides	;;;	;;Mallotus philippensis;Mallotus philippinensis;Rottlera tinctoria;	27.263	34	0	0	8	2	8	8	8	8467	165.238	201.115	601.784	1115.3	730.781	1043.94	440	758.559	603.066	318.883	601.993	355.903	491.577	299.706	1424.8	613.706	4999.73	6562.95	7639.12
32797	M729T141	728.553	728.548	728.556	140.572	135.105	MS2_363622	1.13744	MA008661	1-stearoyl-2-oleoyl-sn-glycero-3-phosphoethanolamine	[M+H-H2O]+	0.928419		HMDB0008993		6418-95-7	9546742	Lipids and lipid-like molecules|Glycerophospholipids|Glycerophosphoethanolamines	proteins		144.056	38	5	3	8	5	5	5	7	8804	7163.11	8630.72	2502.68	3571.14	9364.96	6665.64	6557.8	5588.44	13288.6	10999	17147.5	13004.1	19974.6	10624.6	10177.3	3681.73	8686.81	5085.48	4714.09
940	M118T298_2	118.086	118.085	118.086	298.144	297.233	MS2_242522	1.13773	MA000643;MA003831;MA000840;MA010859	DL-valine;Valine;5-aminovaleric acid;Dl-norvaline	[M+H]+;[M+H]+;[M+H]+;[M+H]+	0.993688936334198;0.988137400775057;0.814669825568046;0.723235268607946		HMDB0000883;HMDB0000883;HMDB0003355;	C00183;C00183;C00431;	72-18-4;72-18-4;660-88-8;760-78-1	1182;6287;138;824	Organic acids and derivatives|Carboxylic acids and derivatives|Amino acids, peptides, and analogues;Organic acids and derivatives|Carboxylic acids and derivatives|Amino acids, peptides, and analogues;Organic acids and derivatives|Carboxylic acids and derivatives|Amino acids, peptides, and analogues;Organic acids and derivatives|Carboxylic acids and derivatives|Amino acids, peptides, and analogues	;urine;urine;	;;;	299.68	56	8	8	8	8	8	8	8	252725	1.06512e+06	1.11292e+06	951503	1.1263e+06	1.15641e+06	1.52707e+06	1.14634e+06	1.24283e+06	2.00209e+06	1.13064e+06	1.33203e+06	1.21856e+06	1.22239e+06	1.14058e+06	2.54672e+06	1.89746e+06	1.38494e+06	1.45807e+06	1.15682e+06
28474	M627T155	627.42	627.416	627.422	155.067	148.655	MS2_077978	1.14001	MA015597	Mepirapim	[2M+H]+	0.759769						Organoheterocyclic compounds|Indoles and derivatives|Indolecarboxylic acids and derivatives			160.817	6	0	4	1	0	0	0	0	1796	1101.91	1023.42	899.455	785.91	904.526	993.734	825.925	965.69	16514.8	7575.58	25196.2	15117.2	10752.9	6009.29	19464	11724.9	1245.95	852.287	993.169
1663	M139T290_2	139.05	139.049	139.051	289.795	288.658	MS2_052561	1.14126	MA002415;MA008201;MA026156;MA000184	Urocanate;3-nitroaniline;Cyclohexanone, 2,6-bis(4-pyridinylmethylene)-, (2e,6e)-;3,4-dihydroxybenzaldehyde	[M+H]+;[M+H]+;[M+2H]2+;[M+H]+	0.996072324709995;0.935473442581108;0.869969143308075;0.751282403779748		HMDB0000301;;;HMDB0059965	C00785;;;C16700	104-98-3;99-09-2;871361-88-5;139-85-5	736715;7423;4137609.0;8768	Organoheterocyclic compounds|Azoles|Imidazoles;Benzenoids|Benzene and substituted derivatives|Nitrobenzenes;;Organic oxygen compounds|Organooxygen compounds|Carbonyl compounds	urine;;;urine	;;;Cryptotympana sp.;Streptomyces lincolnensis;Inonotus obliquus;Phellinus igniarius;Amorphophallus konjac K.Koch;Salvia miltiorrihiza;Bletilla formosana;Hordeum vulgare;Posidonia oceanica;Actaea racemosa;Vittaria anguste-elongata	290.935	56	8	8	8	8	8	8	8	2150781	7.80071e+06	8.30522e+06	6.60905e+06	7.27368e+06	8.90138e+06	7.66868e+06	1.06978e+07	8.74747e+06	2.98113e+06	6.06408e+06	4.65193e+06	4.60685e+06	3.60699e+06	3.37012e+06	2.33974e+06	2.50944e+06	4.72244e+06	5.39265e+06	5.65106e+06
9268	M288T331	288.201	288.2	288.202	330.599	328.385	MS2_249672	1.14147	MA015515	Ile-Arg	[M+H]+	0.72964					7021814	Organic acids and derivatives|Carboxylic acids and derivatives|Amino acids, peptides, and analogues			338.67	29	3	5	3	5	2	6	4	730	5224.18	6297.54	4650.06	4171.26	2772.48	3863.11	5959.02	5150.87	4853.91	4765.08	5970.66	5253.42	3244.19	3763.51	4038.33	3398.52	4374.14	4014.87	5255.34
22134	M507T85	507.266	507.264	507.268	85.419	63.749	MS2_171984	1.14193	MA025435;MA027438	1-palmitoyl-2-hydroxy-sn-glycero-3-phospho-(1'-rac-glycerol);11.alpha.-hydroxyprogesterone .beta.-d-glucuronide	[M+Na]+;[M+H]+	0.917038503046498;0.712835743011655		;	;	749875-10-3;77710-64-6	447308.0;195612.0	Lipids and lipid-like molecules|Glycerophospholipids|Glycerophosphoglycerols;Lipids and lipid-like molecules|Steroids and steroid derivatives|Steroidal glycosides	;	;	103.438	37	4	3	8	4	6	7	0	1218	8313	7795.79	5816.94	1566.27	6382.05	7922.84	1830.01	6544.45	11021	4990.01	9757.59	11016.1	10149.3	7420.65	7880.94	7654.52	10659.3	13903.8	11995.8
929	M118T229	118.031	118.03	118.031	229.048	221.15	MS2_079075	1.14364	MA001535;MA007957	Dl-homocysteine;Acetylglycine	[M+H-H2O]+;[M+H]+	0.933435136964331;0.808926591420455		HMDB0000742;HMDB0000532	C05330;	454-29-5;543-24-8	778;10972	Organic acids and derivatives|Carboxylic acids and derivatives|Amino acids, peptides, and analogues;Organic acids and derivatives|Carboxylic acids and derivatives|Amino acids, peptides, and analogues	urine;urine	;	242.491	18	3	2	2	1	4	3	2	530	1577.04	3366.19	2560.96	3098.52	3868.76	6098.14	2388.29	3169.67	3673.3	3472.6	4107.63	2816.19	3136.36	3359.36	3298.5	3854.54	3490.38	8160.74	3291.07
23780	M538T261	538.154	538.151	538.16	261.173	256.175	MS2_384803	1.14508	MA011254;MA025018	Desmethylbosentan;Lsta	[M+H]+;[M+2K]2+	0.897301585199541;0.869085686739397		;	;	253688-61-8;64003-53-8	6426756;	Organoheterocyclic compounds|Diazines|Pyrimidines and pyrimidine derivatives;Organic oxygen compounds|Organooxygen compounds|Carbohydrates and carbohydrate conjugates	;	;	267.15	21	2	5	1	1	1	5	6	2317	10961.6	13549.5	10136	15829.8	27902.5	14811.6	12933.6	13698.4	12049.8	13214	17842.7	11625.2	7948.73	14916.7	11873.5	12815	11683.1	13008.2	10979.7
24042	M543T412	543.31	543.307	543.314	411.757	410.463	MS2_217316	1.14732	MA007047;MA023380	Puberanidine;Puberanidine	[M+H]+;[M+H]+	0.895393279638912;0.892306452203026		;	;	;	159335;	Lipids and lipid-like molecules|Prenol lipids|Diterpenoids;Lipids and lipid-like molecules|Prenol lipids|Diterpenoids	;	;	413.368	55	8	8	8	7	8	8	8	1238	4342.79	3275.52	1870.51	2953.85	2787.18	3095.45	2846.06	2331.86	3062.57	1161.45	2065.23	1446.54	1327.16	2342.71	1674.11	936.346	1562.62	2296.39	1952.71
17477	M421T399	421.241	421.239	421.242	399.447	398.981	MS2_081887	1.14792	MA000571;MA014360;MA011890;MA014290;MA000422	Tris(2-butoxyethyl) phosphate;Phe-Val-Arg;Ouabagenin;Val-Phe-Arg;Ouabain	[M+Na]+;[M+H]+;[M+H-H2O]+;[M+H]+;[M+H-C6H12O5]+	0.987058137126968;0.984369387279677;0.983269861786162;0.978882914768663;0.968061398434538		;;;;HMDB0015224	C14446;;;;C01443	78-51-3;;508-52-1;;630-60-4	6540;;12313812;;439501	Organic acids and derivatives|Organic phosphoric acids and derivatives|Phosphate esters;Organic acids and derivatives|Carboxylic acids and derivatives|Amino acids, peptides, and analogues;Lipids and lipid-like molecules|Steroids and steroid derivatives|Steroid lactones;Organic acids and derivatives|Carboxylic acids and derivatives|Amino acids, peptides, and analogues;Lipids and lipid-like molecul…	;;;;urine	;;;;	400.248	12	0	7	0	0	0	0	5	1433	1271.64	2179.96	1461.38	1315.75	1470.77	1673.93	2235.88	2061.32	3928.26	2675.97	6842.21	5541.58	1111.66	3098.3	3962.09	849.033	1251.25	1480.53	1888.87
6487	M244T239	244.093	244.092	244.094	238.579	237.842	MS2_086441	1.15581	MA000284;MA001298;MA003653	Cytidine;Cytarabine;Cytidine	[M+H]+;[M+H]+;[M+H]+	0.999952347901677;0.999896315744402;0.999150845941131		HMDB0000089;HMDB0015122;HMDB0000089	C00475;C02961;C00475	65-46-3;147-94-4;65-46-3	6175;6253;596	;;	urine;urine;	;;	239.908	56	8	8	8	8	8	8	8	387444	1.06448e+06	1.12075e+06	891757	1.35103e+06	1.2654e+06	1.09146e+06	1.08662e+06	1.37361e+06	2.60214e+06	2.11461e+06	1.74234e+06	2.55932e+06	2.72414e+06	2.31774e+06	1.31852e+06	2.16708e+06	1.33366e+06	1.19472e+06	1.20594e+06
12945	M346T402	346.16	346.157	346.167	401.615	396.861	MS2_081921	1.15679	MA014756	Gly-Asn-Arg	[M+H]+	0.813173						Organic acids and derivatives|Carboxylic acids and derivatives|Amino acids, peptides, and analogues			403.563	34	5	8	6	3	5	0	7	2498	3344.24	1620.54	3413.96	3748.83	1970.77	3768.63	4484.75	2931.21	9734.41	8205.69	9733	10846.2	7501.2	7988	5412.97	6663.12	2433.45	2443.51	2991.41
36585	M831T38	830.566	830.562	830.569	38.039	36.655	MS2_311371	1.1642	MA025120	1,2-diarachidonoyl-sn-glycero-3-phosphocholine	[M+H]+	0.916073		HMDB0008443		17688-29-8		Lipids and lipid-like molecules|Glycerophospholipids|Glycerophosphocholines	proteins		40.073	56	8	8	8	8	8	8	8	216202	284333	244342	292130	242384	289924	273014	402003	413194	347923	295925	311542	312818	420786	508897	242163	576057	369823	531389	411833
9573	M293T338	293.148	293.147	293.15	338.014	322.201	MS2_046337	1.16564	MA002011;MA012181;MA020406;MA008547;MA013161	Trans-crocetin;Dicumyl peroxide;Ncgc00380130-01_c15h26o4_1,2-naphthalenedimethanol, 1,4,4a,5,6,7,8,8a-octahydro-1,4-dihydroxy-5,5,8a-trimethyl-;Luzindole;Resiniferatoxin	[M+H-2H2O]+;[M+Na]+;[M+Na]+;[M+H]+;[M+H-C17H20O7]+	0.800407332422166;0.783438987700291;0.776689613204991;0.776644037676845;0.776320756548691		;;;;	C08588;;;;C09179	27876-94-4;80-43-3;;117946-91-5;57444-62-9	5281232;6641;;122162;104826.0	Lipids and lipid-like molecules|Prenol lipids|Diterpenoids;Benzenoids|Benzene and substituted derivatives|Phenylpropanes;Organic oxygen compounds|Organooxygen compounds|Alcohols and polyols;Organoheterocyclic compounds|Indoles and derivatives|Indoles;Lipids and lipid-like molecules|Prenol lipids|Diterpenoids	;;;;	Crocus sativus;Verbascum lychnitis;;;;	339.218	25	7	0	6	5	0	0	1	986	1848.48	1852.14	2027.05	1683.97	1741.79	2125.06	5868.94	2735.44	1598.03	1204.88	1143.63	1403.45	1081.79	1265.03	1250.64	1044.38	1302.93	1299.8	1515.02
6640	M246T40	246.241	246.24	246.242	40.064	39.272	MS2_265383	1.16617	MA011106	2,4,6-tri-tert-butylaniline	[M+H-CH4]+	0.734593				961-38-6	70402	Benzenoids|Benzene and substituted derivatives|Phenylpropanes			42.893	47	6	8	7	7	6	6	7	73462	245137	339889	256375	370702	258120	322674	195043	298983	236889	239829	203535	199066	213795	290440	114493	218299	249071	283185	290251
26067	M581T92	581.236	581.234	581.238	91.9805	88.07	MS2_124694	1.16696	MA012770	Olmesartan medoxomil	[M+Na]+	0.89589				144689-63-4	130881	Benzenoids|Benzene and substituted derivatives|Biphenyls and derivatives			94.251	12	1	0	2	2	1	1	5	1288	1569.92	1645.73	2468.14	886.976	1521.77	2118.62	1011.51	1350.9	2207.88	2554.18	1970.01	1250.05	1944.71	1952.28	1511.63	2010.79	10298.2	5505.95	12988.1
27263	M604T194	603.531	603.527	603.534	194.369	192.957	MS2_364576	1.17031	MA012310;MA010430;MA009885;MA010554;MA008662	1,2-dioleoyl-sn-glycerol;1-stearoyl-2-linoleoyl-sn-glycerol;1-stearoyl-2-linoleoyl-sn-glycero-3-phospho-l-serine;Glycerol trioleate;1-stearoyl-2-linoleoyl-sn-glycero-3-phosphoethanolamine	[M+H-H2O]+;[M+H-H2O]+;[M+H-C3H8NO6P]+;[M+H-C18H34O2]+;[M+H-C2H8NO4P]+	0.958932108241676;0.928839275515072;0.922966736702243;0.921272336132761;0.796575635735023		HMDB0007218;HMDB0007161;HMDB0012380;HMDB0005453;HMDB0008994	;;;;	24529-88-2;34487-26-8;132014-81-4;122-32-7;7266-53-7	9543716;6441562;9547091;5497163;9546749	Lipids and lipid-like molecules|Glycerolipids|Diradylglycerols;Lipids and lipid-like molecules|Fatty Acyls|Lineolic acids and derivatives;Lipids and lipid-like molecules|Glycerophospholipids|Glycerophosphoserines;Lipids and lipid-like molecules|Glycerolipids|Triradylcglycerols;Lipids and lipid-like molecules|Glycerophospholipids|Glycerophosphoethanolamines	serum;serum;serum;proteins;proteins	;;;;	195.592	56	8	8	8	8	8	8	8	5457	5483.91	3205.76	5323.77	3321.79	6946.68	6123.74	5326.66	7792.97	4457.19	7963.99	4068.17	2714.76	4327.13	5563.05	3305.07	2009.99	4933.26	5051.93	7287.94
28787	M635T31_1	634.538	634.533	634.541	31.206	29.984	MS2_337717	1.17395	MA012262	1,2-dilinoleoylglycerol	[M+NH4]+	0.981919				2442-62-8	6438297	Lipids and lipid-like molecules|Fatty Acyls|Lineolic acids and derivatives			32.703	56	8	8	8	8	8	8	8	437580	311873	165651	442902	146214	138990	122100	253429	128994	179508	265384	80941.2	118351	190295	150767	44514.3	150547	308316	284105	211757
2477	M159T279	159.09	159.089	159.092	278.767	271.225	MS2_100200	1.19225	MA009515;MA010779	4-(1-piperazinyl)-1h-indole;4-aminoantipyrine	[M+H-C2H5N]+;[M+H-CH3ON]+	0.865377013422923;0.781060891049684		;	;	84807-09-0;83-07-8	594590;2151	Organoheterocyclic compounds|Diazinanes|Piperazines;Organoheterocyclic compounds|Azoles|Pyrazoles	;	;	298.262	26	4	2	3	1	5	5	3	10289	16179	16830.5	11359.6	24625	14461.9	22740.6	8547.81	26486.6	28027.5	24711.3	27581.4	13522.3	24704.1	17191.4	20095.7	21596	11049	16314.8	17916.2
8538	M277T331	277.12	277.115	277.127	331.43	316.691	MS2_209601	1.1959	MA003964;MA002482;MA026156;MA003983;MA017672	Gamma-l-glutamyl-l-glutamic acid;L-saccharopine;Cyclohexanone, 2,6-bis(4-pyridinylmethylene)-, (2e,6e)-;L-Saccharopine;(2s)-4-hydroxy-2-(2-hydroxypropan-2-yl)-7-methyl-2,3-dihydrofuro[3,2-g]chromen-5-one	[M+H]+;[M+H]+;[M+H]+;[M+H]+;[M+H]+	0.762766764622053;0.759188084353547;0.758882607516083;0.758797762312742;0.758264279207949		HMDB0011737;HMDB0062698;;HMDB0000279;	C05282;C00449;;C00449;	1116-22-9;997-68-2;871361-88-5;997-68-2;	92865;1087;4137609.0;160556;	Organic acids and derivatives|Carboxylic acids and derivatives|Amino acids, peptides, and analogues;Organic acids and derivatives|Carboxylic acids and derivatives|Amino acids, peptides, and analogues;;Organic acids and derivatives|Carboxylic acids and derivatives|Amino acids, peptides, and analogues;Organoheterocyclic compounds|Benzopyrans|1-benzopyrans	serum;;;urine;	;;;;	336.216	33	5	0	3	7	7	6	4	807	3917.32	4183.85	3461.98	2046	3259.86	3291.42	3471.8	2230.97	2921.76	2612.46	3236.21	2782.08	3056.12	3100.42	2319.25	2700.44	2505.26	2771.63	2927.79
22856	M520T218	520.334	520.332	520.336	218.121	216.943	MS2_140200	1.20028	MA012644	1-hexadecyl-sn-glycero-3-phosphocholine	[M+K]+	0.816089				52691-62-0	162126	Lipids and lipid-like molecules|Glycerophospholipids|Glycerophosphocholines			219.635	24	4	2	8	3	3	2	2	4793	4152.01	2873.12	3708.72	2628.37	4288.68	7105.09	3514.64	3647.78	3166.37	6538.93	3604.75	3078.29	2911.71	3094.81	4162.22	2655.3	8686.16	3871.67	6147.63
11874	M329T109	329.231	329.229	329.234	108.579	106.891	MS2_077499	1.20233	MA012383;MA003951	Cis-5,8,11-eicosatrienoic acid;Cis-4,7,10,13,16,19-docosahexaenoic acid	[M+Na]+;[M+H]+	0.735769948995844;0.728556687324579		HMDB0010378;HMDB0002183	;C06429	20590-32-3;6217-54-5	5312531;445580	Lipids and lipid-like molecules|Fatty Acyls|Fatty acids and conjugates;Lipids and lipid-like molecules|Fatty Acyls|Fatty acids and conjugates	serum;urine	;	112.003	36	5	4	5	6	5	4	7	67670	5234.93	7838.38	3614.71	2255.71	5141.43	16206	3642.32	3686.26	219082	69362	159843	366043	171350	122635	377142	82181.2	6199.38	3205.31	3877.97
962	M119T34	119.048	119.047	119.049	34.33	32.574	MS2_324420	1.2025	MA012713;MA010628;MA012586;MA010629;MA010630	2-(2-hydroxyethoxy)phenol;P-toluamide;3-methylhippuric acid;2-methylhippuric acid;4-methylhippuric acid	[M+H-2H2O]+;[M+H-NH3]+;[M+H-C2H5O2N]+;[M+H-C2H5O2N]+;[M+H-C2H5O2N]+	0.94686642274951;0.946632171368626;0.945360468896943;0.943262347334547;0.941272450354029		;;HMDB0013245;HMDB0011723;HMDB0013292	;;;;	4792-78-3;619-55-6;27115-49-7;42013-20-7;27115-50-0	78519;69274;99223;91637;97479	;Benzenoids|Benzene and substituted derivatives|Benzoic acids and derivatives;Organic acids and derivatives|Carboxylic acids and derivatives|Amino acids, peptides, and analogues;Benzenoids|Benzene and substituted derivatives|Benzoic acids and derivatives;Benzenoids|Benzene and substituted derivatives|Benzoic acids and derivatives	;;;urine;	;;;;	47.16	62	8	8	8	8	8	8	8	24311	49062.5	58949.4	47307	46659.2	45551.5	55006.8	57445.2	49991.2	54594.2	43554.2	48451.7	45099.8	44739.4	48383.2	33158.4	60650.8	61539.3	43316.2	47099.1
19650	M461T455	461.243	461.239	461.246	455.254	434.726	MS2_061707	1.20698	MA010434;MA014197;MA028542;MA014428	1-stearoyl-2-hydroxy-sn-glycero-3-phosphate;Trp-Gln-Lys;1-(10z-heptadecenoyl)-sn-glycero-3-phospho-(1'-rac-glycerol);Gln-Trp-Lys	[M+Na]+;[M+H]+;[M+H-2H2O]+;[M+H]+	0.930199575734286;0.921498088556972;0.897780543588835;0.871158924310638		;;;	;;;	65494-37-3;;1246341-64-9;	9547179;;;	Lipids and lipid-like molecules|Glycerophospholipids|Glycerophosphates;Organic acids and derivatives|Carboxylic acids and derivatives|Amino acids, peptides, and analogues;;Organic acids and derivatives|Carboxylic acids and derivatives|Amino acids, peptides, and analogues	;;;	;;;	464.951	52	4	8	5	6	8	7	4	1112	3228.32	7257.63	2540.35	4195.27	3617.69	3432.1	5003.63	4347.91	6563.05	3077.15	7341.12	6990.05	4736.02	3896.63	5949.74	5480.71	3480.16	3032.88	4078.91
839	M114T169_2	114.066	114.065	114.066	168.716	167.748	MS2_253553	1.20838	MA001538	Creatinine	[M+H]+	0.999618		HMDB0000562	C00791	60-27-5	588	Organic acids and derivatives|Carboxylic acids and derivatives|Amino acids, peptides, and analogues	urine		170.276	56	8	8	8	8	8	8	8	152199	537904	448744	601262	758138	517623	515958	789553	487688	481964	594369	387675	369043	352158	420782	450922	302635	650212	584816	890120
16626	M407T145	407.048	407.046	407.05	145.077	136.464	MS2_286059	1.21617	MA010560	Ticarcillin	[M+Na]+	0.965647				757243	104961	Organic acids and derivatives|Carboxylic acids and derivatives|Amino acids, peptides, and analogues			148.224	56	7	8	8	8	8	8	8	5203	47398.3	48005.5	45281.5	54029.2	51978.2	57263.5	63473.7	51861.9	53705.4	52451.3	54820.6	52454.8	52681.2	54855.8	43750.2	45798.3	51890.6	48117.5	52132.3
16646	M407T183	407.157	407.154	407.16	183.057	182.389	MS2_280032	1.21725	MA024284	Ginkgolide k	[M+H]+	0.798614						Lipids and lipid-like molecules|Prenol lipids|Terpene lactones			183.816	19	0	0	4	0	1	7	7	1285	356.004	331.953	478.108	222.929	325.748	260.59	296.29	546.559	394.398	370.555	447.254	442.968	377.597	305.977	705.057	318.348	1066.12	829.571	1348.17
6732	M248T426	248.087	248.085	248.088	426.074	424.574	MS2_082270	1.21899	MA015318	Asn-Asp	[M+H]+	0.702746						Organic acids and derivatives|Carboxylic acids and derivatives|Amino acids, peptides, and analogues			433.478	56	8	8	8	8	8	8	8	1143	3370.29	3873.75	3801.72	3073.2	2470.77	2808.44	3372.41	3852.73	4552.59	5743.44	5837.28	5239.75	2412.92	4296.28	3972.89	3518.84	2569.29	2621.92	3987.57
21404	M494T442	494.185	494.182	494.191	442.239	440.191	MS2_191034	1.22445	MA027018;MA025862	1-[(4-chlorophenyl)methyl]-3-[(1,1-dimethylethyl)thio]-.alpha.,.alpha.- dimethyl-5-(1-methylethyl)-1h-indole-2-propanoic acid;Primulaverin	[M+Na]+;[M+NH4]+	0.960831545967918;0.924534107868463		;	;	118414-82-7;154-61-0	3651377.0;3083558.0	Organoheterocyclic compounds|Indoles and derivatives|N-alkylindoles;Organic oxygen compounds|Organooxygen compounds|Carbohydrates and carbohydrate conjugates	;	;	443.555	41	8	0	8	8	6	3	8	822	1813.34	1972.09	1503.84	1545.9	1797.09	1538.64	2965.71	2708.81	963.809	623.171	1479.01	1016.87	696.648	545.574	681.966	585.906	848.194	1264.82	2113.41
24686	M555T104	555.124	555.122	555.126	103.993	86.088	MS2_324722	1.22541	MA020948;MA026235	Ncgc00169928-02_c25h24o13_(6ar,12ar)-6a,12a-dihydro-6h-[1,3]dioxolo[5,6][1]benzofuro[3,2-c]chromen-3-yl 6-o-(carboxyacetyl)-beta-d-glucopyranoside;Sulfoxaflor	[M+Na]+;[2M+H]+	0.942927545606486;0.829243121563913		;	;	;946578-00-3	;	Phenylpropanoids and polyketides|Isoflavonoids|Furanoisoflavonoids;	;	;	108.443	15	3	4	1	2	0	2	2	763	8347.09	7326.58	7226.7	1803.56	7798.54	8967.21	1735.62	10305.1	9449.41	6944.93	6099.2	6618.3	5710.7	9030.3	905.365	5607.08	7910.62	8186.32	7850.81
5563	M228T206	228.097	228.097	228.099	206.329	205.41	MS2_254253	1.22663	MA002589;MA003832	2'-deoxycytidine;Deoxycytidine	[M+H]+;[M+H]+	0.999653983406499;0.999099921074737		HMDB0000014;HMDB0000014	C00881;C00881	951-77-9;951-77-9	1223201;13711	Nucleosides, nucleotides, and analogues|Pyrimidine nucleosides|Pyrimidine 2'-deoxyribonucleosides;Nucleosides, nucleotides, and analogues|Pyrimidine nucleosides|Pyrimidine 2'-deoxyribonucleosides	;urine	;	207.53	56	8	8	8	8	8	8	8	157954	452921	318409	375468	351859	356676	359295	344830	358936	898810	653881	711537	1.08014e+06	997925	681514	961267	937139	480021	399654	530328
37391	M855T488_2	855.458	855.452	855.462	488.151	486.821	MS2_191489	1.229	MA026230;MA019428;MA020881;MA022630	Ophiopogonin d;Ncgc00381171-01![1-[[1-[1-[[1-(2,3-dihydroxypropoxy)-3-methyl-1-oxobutan-2-yl]amino]-3-methyl-1-oxobutan-2-yl]oxy-3-methyl-1-oxobutan-2-yl]amino]-1-oxopropan-2-yl] 2-[2-[2-[(2-hydroxy-3-methylbutanoyl)amino]-3-methylbutanoyl]oxypropanoylamino]-3-methylbutanoate;Ncgc00385735-01_c45h68o14_;Cyanolide a	[M+H]+;[M+Na]+;[M+Na]+;[M+Na]+	0.780508259591605;0.71877643854795;0.70974428606972;0.702730964366472		;;;	;;;	945619-74-9;;;	6325930.0;;;	Lipids and lipid-like molecules|Steroids and steroid derivatives|Steroidal glycosides;Organic acids and derivatives|Carboxylic acids and derivatives|Tetracarboxylic acids and derivatives;Lipids and lipid-like molecules|Steroids and steroid derivatives|Steroid esters;	;;;	;;;	493.11	17	3	1	2	3	2	5	1	421	1119.74	2160.31	1278.87	1196.9	842.497	2246.39	2000.27	1880.81	682.882	1327.21	1629.85	1501.29	949.949	1020.5	1273.59	789.852	1254.86	1599.42	788.442
8657	M279T30	279.157	279.156	279.158	30.0375	28.53	MS2_185074	1.22965	MA001702;MA009458	Dibutyl phthalate;Mono-2-ethylhexyl phthalate	[M+H]+;[M+H]+	0.999684832007378;0.997550219493099		HMDB0033244;HMDB0013248	C14214;	84-74-2;4376-20-9	3026;20393	Benzenoids|Benzene and substituted derivatives|Benzoic acids and derivatives;Benzenoids|Benzene and substituted derivatives|Benzoic acids and derivatives	;urine	;	32.44	52	6	8	8	7	8	7	8	187994	129551	68708.5	46771.2	97483.4	198817	68523.5	81357.7	248372	109613	114437	102272	123944	88527.8	81863.2	47710.5	66809.6	65880.1	80097.5	103134
15151	M381T158	381.186	381.18	381.191	157.601	147.804	MS2_098500	1.23064	MA001775;MA001865;MA019352;MA026146;MA027287	Cannabidiolic acid;Cinobufotalin;4-hydroxy-3-[(2e,6e)-4-hydroxy-3,7,11-trimethyldodeca-2,6,10-trienyl]benzoic acid;Taprostene (free acid);[glu1] trh	[M+Na]+;[M+H-C2H6O3]+;[M+Na]+;[M+H-H2O]+;[M+H]+	0.767296908036818;0.761692811806722;0.757408474703363;0.752881788873642;0.738699870388211		;;;;	C10784;C16932;;;	1244-58-2;1108-68-5;;108945-35-3;51826-17-6	160570;259776;;71782.0;9907884.0	Benzenoids|Benzene and substituted derivatives|Benzoic acids and derivatives;Lipids and lipid-like molecules|Steroids and steroid derivatives|Steroid lactones;Lipids and lipid-like molecules|Prenol lipids|Sesquiterpenoids;Benzenoids|Benzene and substituted derivatives|Benzoic acids and derivatives;Organic acids and derivatives|Carboxylic acids and derivatives|Amino acids, peptides, and analogues	;;;;	;;;;	162.39	22	0	8	2	1	3	0	6	2547	1745.73	2532.91	1737.36	1708.86	1804.82	1995.61	1706.03	1907.45	16062.7	8230.82	20933.5	31112.8	14495.7	4958.95	38332.3	11542.7	1196.74	1696.81	2429
1053	M122T354	122.07	122.069	122.07	354.062	351.37	MS2_142041	1.23421	MA001652;MA026253	Benzamide;Taxol side chain diol	[M+H]+;[M+H-C9H10O2]+	0.889177193669569;0.755777431383431		HMDB0004461;	C09815;	55-21-0;103150-32-9	2331;11818101.0	Benzenoids|Benzene and substituted derivatives|Benzoic acids and derivatives;	saliva;	Boronella koniambiensis;	374.285	54	5	7	7	8	8	8	4	3518	18883.7	83723.1	24093	35663.7	42684.8	16400.4	20685.7	49750.1	53683.8	20757.8	55785.7	118600	21892.7	44541.1	30598.4	21544.1	41240.1	40557.9	25154.8
9819	M297T43	297.072	297.066	297.08	43.231	31.41	MS2_265410	1.23745	MA001419	Disulfiram	[M+H]+	0.80752		HMDB0014960	C01692	97-77-8	3117	Organic nitrogen compounds|Organonitrogen compounds|Amines	urine		66.048	59	5	5	6	8	8	8	8	22214	12350.8	13984.9	2825.13	4705.66	7248.07	2819.73	19788.1	964.648	4035.58	4774.82	2229.78	7752.79	6242.95	5324.55	3029.92	6889.43	7315.83	106717	17745.9
25462	M570T398_2	570.29	570.284	570.295	397.562	396.313	MS2_054183	1.23789	MA025873	Prostaglandin e2 p-benzamidophenyl ester	[M+Na]+	0.725411				57790-53-1		Lipids and lipid-like molecules|Fatty Acyls|Eicosanoids			399.971	36	6	3	6	6	4	7	4	482	861.925	1964.4	860.292	2188.91	1012.3	1151.02	1159.9	839.478	1233.37	1621.46	1378.3	1302.7	736.836	547.903	1382.43	934.17	1078	1357.63	1172.09
11155	M317T384	317.216	317.214	317.218	383.685	367.907	MS2_060758	1.24078	MA014752;MA014748;MA014572	Gly-Leu-Lys;Gly-Ile-Lys;Ala-Val-Lys	[M+H]+;[M+H]+;[M+H]+	0.820541680282819;0.797020100623899;0.711385346565801		;;	;;	;;	;;	Organic acids and derivatives|Carboxylic acids and derivatives|Amino acids, peptides, and analogues;Organic acids and derivatives|Carboxylic acids and derivatives|Amino acids, peptides, and analogues;Organic acids and derivatives|Carboxylic acids and derivatives|Amino acids, peptides, and analogues	;;	;;	388.998	68	8	8	8	8	8	8	8	1283	1735.27	10300.1	5564.69	4006.47	2773.72	2310.02	3698.18	2882.88	18460	7931.38	7298.05	7678.13	4258.47	14753.6	6019.99	5481.14	1115.39	3558.13	3516.14
5292	M223T196	223.092	223.092	223.093	195.655	194.93	MS2_099211	1.24337	MA001297	Cytosine	[2M+H]+	0.999955		HMDB0000630	C00380	71-30-7	597	Organoheterocyclic compounds|Diazines|Pyrimidines and pyrimidine derivatives	urine		197.589	18	0	7	2	0	1	0	8	13747	3996.97	5775.55	4197.42	4171.33	5965.15	5494.1	7341.63	4889.46	27977.2	2759.03	8819.93	44332.3	21827.1	3434.9	94016.7	31403.1	3410.98	2258.34	2615
24898	M559T32_1	559.208	559.201	559.209	31.69	26.219	MS2_157988	1.24516	MA012770;MA002532;MA017627;MA018959	Olmesartan medoxomil;Gomisin c;Methyl 2,4,10-triacetyloxy-5,9-dihydroxy-1,4a-dimethyl-7-propan-2-yl-2,3,4,9,10,10a-hexahydrophenanthrene-1-carboxylate;Okaramine r_120153	[M+H]+;[M+Na]+;[M+K]+;[M+Na]+	0.992007543942482;0.974710795083053;0.965152909080041;0.847721060124589		;;;	;C10881;;	144689-63-4;58546-56-8;;	130881;332607;;	Benzenoids|Benzene and substituted derivatives|Biphenyls and derivatives;Phenylpropanoids and polyketides|Tannins|Hydrolyzable tannins;Lipids and lipid-like molecules|Steroids and steroid derivatives|Hydroxysteroids;Organic acids and derivatives|Carboxylic acids and derivatives|Amino acids, peptides, and analogues	;;;	;;;	34.462	21	0	0	4	0	6	6	5	6836	584.155	562.737	440.319	286.402	393.331	389.327	162.547	1019.94	326.057	337.792	222.402	414.731	120.677	320.134	212.916	106.702	4368.02	2061.46	2948.03
10371	M305T69	305.155	305.154	305.157	69.245	52.9	MS2_000592	1.24677	MA016715;MA013372;MA025686;MA020345;MA008499	2,6-dihydroxy-7-methoxy-1,1,4a-trimethyl-3,4,10,10a-tetrahydro-2h-phenanthren-9-one;Artemisinin;(s)-dibutyl 3-hydroxybutyl phosphate;Ncgc00380617-01_c16h26o4_1-oxaspiro[2.5]octan-6-ol, 5-methoxy-4-[(2r,3r)-2-methyl-3-(3-methyl-2-buten-1-yl)oxiranyl]-, (3r,4s,5s,6r)-;9-(benzylamino)-1,2,3,4-tetrahydroacridin-1-ol	[M+H]+;[M+Na]+;[M+Na]+;[M+Na]+;[M+H]+	0.996526563926567;0.995844456512036;0.993939685293471;0.993906674613206;0.993379536723393		;;;;	;C09538;;;	;63968-64-9;89197-69-3;;104675-35-6	;2240.0;187696.0;;60601	Lipids and lipid-like molecules|Prenol lipids|Diterpenoids;Lipids and lipid-like molecules|Prenol lipids|Terpene lactones;Organic acids and derivatives|Organic phosphoric acids and derivatives|Phosphate esters;Organic oxygen compounds|Organooxygen compounds|Alcohols and polyols;Organoheterocyclic compounds|Quinolines and derivatives|Benzoquinolines	;;;;	;;;;	74.768	71	8	7	7	7	8	8	8	22849	286333	80696.5	72733.1	104189	41283.7	93144.8	86787.8	37866.3	51827.2	20852.5	41271.7	83503.2	33786.4	28678.8	140460	10121.8	17640.4	7849.03	6202.14
21575	M497T253	497.087	497.085	497.091	253.45	252.659	MS2_384656	1.24892	MA004614;MA026584;MA011344	Chicoric acid;Methanesulfonamide, n-[1-[bis(4-chlorophenyl)methyl]-3-azetidinyl]-n-(3,5-difluorophenyl)-;Butafenacil	[M+Na]+;[M+H]+;[M+Na]+	0.729926005720837;0.72924534138175;0.722238036345279		;;	;;	6537-80-0;358970-97-5;134605-64-4	5281764;;11826859	Organic acids and derivatives|Carboxylic acids and derivatives|Tetracarboxylic acids and derivatives;Benzenoids|Benzene and substituted derivatives|Diphenylmethanes;Benzenoids|Benzene and substituted derivatives|Benzoic acids and derivatives	;;	;;	255.274	56	8	8	8	8	8	8	8	1705	2941.56	2909.22	2132.22	3361.65	3484.99	3579.06	4151.95	3640.63	3944.49	3335.06	3789.55	4063.71	2950.07	3905.37	1202.01	2914.02	3013.4	4026.72	4242.46
21525	M496T366	496.234	496.229	496.239	366.233	365.329	MS2_216700	1.25444	MA025360;MA025723;MA027387;MA013119;MA026764	1-piperidinecarboxylic acid, 4-[6-[4-[(methoxycarbonyl)amino]phenyl]-4-(4-morpholinyl)-1h-pyrazolo[3,4-d]pyrimidin-1-yl]-, methyl ester;1,3-propanediol, 2-amino-2-[2-[4-[[6-[(7-nitro-2,1,3-benzoxadiazol-4-yl)amino]hexyl]oxy]phenyl]ethyl]-;Fluprostenol serinolamide;L-tyrosine, n-(2-benzoylphenyl)-o-[2-(methyl-2-pyridinylamino)ethyl]-;Benzoic acid, 3-[[(3-carboxycyclohexyl)amino]carbonyl]-4-[3-[4-[…	[M+H]+;[M+Na]+;[M+H-2H2O]+;[M+H]+;[M+H-C6H12O]+	0.845675162056993;0.838400086507442;0.822256273798783;0.813251241874637;0.783186324389254		;;;;	;;;C15626;	1062169-56-5;1215071-01-4;1176658-85-7;196808-24-9;712313-35-4	;;;4516886.0;	Benzenoids|Benzene and substituted derivatives|Phenylcarbamic acid esters;;Lipids and lipid-like molecules|Fatty Acyls|Eicosanoids;Organic acids and derivatives|Carboxylic acids and derivatives|Amino acids, peptides, and analogues;Organic acids and derivatives|Carboxylic acids and derivatives|Amino acids, peptides, and analogues	;;;;	;;;;	383.783	37	5	1	3	6	7	6	8	2205	1404.2	2437.42	773.426	1187.59	1358.87	1258.2	768.912	816.648	938.909	494.783	780.45	782.567	665.187	952.284	820.118	528.092	651.267	681.398	9539.69
19544	M459T427	459.264	459.26	459.272	427.377	424.817	MS2_012589	1.25489	MA014499;MA014421;MA004106	Arg-Gln-Arg;Gln-Arg-Arg;Prednisolone_tebutate	[M+H]+;[M+H]+;[M+H]+	0.973799913609407;0.969186102889102;0.773445852293845		;;	;;C01765	;;464-43-7	10004319.0;;4898	Organic acids and derivatives|Carboxylic acids and derivatives|Amino acids, peptides, and analogues;Organic acids and derivatives|Carboxylic acids and derivatives|Amino acids, peptides, and analogues;Lipids and lipid-like molecules|Steroids and steroid derivatives|Pregnane steroids	;;	;;	431.315	38	6	6	6	5	7	3	5	458	1695.95	3299.62	1217.32	1182.59	1376.36	1822.84	1205.64	2252.21	2830.41	2359.08	3210.43	2077.6	1206.62	1445.03	1213.68	3284.67	1439.61	1929.71	1196.24
17764	M426T169_2	426.357	426.356	426.358	168.801	168.138	MS2_098798	1.25587	MA026969	Oleoyl-l-carnitine	[M+H]+	0.994263		HMDB0005065		13962-05-5		Lipids and lipid-like molecules|Fatty Acyls|Fatty acid esters	serum		170.084	54	7	7	8	8	8	8	8	728970	704273	1.15028e+06	2.0637e+06	2.17811e+06	1.78086e+06	1.836e+06	2.26415e+06	1.57571e+06	2.23463e+06	2.25615e+06	2.48469e+06	1.92081e+06	1.33909e+06	2.09078e+06	2.58458e+06	1.89656e+06	1.03547e+06	1.66878e+06	1.49115e+06
8667	M279T81	279.23	279.229	279.231	81.059	77.107	MS2_111107	1.25831	MA018746	Ncgc00160256-01!sparteine-15-carboxylic acid	[M+H]+	0.948741						Alkaloids and derivatives|Lupin alkaloids|Sparteine, lupanine, and related alkaloids			94.453	61	6	4	8	8	8	8	7	116047	182561	145135	164156	45795.1	159505	94951.8	96039	126203	967912	635458	1.34393e+06	1.41127e+06	1.6107e+06	1.07518e+06	1.7513e+06	768291	199093	126486	143569
27869	M615T484_2	615.302	615.299	615.308	483.78	481.831	MS2_387338	1.26109	MA002358;MA011876;MA019887	Neomycin;Carbenoxolone;Ncgc00385796-01![(2r,3r,4s,5s,6r)-3,5-diacetyloxy-2-(acetyloxymethyl)-6-[(2s,3r)-2,3,4-trihydroxybutoxy]oxan-4-yl] dodecanoate	[M+H]+;[M-H+2Na]+;[M+Na]+	0.803665661729367;0.795214875484292;0.790465943649369		HMDB0015129;;	C01737;;	119-04-0;5697-56-3;	8378;636403;	Organic oxygen compounds|Organooxygen compounds|Carbohydrates and carbohydrate conjugates;Lipids and lipid-like molecules|Prenol lipids|Triterpenoids;	urine;;	;;	488.576	23	1	7	2	5	2	2	4	1076	2225.38	4387.84	2189.69	3935.59	2832.67	2344.51	4066.23	4324.39	4901.79	1453.85	6226.26	2215.92	1372.61	1885.91	2504.97	1506.57	1603.39	3119.62	3149.69
388	M95T290	95.0591	95.0585	95.0673	289.795	277.353	MS2_148086	1.26144	MA009963;MA006589;MA006572;MA001548;MA000754	3-aminopyridine;4-methylpyrimidine;3-methylpyridazine;4-aminopyridine;Phenol	[M+H]+;[M+H]+;[M+H]+;[M+H]+;[M+H]+	0.875896274978397;0.811866188179666;0.806971724905577;0.804683943710231;0.8		;;;;HMDB0000228	;;;C13728;C00146	462-08-8;;;504-24-5;108-95-2	10009;18922;74208;1727;996	Organoheterocyclic compounds|Pyridines and derivatives|Aminopyridines and derivatives;Organoheterocyclic compounds|Diazines|Pyrimidines and pyrimidine derivatives;Organoheterocyclic compounds|Diazines|Pyridazines and derivatives;Organoheterocyclic compounds|Pyridines and derivatives|Aminopyridines and derivatives;Benzenoids|Phenols|1-hydroxy-4-unsubstituted benzenoids	;;;;urine	;;;;Homo sapiens (Urine);Angelica sinensis;Bupleurum chinense;Artemisia capillaris;Dipsacus asperoides;Elsholtzia nipponica;Perovskia angustifolia;Vitex trifolia;Gossypium hirsutum;Gossypium mexicanum;Melia azadirach;Morus spp.;Morus spp.;Paeonia albiflora;Posidonia oceanica;Paederia chinensis;Populus tremuloides	291.175	58	8	8	8	8	8	8	8	16106	66580.7	72009.9	64158.4	66136.2	74947.4	61435.9	89750.2	76899.1	30518.5	45904.7	40635.1	41197.2	32645.6	31790	21660.4	25306.1	42688.1	52374.2	50443.4
5041	M218T435	218.148	218.148	218.15	435.212	432.412	MS2_012953	1.26948	MA015555;MA015287;MA027367	Lys-Ala;Ala-Lys;5-fluoro-2-indolyl deschlorohalopemide	[M+H]+;[M+H]+;[M+H-C11H9FN2O]+	0.986979299813791;0.986474470919809;0.974349843650213		;;	;;	;;939055-18-2	4106167.0;4130575.0;	Organic acids and derivatives|Carboxylic acids and derivatives|Amino acids, peptides, and analogues;Organic acids and derivatives|Carboxylic acids and derivatives|Amino acids, peptides, and analogues;Organoheterocyclic compounds|Indoles and derivatives|Indolecarboxylic acids and derivatives	;;	;;	437.657	56	8	8	8	8	8	8	8	1879	5183.93	23572	13292.8	16417.3	10023.6	9896.49	14080.1	15562	20112.9	18267	18759.4	19969.3	6907.77	9998.07	11864.3	8449.69	12255.2	9277.54	11376.4
33454	M745T473	745.398	745.395	745.402	473.37	458.546	MS2_217959	1.26952	MA009579	Prosapogenin a	[M+Na]+	0.872239				19057-67-1	11061578	Lipids and lipid-like molecules|Steroids and steroid derivatives|Steroidal glycosides			474.652	8	1	0	1	2	0	4	0	277	1096.16	1491.47	1013.23	1848.64	1314.08	1425.22	1726.06	1506.62	1305.43	1206.56	1657.49	1305.05	792.536	927.468	1530.47	908.097	966.953	1230.26	1257.05
36586	M831T137_1	830.567	830.564	830.57	137.277	136.513	MS2_219712	1.27014	MA025120	1,2-diarachidonoyl-sn-glycero-3-phosphocholine	[M+H]+	0.914134		HMDB0008443		17688-29-8		Lipids and lipid-like molecules|Glycerophospholipids|Glycerophosphocholines	proteins		140.046	56	8	8	8	8	8	8	8	121442	327953	275554	341714	147566	290218	339883	189654	474648	281178	297150	253224	270552	425696	518176	139332	483422	414458	647993	440189
20935	M485T446	485.28	485.278	485.28	445.789	443.685	MS2_109683	1.2726	MA026566;MA008330;MA011888;MA026765;MA001402	Biotin-xx hydrazide;Huperzine a;Digoxigenin monodigitoxoside;2-despiperidyl-2-(5-carboxypentylamine)repaglinide;Cyasterone	[M+H]+;[2M+H]+;[M+H-2H2O]+;[M+H]+;[M+H-2H2O]+	0.845032199526393;0.839460275958639;0.83178045998763;0.830015681899344;0.81810714516817		;;;;	;;;;C08816	211237-33-1;102518-79-6;5352-63-6;874908-12-0;17086-76-9	;854026;93001;;119444	;Organoheterocyclic compounds|Quinolines and derivatives|Quinolones and derivatives;Lipids and lipid-like molecules|Steroids and steroid derivatives|Steroid lactones;Organic acids and derivatives|Carboxylic acids and derivatives|Amino acids, peptides, and analogues;Lipids and lipid-like molecules|Prenol lipids|Triterpenoids	;;;;	;;;;	446.432	4	0	4	0	0	0	0	0	423	1211.51	1652.05	1249.49	1271.03	1290.16	1450.15	1456.13	1527.45	3690.84	1568.36	3940.67	3193.85	1046.33	1902.61	1498.09	2483.3	1459.17	1335.16	1437.72
5627	M229T115	229.081	229.079	229.085	114.905	112.065	MS2_015175	1.27394	MA002667;MA004943;MA008846	Ile-Pro;3-deoxyuridine;Decitabine	[M+H]+;[M+H]+;[M+H]+	0.992614212042943;0.967704950639078;0.791298352772053		HMDB0000012;;	C00526;;	951-78-0;;2353-33-5	13712;145984;688377	Nucleosides, nucleotides, and analogues|Pyrimidine nucleosides|Pyrimidine 2'-deoxyribonucleosides;Nucleosides, nucleotides, and analogues|Pyrimidine nucleosides|Pyrimidine 3'-deoxyribonucleosides;Organoheterocyclic compounds|Triazines|Triazinones	urine;;	;;	132.679	61	8	8	8	8	8	8	8	3898	32143.6	22609.2	31373.4	10032.5	15682.5	12249.4	6902.36	14208.2	17214.5	11934.6	15088.7	12952.7	18121.9	13021.3	13834.6	28872.1	30118.6	18832.2	30777.2
20448	M476T418	476.294	476.289	476.298	417.885	416.053	MS2_005900	1.27399	MA012872;MA027107;MA025689	1-palmitoyl-2-hydroxy-sn-glycero-3-phosphoethanolamine;Cytochalasin h;Glycerophospho-n-palmitoylethanolamine	[M+Na]+;[M+H-H2O]+;[M+Na]+	0.891758076815848;0.884971237474131;0.874832998625457		HMDB0011503;;	;;	53862-35-4;53760-19-3;100575-09-5	9547069;2921.0;	Lipids and lipid-like molecules|Glycerophospholipids|Glycerophosphoethanolamines;;Lipids and lipid-like molecules|Glycerophospholipids|Glycerophosphoethanolamines	proteins;;	;;	419.531	27	8	8	6	2	1	0	2	488	2112.79	1400.39	571.943	1258.35	764.285	692.774	1148.75	817.85	1240.06	1734.48	1268.13	1420.09	1372.72	1046.02	743.334	1220.55	772.368	1001.12	838.313
22973	M522T189_2	522.354	522.351	522.355	188.99	187.968	MS2_043958	1.27539	MA027751;MA023240	1-oleoyl-sn-glycero-3-phosphocholine;Lpc 18:1	[M+H]+;[M+H]+	0.980150488661137;0.857857214159846		HMDB0002815;	;	19420-56-5;	;	Lipids and lipid-like molecules|Glycerophospholipids|Glycerophosphocholines;Lipids and lipid-like molecules|Glycerophospholipids|Glycerophosphocholines	serum;	;	189.993	56	8	8	8	8	8	8	8	463174	760057	1.01873e+06	865001	1.29175e+06	1.08496e+06	1.29053e+06	2.03115e+06	1.45889e+06	1.18578e+06	1.10215e+06	1.08713e+06	933237	1.01629e+06	1.10291e+06	2.00942e+06	883225	1.31407e+06	1.00527e+06	996419
10451	M306T66	306.241	306.24	306.242	65.999	63.703	MS2_070178	1.27597	MA026026	1-pyrrolidineheptanoic acid, 2-(3-hydroxyoctyl)-5-oxo-	[M+H-2H2O]+	0.890622				64054-40-6		Lipids and lipid-like molecules|Fatty Acyls|Fatty acids and conjugates			68.179	9	0	5	0	0	0	0	4	7316	43451.8	14134.1	13277.5	16973.9	8849.7	18768.8	16472.2	9029.44	51429.5	41330.9	75152.1	99941.2	34256.5	21649	102014	54510.6	4585.19	2415.6	2165.13
32024	M709T486_3	709.339	709.333	709.347	485.84	482.483	MS2_006605	1.27776	MA025313	Valganciclovir	[2M+H]+	0.700753		HMDB0015548		175865-60-8		Organic acids and derivatives|Carboxylic acids and derivatives|Amino acids, peptides, and analogues	urine		494.592	28	6	6	4	3	2	3	4	846	2199.45	2781.94	1214.99	2207.56	894.222	1664.99	2131.56	2271.07	2548.98	1489.83	3400.87	1897.83	730.643	1808.72	3180.93	1042.85	2739.88	1341.03	2182.01
13660	M357T384	357.247	357.246	357.248	384.226	382.672	MS2_060887	1.28043	MA014369;MA014365	Pro-Leu-Lys;Pro-Ile-Lys	[M+H]+;[M+H]+	0.751617650892368;0.723417771070749		;	;	;	;	Organic acids and derivatives|Carboxylic acids and derivatives|Amino acids, peptides, and analogues;Organic acids and derivatives|Carboxylic acids and derivatives|Amino acids, peptides, and analogues	;	;	386.44	21	1	7	1	4	3	3	2	3549	12073.2	25985.6	13558.1	16080.9	15418.6	20263.2	19985.6	16796.7	16794.5	14836.8	23968.3	15667.4	10143.2	14756.8	16339.5	10602.4	19683	31899.3	11754.1
27661	M611T249	611.247	611.242	611.252	249.339	234.414	MS2_287787	1.28436	MA016589;MA001746;MA025100	(1s,2r,4s,9r,10r,14s,15s,17s)-9-(furan-3-yl)-1-hydroxy-15-[(1r)-1-hydroxy-2-methoxy-2-oxoethyl]-10,14,16,16-tetramethyl-7,18-dioxo-3,8-dioxapentacyclo[12.3.1.0,.0,.0,]octadecan-17-yl 2-methylpropanoate;Candesartan cilexetil;7-acetylbaccatin iii	[M+Na]+;[M+H]+;[M+H-H2O]+	0.961950619642656;0.933240342005573;0.848815493912007		;;	;C07709;	;145040-37-5;32981-90-1	;2540;10908329.0	Lipids and lipid-like molecules|Prenol lipids|Triterpenoids;Benzenoids|Benzene and substituted derivatives|Biphenyls and derivatives;Lipids and lipid-like molecules|Prenol lipids|Diterpenoids	;;	;;	261.416	74	8	8	8	8	8	8	8	980	2119.97	2010.86	2053.02	1962.76	1978.58	2006.73	2167.16	2079.13	2276.79	2090.52	1362.75	1499.62	1560.6	1842.58	1103.88	1434.49	3043.48	2510.82	2582.4
36475	M827T472	827.398	827.391	827.405	472.435	470.449	MS2_076026	1.28539	MA024464	Hymenamide c	[M+H]+	0.830994						Organic acids and derivatives|Carboxylic acids and derivatives|Amino acids, peptides, and analogues			486.31	48	8	5	7	7	6	8	7	748	1277.08	2395.87	1221.4	1441.58	1145.24	1442.61	2729.31	2441.86	1538.91	1825.2	5005.43	1463.49	657.203	846.47	2428.75	1324.15	1392.71	1835.52	1534.38
15516	M387T51	387.231	387.224	387.237	51.194	27.715	MS2_069914	1.28562	MA025311;MA027207	Valerylfentanyl;15-keto-17-phenyltrinorprostaglandin f2.alpha.	[M+Na]+;[M+H]+	0.992407790010053;0.945172282436757		;	;	122882-90-0;949564-89-0	;	Organoheterocyclic compounds|Piperidines|Fentanyls;Lipids and lipid-like molecules|Fatty Acyls|Eicosanoids	;	;	82.748	24	3	4	2	1	2	4	4	307565	2129.57	699445	1235.48	498140	592741	758755	454.71	938385	3590.31	1776.74	746951	517270	1791.2	593620	312847	3582.59	1.23524e+06	772846	798304
26448	M588T405	588.342	588.337	588.346	404.918	402.923	MS2_081982	1.28593	MA007052;MA023056;MA026029	Pseudojervine;Pseudojervine;Pyrrolidinium, 1-[(7r)-7-(acetyloxy)-4-hydroxy-4-oxido-3,5,9-trioxa-4-phosphapentacos-1-yl]-1-methyl-, inner salt	[M+H]+;[M+H]+;[M+K]+	0.961533848742154;0.9612074104007;0.935029423956579		;;	;;	;;91021-63-5	37361;;	Lipids and lipid-like molecules|Steroids and steroid derivatives|Steroidal glycosides;Lipids and lipid-like molecules|Steroids and steroid derivatives|Steroidal glycosides;	;;	;;	412.563	38	8	8	7	5	5	3	1	287	752.412	2567.56	1015.75	580.103	742.1	1574.93	928.109	1781.99	2226.68	1180.31	2884.6	2774.16	1405.79	1478.88	1117.2	1921.62	1170.4	1441.64	1121.97
15836	M393T61	393.207	393.202	393.21	60.771	41.936	MS2_000844	1.28725	MA012977;MA014962;MA014469;MA026067;MA025380	Octaethylene glycol;Met-Ser-Arg;Ser-Met-Arg;Ivacaftor;5-heptenoic acid, 7-[(1r,4s,5s,6r)-6-[(1e,,3s,5z)-3-hydroxy-1,5-octadien-1-yl]-2-oxabicyclo[2.2.1]hept-5-yl]-, (5z)-	[M+Na]+;[M+H]+;[M+H]+;[M+H]+;[M-H+2Na]+	0.999798725032504;0.999789834232497;0.99951134988994;0.999388672758464;0.998615915788527		HMDB0094680;;;HMDB0015705;	;;;;	5117-19-1;;;873054-44-5;946602-01-3	78798;;;;	Organic oxygen compounds|Organooxygen compounds|Ethers;Organic acids and derivatives|Carboxylic acids and derivatives|Amino acids, peptides, and analogues;Organic acids and derivatives|Carboxylic acids and derivatives|Amino acids, peptides, and analogues;Benzenoids|Benzene and substituted derivatives|Anilides;Lipids and lipid-like molecules|Fatty Acyls|Eicosanoids	feces;;;urine;	;;;;	64.57	26	5	6	4	3	1	2	5	10393	129116	58996.3	29725.5	53332.5	60517.7	41797	34662.4	15372.2	20230.2	17949.5	26795.5	47475.4	11741.8	16672.2	67136	10796.9	59507.2	2888.44	1021.24
1310	M130T372_2	130.049	130.049	130.05	372.075	370.725	MS2_011928	1.28874	MA013897;MA024078	Goitrin;Epigoitrin	[M+H]+;[M+H]+	0.980639131765981;0.976228160848661		;	C16817;	;	3032313.0;3032313.0	Organoheterocyclic compounds|Azolidines|Oxazolidines;Organoheterocyclic compounds|Azolidines|Oxazolidines	;	;	376.303	53	7	8	8	8	7	8	7	217876	1.28723e+06	1.74748e+06	1.39338e+06	1.9406e+06	1.60105e+06	1.58129e+06	1.7076e+06	1.68486e+06	1.27347e+06	924298	1.36264e+06	1.29346e+06	715241	1.08772e+06	471100	699749	1.30271e+06	1.48349e+06	1.86935e+06
31599	M699T384	699.338	699.332	699.342	384.484	383.328	MS2_190257	1.28987	MA006689	6,8-dihydroxy-2,2,4,4-tetramethyl-7-(3-methylbutanoyl)-9-(2-methylpropyl)-9h-xanthene-1,3-dione	[M+Na]+	0.925019					6441519	Lipids and lipid-like molecules|Steroids and steroid derivatives|Steroidal glycosides			385.708	36	5	5	3	5	5	6	7	954	767.164	1286.52	1217.21	917.164	741.742	1047.87	1131.23	2003	2700.1	1488.25	3845.92	1771.82	810.697	782.984	723.146	1312.73	1068.43	785.84	992.677
15848	M393T84	393.237	393.236	393.238	83.556	71.128	MS2_021374	1.2907	MA014361;MA026067;MA002327;MA025560;MA014542	Phe-Val-Lys;Ivacaftor;6-ketoprostaglandin f1.alpha.;1-piperazineacetic acid, 4-(phenylmethyl)-, 2-[[2-hydroxy-3-(2-propen-1-yl)phenyl]methylene]hydrazide;Ala-Phe-Arg	[M+H]+;[M+H]+;[M+Na]+;[M+H]+;[M+H]+	0.996712542091543;0.996281231703203;0.991486002478739;0.990881388225987;0.98511160088392		;HMDB0015705;HMDB0002886;;	;;C05961;;	;873054-44-5;58962-34-8;315183-21-2;	;;5280888;4536128.0;10023421.0	Organic acids and derivatives|Carboxylic acids and derivatives|Amino acids, peptides, and analogues;Benzenoids|Benzene and substituted derivatives|Anilides;Lipids and lipid-like molecules|Fatty Acyls|Eicosanoids;Organoheterocyclic compounds|Diazinanes|Piperazines;Organic acids and derivatives|Carboxylic acids and derivatives|Amino acids, peptides, and analogues	;urine;urine;;	;;;;	97.367	24	4	0	3	5	3	4	0	24473	212029	42651.7	38691.8	56693.2	12237.4	19038.8	13589.5	20246.4	18858.6	13657.3	19527	38089.4	14651.9	15352.1	61726.5	13746.4	22136.3	9251.42	8409.62
21248	M491T456	491.25	491.242	491.254	455.931	449.39	MS2_150440	1.29519	MA026499;MA026500;MA011069	5.alpha.-androstan-3.alpha.,17.beta.-diol-o-3-.beta.-glucuronic acid;5.alpha.-androstan-3.alpha.,17.beta.-diol-17.beta.-glucuronide;Ivabradine	[M+Na]+;[M+Na]+;[M+Na]+	0.896657163720428;0.894365812469768;0.888541845096703		;;	;;	65535-18-4;95237-44-8;155974-00-8	128249.0;4381937.0;132999	Lipids and lipid-like molecules|Steroids and steroid derivatives|Steroidal glycosides;Lipids and lipid-like molecules|Steroids and steroid derivatives|Steroidal glycosides;	;;	;;	474.031	40	7	7	7	5	6	5	1	474	2050.11	3377.4	1494.57	1668.35	2778.09	3914.8	3577.88	3202.93	3989.39	1496.59	4688.09	1976.15	2203.25	2185.66	2359.96	1930.52	1052.77	3079.87	2228.43
14506	M371T118	371.09	371.088	371.092	117.696	84.302	MS2_324741	1.29724	MA025071;MA026579;MA008553;MA012055;MA021459	1,3,4,6-tetra-o-acetyl-.beta.-d-mannopyranose;Asterric acid;1,2,3,4-tetra-o-acetyl-.beta.-d-glucopyranose;Decamethylcyclopentasiloxane;Mmv010576	[M+Na]+;[M+Na]+;[M+Na]+;[M+H]+;[M+H]+	0.88176917118839;0.881760169339796;0.881097523302065;0.880865082204419;0.877083689355319		;;;;	;;;;	18968-05-3;577-64-0;13100-46-4;541-02-6;	314420.0;;83136;10913;	Organic acids and derivatives|Carboxylic acids and derivatives|Tetracarboxylic acids and derivatives;Benzenoids|Benzene and substituted derivatives|Diphenylethers;Organic acids and derivatives|Carboxylic acids and derivatives|Tetracarboxylic acids and derivatives;Organometallic compounds|Organometalloid compounds|Organosilicon compounds;Organoheterocyclic compounds|Pyridines and derivatives|Pheny…	;;;;	;Pestalotiopsis sp. RE-1214;Aspergillus sp.;;;	120.803	53	6	7	6	7	7	7	8	4810	33884.6	34886.2	29289.7	6028.99	37378.2	34662.3	6806.59	41725.8	26213.8	38227.7	30060.2	27439	33913.5	30789.6	4637.08	32208.1	42366.8	42292.3	36060.2
20142	M471T431	471.228	471.223	471.236	431.335	429.327	MS2_089214	1.29844	MA020306	(2r,3s,4s,5r,6r)-2-[[(2r,3r,4r)-3,4-dihydroxy-4-(hydroxymethyl)oxolan-2-yl]oxymethyl]-6-[(2e)-3,7-dimethylocta-2,6-dienoxy]oxane-3,4,5-triol	[M+Na]+	0.755449						Lipids and lipid-like molecules|Prenol lipids|Terpene glycosides			437.007	37	5	6	6	5	7	6	2	227	1373.43	714.15	595.882	1339.16	1572.09	716.925	2186.48	2317.94	802.934	2111.66	1658	886.79	1193.96	490.2	1560.57	1365.68	1146.16	1220.61	1263.82
1404	M132T255_2	132.079	132.077	132.083	255.277	254.071	MS2_235286	1.2995	MA000156;MA003578;MA002006;MA008408;MA005004	Leucine;DL-leucine;Creatine;N-acetyl-l-alanine;N-acetylalanine	[M+H]+;[M+H]+;[M+H]+;[M+H]+;[M+H]+	0.965607688712487;0.941780757474146;0.918253227445142;0.772277932659714;0.766616027998986		HMDB0000687;HMDB0062203;HMDB0000064;HMDB0000766;HMDB0000766	C00123;C16439;C00300;;	61-90-5;;57-00-1;97-69-8;97-69-8	6106;857;586;7345;88064	Organic acids and derivatives|Carboxylic acids and derivatives|Amino acids, peptides, and analogues;Organic acids and derivatives|Carboxylic acids and derivatives|Amino acids, peptides, and analogues;Organic acids and derivatives|Carboxylic acids and derivatives|Amino acids, peptides, and analogues;Organic acids and derivatives|Carboxylic acids and derivatives|Amino acids, peptides, and analogues…	urine;;urine;;urine	;;;;	284.181	61	8	8	8	8	8	7	8	64788	9744.37	12157.6	7286.36	12682.9	15538.8	12113.7	13082.1	9492.82	10433.9	8971.87	11502.1	11757.4	8255.31	12146.2	9924.89	6722.95	7872.56	11061.7	8211.96
2732	M166T366	166.052	166.051	166.052	365.688	363.609	MS2_005157	1.29954	MA013002;MA013228	Methionine sulfoxide;Methionine sulfoxide	[M+H]+;[M+H]+	0.992352322159839;0.991605779194072		HMDB0002005;	;C02989	62697-73-8;3226-65-1	847;1548907.0	Organic acids and derivatives|Carboxylic acids and derivatives|Amino acids, peptides, and analogues;Organic acids and derivatives|Carboxylic acids and derivatives|Amino acids, peptides, and analogues	urine;	;	371.605	56	8	8	8	8	8	8	8	14675	213159	53430	37293.8	35079.4	55590.7	31018.3	39273.4	42144.9	69243.3	29977.2	51198.8	92528.8	107510	58965.2	142533	81400.2	26841.4	27652	23537.1
15840	M393T158	393.222	393.22	393.224	157.608	150.4	MS2_159702	1.30125	MA012977;MA002327;MA012636;MA026067;MA025380	Octaethylene glycol;6-ketoprostaglandin f1.alpha.;1-hexadecanoyl-2-sn-glycero-3-phosphate;Ivacaftor;5-heptenoic acid, 7-[(1r,4s,5s,6r)-6-[(1e,,3s,5z)-3-hydroxy-1,5-octadien-1-yl]-2-oxabicyclo[2.2.1]hept-5-yl]-, (5z)-	[M+Na]+;[M+Na]+;[M+H-H2O]+;[M+H]+;[M-H+2Na]+	0.974644109517522;0.96765747272221;0.965200838675718;0.964861950489627;0.96415670609244		HMDB0094680;HMDB0002886;;HMDB0015705;	;C05961;;;	5117-19-1;58962-34-8;7220-34-0;873054-44-5;946602-01-3	78798;5280888;6419701;;	Organic oxygen compounds|Organooxygen compounds|Ethers;Lipids and lipid-like molecules|Fatty Acyls|Eicosanoids;Lipids and lipid-like molecules|Glycerophospholipids|Glycerophosphates;Benzenoids|Benzene and substituted derivatives|Anilides;Lipids and lipid-like molecules|Fatty Acyls|Eicosanoids	feces;urine;;urine;	;;;;	162.91	72	8	8	8	8	8	8	8	2784	8194.11	8920.54	9409.35	6981.31	6930.45	15335	4844.14	9349.51	17627.7	11790.4	7198.54	21367.1	17774.5	16494.2	16267	21883.8	14986.4	7665.35	9395.55
11397	M321T100	321.203	321.201	321.209	100.19	85.548	MS2_138430	1.3035	MA027035;MA008282;MA001925;MA025911;MA026159	3,4-dihydro-6-hydroxy-.alpha.,2,5,7,8-pentamethyl-2h-1-benzopyran-2-pentanoic acid;Idebenone;Iprovalicarb;9h-purine-2,6-diamine, n6-(1r,2s,4s)-bicyclo[2.2.1]hept-2-yl-n2-phenyl-, rel-;1h-indole-3-carboxamide, 1-pentyl-n-(phenylmethyl)-	[M+H]+;[M+H-H2O]+;[M+H]+;[M+H]+;[M+H]+	0.952511110811624;0.952238303306085;0.950028851039966;0.948865754096444;0.948815573039798		;;;;	;;C18866;;	7083-09-2;58186-27-9;140923-17-7;863202-33-9;695213-59-3	;3686;10958189;11290174.0;2227769.0	Organoheterocyclic compounds|Benzopyrans|1-benzopyrans;Lipids and lipid-like molecules|Prenol lipids|Quinone and hydroquinone lipids;Benzenoids|Benzene and substituted derivatives|Toluenes;Organoheterocyclic compounds|Imidazopyrimidines|Purines and purine derivatives;Organoheterocyclic compounds|Indoles and derivatives|Indolecarboxylic acids and derivatives	;;;;	;;;;	109.744	25	5	1	5	5	3	3	3	4633	6035.17	5664.63	6194.06	3450.79	11674.2	25344.1	4912.28	12365.9	19256.1	9031.45	28761.7	26268	15471.9	12752.1	20054.4	5251.24	4851.19	359.005	5862.59
2819	M168T380	168.075	168.074	168.078	379.572	377.152	MS2_095294	1.30528	MA004482	4-hydroxy-l-phenylglycine	[M+H]+	0.730482			C03493	22818-40-2	89853	Organic acids and derivatives|Carboxylic acids and derivatives|Amino acids, peptides, and analogues			387.901	26	1	5	2	4	5	5	3	1407	12649	11555	11541.6	11647.8	11310.4	14566.4	16102.7	12488	12653.4	9221.62	5945.27	13819.8	11283.8	11129.5	24086.2	8990.36	10544.2	9324.74	10478.5
8866	M282T150	282.277	282.276	282.279	150.31	137.695	MS2_333150	1.30748	MA002365;MA002140;MA011905	Oleamide;Dodemorph;N-palmitoyl-d-sphingosine	[M+H]+;[M+H]+;[M+H-C16H32O2]+	0.761551438668931;0.713590324917078;0.710578728576635		HMDB0002117;;HMDB0004949	C19670;C18786;	301-02-0;1593-77-7;24696-26-2	5283387;61899;5283564	Lipids and lipid-like molecules|Fatty Acyls|Fatty amides;Organoheterocyclic compounds|Oxazinanes|Morpholines;Lipids and lipid-like molecules|Sphingolipids|Ceramides	serum;;serum	;;	155.23	34	5	1	5	6	4	4	8	22889	117708	62584.1	52676.8	25462.4	68248.4	51908.3	47438.7	67725.1	58658.6	35290	66020.6	60884.7	54935.1	63479.3	31774.8	51982.8	37102.6	433415	64200.3
2240	M154T346_3	154.058	154.057	154.059	345.951	345.137	MS2_039388	1.30839	MA001766;MA010873;MA000159;MA000160;MA002006	3-hydroxyanthranilic acid;3-aminosalicylic acid;4-aminosalicylic acid;5-aminosalicylic acid;Creatine	[M+H]+;[M+H]+;[M+H]+;[M+H]+;[M+Na]+	0.998469102049088;0.998467066104267;0.998419307462145;0.998406408615757;0.998335759264667		HMDB0001476;HMDB0001972;HMDB0014378;HMDB0014389;HMDB0000064	C00632;;C02518;C07138;C00300	548-93-6;570-23-0;65-49-6;89-57-6;57-00-1	86;68443;4649;4075;586	Benzenoids|Benzene and substituted derivatives|Benzoic acids and derivatives;Benzenoids|Benzene and substituted derivatives|Benzoic acids and derivatives;Benzenoids|Benzene and substituted derivatives|Benzoic acids and derivatives;Benzenoids|Benzene and substituted derivatives|Benzoic acids and derivatives;Organic acids and derivatives|Carboxylic acids and derivatives|Amino acids, peptides, and a…	urine;urine;urine;urine;urine	Arthrobacter protophormiae;Brassica oleracea;;;;	346.711	56	8	8	8	8	8	8	8	373351	1.60608e+06	1.91049e+06	1.88574e+06	1.93843e+06	2.24991e+06	2.09993e+06	2.18431e+06	2.04933e+06	2.08943e+06	1.87628e+06	1.86828e+06	2.05358e+06	1.65756e+06	2.16058e+06	1.71395e+06	1.65831e+06	1.71552e+06	2.10898e+06	1.90539e+06
8691	M280T383	280.091	280.091	280.092	383.148	382.501	MS2_163230	1.30927	MA002245	Glycerophosphocholine	[M+Na]+	0.951185		HMDB0000086	C00670	28319-77-9	657272	Lipids and lipid-like molecules|Glycerophospholipids|Glycerophosphocholines			383.899	56	8	8	8	8	8	8	8	279201	443505	1.11036e+06	620710	577269	670915	783576	636905	654481	457797	819155	382309	478629	536875	771537	179569	359306	1.18457e+06	543986	800445
4434	M205T215	205.027	205.026	205.029	215.145	214.317	MS2_160617	1.31031	MA002105	1,4-dihydroxy-2-naphthoic acid	[M+H]+	0.860357			C03657	31519-22-9	671	Benzenoids|Naphthalenes|Naphthalenecarboxylic acids and derivatives		Escherichia coli	216.69	27	8	0	7	6	1	0	5	797	1070.43	1266.55	1021.07	1031.66	1785.18	1312.1	2800.38	1789.99	662.238	801.129	957.849	338.473	503.859	427.807	386.205	427.079	1157.3	754.28	634.762
16370	M402T416	402.269	402.266	402.271	416.123	415.167	MS2_102548	1.31391	MA014505;MA014593;MA012715;MA014591;MA014266	Arg-Val-Lys;Asn-Leu-Arg;Leukotriene b4 ethanolamide;Asn-Ile-Arg;Val-Arg-Lys	[M+H]+;[M+H]+;[M+Na]+;[M+H]+;[M+H]+	0.944525247604058;0.944417450875887;0.944008577576878;0.943948164247808;0.943323217183701		;;HMDB0002304;;	;;;;	;;877459-63-7;;	;;5283127;;	Organic acids and derivatives|Carboxylic acids and derivatives|Amino acids, peptides, and analogues;Organic acids and derivatives|Carboxylic acids and derivatives|Amino acids, peptides, and analogues;Organic nitrogen compounds|Organonitrogen compounds|Amines;Organic acids and derivatives|Carboxylic acids and derivatives|Amino acids, peptides, and analogues;Organic acids and derivatives|Carboxylic…	;;;;	;;;;	418.478	14	2	6	1	2	3	0	0	705	1099.64	799.961	742.143	815.551	736.455	757.519	428.555	563.023	808.578	390.888	549.477	1237.74	1699.53	869.181	5361.9	2148.1	556.753	623.393	752.594
11805	M328T327	328.221	328.219	328.223	327.351	325.641	MS2_121445	1.31645	MA009006;MA012121;MA015060;MA025301;MA024992	Diprotin b;17-desacetylnorgestimate;Methanone, [1-(2-hydroxypentyl)-1h-indol-3-yl](2,2,3,3-tetramethylcyclopropyl)-;Methanone, [1-(4-hydroxypentyl)-1h-indol-3-yl](2,2,3,3-tetramethylcyclopropyl)-;1h-indazole-3-carboxamide, n-[1-(aminocarbonyl)-2,2-dimethylpropyl]-1-pentyl-	[M+H]+;[M+H]+;[M+H]+;[M+H]+;[M+H-NH3]+	0.843725573331849;0.798469967263782;0.786343899308084;0.785223660524846;0.784957968239037		;;;;	;;;;	90614-49-6;53016-31-2;;1537889-04-5;1633766-73-0	4311310;9568628;;;	Organic acids and derivatives|Carboxylic acids and derivatives|Amino acids, peptides, and analogues;Lipids and lipid-like molecules|Steroids and steroid derivatives|Estrane steroids;Organoheterocyclic compounds|Indoles and derivatives|N-alkylindoles;Organoheterocyclic compounds|Indoles and derivatives|N-alkylindoles;Organic acids and derivatives|Carboxylic acids and derivatives|Amino acids, pepti…	;;;;	;;;;	328.998	56	8	8	8	8	8	8	8	1204	3926.86	3928.62	3496.27	5061.78	4683.43	5735.95	5253.94	5662.41	4621	4539.32	6135.8	4962.91	3866.87	5366.76	5167.36	4397.99	5878.3	11778.4	5746.66
20556	M478T246	478.307	478.305	478.308	245.677	245.158	MS2_100051	1.32615	MA012637	1-palmitoyl-sn-glycero-3-phosphocholine	[M+H-H2O]+	0.864912		HMDB0010382		17364-16-8	460602	Lipids and lipid-like molecules|Glycerophospholipids|Glycerophosphocholines	urine		246.496	5	0	5	0	0	0	0	0	862	700.275	1106.75	725.663	1283.78	967.745	1305.9	2060.42	1624.12	4103.78	1428.83	5843.94	3350.03	1668.72	1955.98	9942.48	2319.36	636.911	941.229	909.673
8411	M275T452	275.169	275.168	275.171	451.961	449.472	MS2_157296	1.32768	MA004809;MA014544;MA014736;MA015181	Lys-Gln;Ala-Gly-Lys;Gly-Ala-Lys;Gln-lys	[M+H]+;[M+H]+;[M+H]+;[M+H]+	0.950755703139704;0.91420257900623;0.878157775097846;0.856122617980621		;;;HMDB0028802	;;;	;;;	196305;;;	Organic acids and derivatives|Carboxylic acids and derivatives|Amino acids, peptides, and analogues;Organic acids and derivatives|Carboxylic acids and derivatives|Amino acids, peptides, and analogues;Organic acids and derivatives|Carboxylic acids and derivatives|Amino acids, peptides, and analogues;Organic acids and derivatives|Carboxylic acids and derivatives|Amino acids, peptides, and analogues	;;;	;;;	457.322	53	8	7	8	8	8	7	7	1104	6901.94	12529.9	8491.49	10374.5	7408.08	7184.28	10954.3	11411.7	12678	11777.3	19915	10247.5	7075.92	5412.52	6080.6	6131.23	6072.8	6805.61	13479.1
23970	M542T459	542.064	542.061	542.068	459.351	443.743	MS2_143635	1.32954	MA014035	Cyclic adenosine diphosphate ribose	[M+H]+	0.941896			C13050	119340-53-3		Organic oxygen compounds|Organooxygen compounds|Carbohydrates and carbohydrate conjugates			474.599	50	8	8	7	6	6	3	5	567	1147.45	1003.6	1135.07	1427.17	837.466	1143.75	1238.18	1391.08	2181.32	2493.1	2174.09	2004.78	1783.48	1538.55	826.48	1241.61	1532.81	1452.87	2403.17
16901	M411T205	411.33	411.328	411.333	205.347	198.436	MS2_234587	1.33326	MA010336;MA010024;MA026344;MA001468	1,25-dihydroxy vitamin d2;2-pyridinemethanamine, n-[[4-(1,4,8,11-tetraazacyclotetradec-1-ylmethyl)phenyl]methyl]-;.gamma.-tocotrienol;.beta.-tocotrienol	[M+H-H2O]+;[M+H]+;[M+H]+;[M+H]+	0.788334140005748;0.78788232137019;0.785910334955996;0.774466439141515		HMDB0006225;;;	;;;C14154	60133-18-8;185991-24-6;14101-61-2;490-23-3	9547243;483559;644088.0;5282348	Lipids and lipid-like molecules|Steroids and steroid derivatives|Vitamin D and derivatives;Benzenoids|Benzene and substituted derivatives|Phenylmethylamines;Lipids and lipid-like molecules|Prenol lipids|Quinone and hydroquinone lipids;Lipids and lipid-like molecules|Prenol lipids|Quinone and hydroquinone lipids	proteins;;;	;;;	206.829	43	8	1	6	4	8	8	7	535	1547.16	1182.68	889.247	747.946	806.594	673.855	1213.16	663.324	1458.5	1117.06	2366.29	733.451	1323.69	972.731	1538.59	1754.98	828.503	897.403	601.115
26655	M592T390	592.307	592.303	592.312	390.16	388.456	MS2_136097	1.33772	MA025731;MA002155;MA008832	Propanoic acid, 2-[[1-[3-[4-([1,1'-biphenyl]-4-ylcarbonyl)-2-propylphenoxy] propyl]-1,2,3,4-tetrahydro-5-quinolinyl]oxy]-2-methyl-;Ergocristine;3,5,9-trioxa-4-phosphatetracosan-1-aminium, 7-(acetyloxy)-24-carboxy-4-hydroxy-n,n,n-trimethyl-, inner salt, 4-oxide, (r)-	[M+H]+;[M+H-H2O]+;[M+K]+	0.752575410215307;0.738253670704157;0.722893280142157		;;	;C09164;	1143573-33-4;511-08-0;129879-41-0	;31116;195638	Benzenoids|Benzene and substituted derivatives|Benzophenones;Alkaloids and derivatives|Ergoline and derivatives|Lysergic acids and derivatives;Lipids and lipid-like molecules|Glycerophospholipids|Glycerophosphocholines	;;	;;	393.978	10	4	3	3	0	0	0	0	279	797.173	1073.41	378.341	1468.71	775.664	743.742	1683.99	872.852	1246.84	1143.24	1421.52	920.898	833.479	781.817	841.061	828.885	765.834	814.116	997.681
33942	M759T127	758.569	758.566	758.571	126.949	123.541	MS2_327029	1.3446	MA025125;MA008638	1-hexadecanoyl-2-octadecadienoyl-sn-glycero-3-phosphocholine;1-palmitoyl-2-linoleoyl-sn-glycero-3-phosphocholine	[M+H]+;[M+H]+	0.994969091410026;0.936780134416723		;HMDB0007973	;	130614-06-1;159701-21-0	6439299.0;5287971	Lipids and lipid-like molecules|Glycerophospholipids|Glycerophosphocholines;Lipids and lipid-like molecules|Glycerophospholipids|Glycerophosphocholines	;urine	;	128.446	15	5	0	0	2	1	0	7	319137	1.03387e+06	628948	1.30452e+06	319431	1.28697e+06	1.5271e+06	534952	1.40918e+06	1.29429e+06	2.246e+06	776178	1.18685e+06	1.26685e+06	1.82827e+06	351205	808174	1.21658e+06	1.3756e+06	1.55009e+06
34015	M761T38	760.582	760.577	760.585	38.389	36.843	MS2_158140	1.345	MA008637;MA025115	2-oleoyl-1-palmitoyl-sn-glycero-3-phosphocholine;1-oleoyl-2-palmitoyl-sn-glycero-3-phosphocholine	[M+H]+;[M+H]+	0.998790637586451;0.857956609639598		HMDB0007972;HMDB0008100	;	26853-31-6;59491-62-2	5497103;	Lipids and lipid-like molecules|Glycerophospholipids|Glycerophosphocholines;Lipids and lipid-like molecules|Glycerophospholipids|Glycerophosphocholines	urine;urine	;	44.328	55	7	8	8	8	8	8	8	954714	1.50239e+06	829227	1.40764e+06	767914	2.27083e+06	1.40864e+06	1.37855e+06	1.82837e+06	2.22131e+06	2.72603e+06	1.53696e+06	1.90671e+06	2.11803e+06	2.10596e+06	741994	1.40289e+06	1.81003e+06	1.31519e+06	2.10818e+06
20992	M486T431	486.228	486.223	486.235	431.414	416.207	MS2_082391	1.35219	MA025300	.beta.-d-glucopyranosiduronic acid, 5-[3-[(2,2,3,3-tetramethylcyclopropyl)carbonyl]-1h-indol-1-yl]pentyl	[M+H-H2O]+	0.719707				1630023-01-6		Lipids and lipid-like molecules|Fatty Acyls|Fatty acyl glycosides			433.676	16	3	8	2	1	0	0	0	450	1324.99	1721.54	594.772	1217.49	409.587	1225.4	1740.63	1426.42	944.946	1626	1977.75	2099.76	1072.09	782.459	1286.71	736.492	871.566	990.518	1121.97
9138	M286T36_3	286.272	286.267	286.277	36.492	34.043	MS2_218584	1.35401	MA026196	Heptadecasphing-4-enine	[M+H]+	0.715551				6918-48-5	3247036	Organic nitrogen compounds|Organonitrogen compounds|Amines			68.409	65	6	7	5	6	8	7	5	45159	32641.3	39525.8	16967.4	9551.71	97089.9	90448.5	21676.8	42692.8	64590.9	26447.7	39608.2	69610.9	40834.7	26871.5	48442.3	95852.3	28073.4	24723.3	35419.7
1532	M136T229_1	136.022	136.012	136.024	229.012	218.273	MS2_228101	1.35469	MA001539;MA014156;MA000159	S-methyl-l-cysteine;S-Methyl-L-cysteine;4-aminosalicylic acid	[M+H]+;[M+H]+;[M+H-H2O]+	0.853305122535014;0.851883252916738;0.818365904057479		HMDB0002108;HMDB0002108;HMDB0014378	C22040;C22040;C02518	1187-84-4;1187-84-4;65-49-6	24417;;4649	Organic acids and derivatives|Carboxylic acids and derivatives|Amino acids, peptides, and analogues;;Benzenoids|Benzene and substituted derivatives|Benzoic acids and derivatives	urine;;urine	;;	250.626	66	7	7	8	8	8	6	8	3094	4940.13	6568.41	10418.9	6560.91	5846.1	5103.26	5674.12	5553.14	6311.64	5477.77	6161.3	6087.17	5616.45	6034.11	4995	4855.16	10969.2	7656.68	18587.1
12113	M333T36_1	333.107	333.103	333.114	35.981	34.018	MS2_278095	1.35644	MA026628;MA013251;MA012266;MA012218;MA010639	Benzamide, n-[(1s)-1-(aminocarbonyl)-4-[(2-chloro-1-iminoethyl)amino]butyl]-;Estrone sulfate;3',4'-dimethoxy-.alpha.-naphthoflavone;17.alpha.-dihydroequilin 3-sulfate;Tosyl-l-lysyl-chloromethane	[M+Na]+;[M+H-H2O]+;[M+H]+;[M+H-H2O]+;[M+H]+	0.713145592463464;0.708108387357135;0.708071522122421;0.707546644775825;0.707455835886537		;HMDB0001425;;;	;C02538;;;	913723-61-2;481-97-0;14756-24-2;73088-23-0;2104-86-1	11964499.0;;276138;636423;73094	Benzenoids|Benzene and substituted derivatives|Benzoic acids and derivatives;Lipids and lipid-like molecules|Steroids and steroid derivatives|Sulfated steroids;Phenylpropanoids and polyketides|Flavonoids|O-methylated flavonoids;Lipids and lipid-like molecules|Steroids and steroid derivatives|Sulfated steroids;Benzenoids|Benzene and substituted derivatives|Toluenes	;urine;;;	;;;;	53.231	43	1	5	7	3	5	8	8	69784	6033.64	4192.23	5488.6	4348.68	1539.07	3009.01	5130.18	2523.52	1936.64	2450.94	7443.24	1299.75	2294.85	942.8	5790.76	2860.28	36011.1	21633.1	24711.7
14307	M367T26	367.335	367.334	367.336	26.097	25.041	MS2_103569	1.35714	MA027025;MA011962;MA000519;MA011969;MA000674	4.beta.-hydroxycholesterol 4-acetate;8(9)-dehydrocholesterol;Trihydroxycoprostane;19-hydroxycholesterol;Cholecalciferol	[M+H-C2H6O3]+;[M+H-H2O]+;[M+H-3H2O]+;[M+H-2H2O]+;[M+H-H2O]+	0.883567413461768;0.878136666486434;0.814342662894976;0.813185687153105;0.803772568241526		;;HMDB0001457;;HMDB0000876	;;C05454;;C05443	2515-18-6;70741-38-7;547-96-6;561-63-7;67-97-0	12360684.0;6400602;160520;6453303;5280795	Lipids and lipid-like molecules|Steroids and steroid derivatives|Cholestane steroids;Lipids and lipid-like molecules|Steroids and steroid derivatives|Cholestane steroids;Lipids and lipid-like molecules|Steroids and steroid derivatives|Cholestane steroids;Lipids and lipid-like molecules|Steroids and steroid derivatives|Cholestane steroids;Lipids and lipid-like molecules|Steroids and steroid deriva…	;;proteins;;serum	;;;;	28.405	56	8	8	8	8	8	8	8	189162	98378.9	100507	186536	21064.3	99623.8	137881	58405.6	167143	245575	325996	220321	197605	307871	204283	106440	269100	220886	71863.7	98491.7
1549	M136T259	136.074	136.074	136.075	258.826	257.98	MS2_174568	1.3587	MA002686;MA008890;MA008216;MA000155;MA000633	2-phenylacetamide;Dl-o-tyrosine;Norphenylephrine;Dl-octopamine;O-phosphotyrosine	[M+H]+;[M+H-CH2O2]+;[M+H-H2O]+;[M+H-H2O]+;[M+H-CH3O5P]+	0.96981375988448;0.969091733733573;0.964801241639065;0.962332018659869;0.960430528463893		HMDB0010715;HMDB0006050;;;HMDB0006049	C02505;;;C04227;C06501	103-81-1;2370-61-8;536-21-0;104-14-3;21820-51-9	7680;91482;4538;4581;30819	Benzenoids|Benzene and substituted derivatives|Phenylacetamides;Organic acids and derivatives|Carboxylic acids and derivatives|Amino acids, peptides, and analogues;Benzenoids|Phenols|1-hydroxy-4-unsubstituted benzenoids;Benzenoids|Phenols|1-hydroxy-2-unsubstituted benzenoids;Organic acids and derivatives|Carboxylic acids and derivatives|Amino acids, peptides, and analogues	proteins;urine;;;urine	;;;;	280.066	55	8	1	8	8	8	5	8	42954	122171	43142.1	127538	34449.3	29602.2	59208.6	39399	103569	9526.08	15542	30285.8	14584.8	13048.1	6254.09	9496.99	9385.59	181224	35656	168949
2863	M169T522	169.093	169.092	169.094	522.401	510.171	MS2_304482	1.36349	MA010988	Asarylaldehyde	[M+H-CO]+	0.701502		HMDB0029648		4460-86-0	20525	Benzenoids|Benzene and substituted derivatives|Benzoyl derivatives		Acorus calamus;Daucus carota;Alpinia flabellata Ridley	555.806	38	3	6	3	4	6	7	3	1626	24238.8	10463.6	23641.2	13136.2	5399.68	24082.8	26607.9	23988.7	16860.3	7108.09	21522.1	49883.5	8284.1	41200.7	25181.3	38429.7	21189.3	22488.3	23427.2
35791	M809T139	808.583	808.581	808.586	139.131	137.913	MS2_376257	1.36741	MA025214	1,2-dioleoyl-sn-glycero-3-phosphatidylcholine	[M+Na]+	0.972656		HMDB0062690		4235-95-4		Lipids and lipid-like molecules|Glycerophospholipids|Glycerophosphocholines	feces		141.396	56	8	8	8	8	8	8	8	775739	1.41961e+06	1.14817e+06	1.68289e+06	549260	1.31398e+06	1.62481e+06	878717	1.86989e+06	1.37481e+06	1.72074e+06	1.05948e+06	1.45543e+06	1.77765e+06	2.14286e+06	519215	1.42983e+06	1.82874e+06	2.32895e+06	1.97738e+06
21056	M487T370	487.295	487.293	487.298	370.389	369.266	MS2_081397	1.36923	MA006392;MA028374;MA013323	Ncgc00385702-01!(2s,3r,5r,10r,13r,14s,17r)-17-[(2s,3r)-3,6-dihydroxy-6-methylheptan-2-yl]-2,3,14-trihydroxy-10,13-dimethyl-2,3,4,5,9,11,12,15,16,17-decahydro-1h-cyclopenta[a]phenanthren-6-one;Kendomycin;Pristimerin	[M+Na]+;[M+H]+;[M+Na]+	0.975938419589013;0.962739110024349;0.948652345857743		;;	;;C08633	;183202-73-5;1258-84-0	5316996;;159516.0	Lipids and lipid-like molecules|Steroids and steroid derivatives|Bile acids, alcohols and derivatives;;Lipids and lipid-like molecules|Prenol lipids|Triterpenoids	;;	;;	381.429	55	8	8	8	7	8	7	8	1588	2283.26	3395.47	2333.81	2102.43	3415.01	1498.92	2300.1	3054.41	4759.5	3735.36	5183.6	11754.5	7932.89	7812.33	4177.82	4692.89	2348.69	2093.08	2665.18
14425	M369T26	369.35	369.347	369.352	25.899	24.873	MS2_355987	1.37002	MA001972;MA014124	Cholesterol;5.alpha.-cholest-7-en-3.beta.-ol	[M+H-H2O]+;[M+H-H2O]+	0.951042127036248;0.907826485978522		HMDB0000067;HMDB0001170	C00187;C01189	57-88-5;80-99-9	5997;	Lipids and lipid-like molecules|Steroids and steroid derivatives|Cholestane steroids;Lipids and lipid-like molecules|Steroids and steroid derivatives|Cholestane steroids	serum;	;	42.999	59	8	8	8	8	8	8	8	177510	145920	96669.8	152064	119053	126867	125877	105398	120725	103647	212234	137256	117353	183384	139830	76686	137249	154656	98969.7	97624.2
15712	M391T372	391.107	391.102	391.111	371.577	370.218	MS2_074509	1.37199	MA000737	Permethrin	[M+H]+	0.719919		HMDB0015604	C14388	52645-53-1	40326	Lipids and lipid-like molecules|Fatty Acyls|Fatty acid esters	urine		391.828	33	4	8	3	2	4	5	6	628	1393.36	1224.03	926.54	995.485	1110.95	788.591	982.994	1017.78	1722.67	1291	2537.13	973.885	1450.48	1577.17	778.672	1258.63	963.887	998.486	993.375
15691	M390T37	390.355	390.35	390.359	37.062	35.613	MS2_198918	1.37707	MA027002	N-octanoylsphingosine	[M+H-2H2O]+	0.921716				74713-59-0	2508	Lipids and lipid-like molecules|Sphingolipids|Ceramides			38.672	49	7	5	7	8	7	8	7	29579	19526.5	24919.7	21382.3	42533.3	19508.3	20605.9	19930.6	20037.1	10571.8	17720	11735.8	11507.9	15462.9	13966.2	10746.4	12319.1	14919.6	23597.7	16358
28694	M632T483	632.307	632.305	632.311	483.118	479.723	MS2_083038	1.38135	MA016841;MA003718;MA003767;MA013275	Ncgc00385798-01_c31h43n7o6_;Mesaconitine;Mesaconitine;Mesaconitine	[M+Na]+;[M+H]+;[M+H]+;[M+H]+	0.99548876463789;0.995482162528387;0.992378694301041;0.958267840134966		;;;	;C08698;C08698;C08698	;2752-64-9;2752-64-9;2752-64-9	;441747;416228;17679.0	Organic acids and derivatives|Carboxylic acids and derivatives|Amino acids, peptides, and analogues;Lipids and lipid-like molecules|Prenol lipids|Diterpenoids;Lipids and lipid-like molecules|Prenol lipids|Diterpenoids;Lipids and lipid-like molecules|Prenol lipids|Diterpenoids	;;;	;;;	484.806	56	8	8	8	8	8	8	8	1308	8078.88	9557.56	6389.03	5457.62	5865.32	4301.77	4454.13	5719.79	6065.78	4534.55	10417.5	10700.5	8319.44	7985.42	7552.14	8310.42	3736.75	3843.69	4840.14
21363	M493T159	493.29	493.282	493.293	159.061	147.589	MS2_233794	1.38203	MA025440	1-oleoyl-2-hydroxy-sn-glycero-3-phospho-(1'-rac-glycerol)	[M+H-H2O]+	0.912361				401810-51-3	9547132	Lipids and lipid-like molecules|Glycerophospholipids|Glycerophosphoglycerols			161.682	80	8	8	8	8	8	8	8	2012	4976.33	3000.02	3294.73	2390.09	3156.1	3884.84	5073.21	3316.12	4322.8	3178.69	7751.33	4996.57	6440.06	4310.8	4473.79	3416.08	4284.09	4033.32	5613.61
21538	M496T220	496.337	496.334	496.338	219.966	219.033	MS2_167417	1.38923	MA012637	1-palmitoyl-sn-glycero-3-phosphocholine	[M+H]+	0.793745		HMDB0010382		17364-16-8	460602	Lipids and lipid-like molecules|Glycerophospholipids|Glycerophosphocholines	urine		221.1	53	8	5	8	8	8	8	8	3126	5066.22	6140.82	4598.22	6029.66	9020.8	9904.17	8251.87	8594.67	5458.51	4957.3	5360.09	5658.48	5235	7289.25	9364.52	4370.24	11510.8	5396.26	6100.65
22438	M513T141	513.053	513.046	513.057	141.444	129.019	MS2_324770	1.39741	MA025404;MA001791;MA010564	Urea, n-[4-chloro-3-(trifluoromethyl)phenyl]-n'-[[3-(4-fluorophenyl)-3,4-dihydro-4-oxo-2-quinazolinyl]methyl]-;Cromolyn;Cefamandole nafate	[M+Na]+;[M-H+2Na]+;[M+Na]+	0.980851739458523;0.978761303240509;0.936497099126684		;HMDB0015138;	;C06928;	330796-24-2;16110-51-3;57268-80-1	9913498.0;2882;5284527	Organoheterocyclic compounds|Diazanaphthalenes|Benzodiazines;Organoheterocyclic compounds|Benzopyrans|1-benzopyrans;Organoheterocyclic compounds|Lactams|Beta lactams	;urine;	;;	152.601	41	7	4	6	7	5	8	4	800	2657.59	4471.29	2180.42	3512.25	2856.87	5878.97	3815.9	4208.05	4084.04	4927.65	5037.59	4496.77	4465.39	4699.26	1541.07	4698.14	2282.26	5164.45	5500.19
1587	M137T368	137.069	137.069	137.07	367.63	353.474	MS2_176189	1.39785	MA000626;MA010781;MA000655;MA009772;MA011224	Siduron;3-aminobenzamide;4-hydroxy-3-methoxybenzyl alcohol;Hesperetin dihydrochalcone;3-hydroxy-4-methoxybenzyl alcohol	[M+H-C7H12]+;[M+H]+;[M+H-H2O]+;[M+H-C8H8O4]+;[M+H-H2O]+	0.848560209754563;0.846860094056223;0.738184225958679;0.736487793145679;0.735945834512113		;;HMDB0032012;HMDB0128062;	C18435;;C06317;;	1982-49-6;3544-24-9;498-00-0;35400-60-3;4383-06-6	16116;1645;62348;147608;78089	Benzenoids|Benzene and substituted derivatives|N-phenylureas;Benzenoids|Benzene and substituted derivatives|Aniline and substituted anilines;Benzenoids|Phenols|Methoxyphenols;Phenylpropanoids and polyketides|Linear 1,3-diarylpropanoids|Chalcones and dihydrochalcones;Benzenoids|Phenols|Methoxyphenols	;;;proteins;	;;;;	379.034	33	5	7	5	4	1	1	5	9631	256019	135066	113289	45677	99730	118394	38298.6	205114	35706.4	63427.3	78937	46611.9	83452.9	37432.3	98834.6	181573	157114	92623.3	109115
22651	M516T418	516.346	516.344	516.348	417.514	416.053	MS2_005891	1.40009	MA027807;MA024385	Oleyloxyethylphosphorylcholine;Threonine conjugated chenodeoxycholic acid	[M+K]+;[M+Na]+	0.891545192649277;0.817662739193797		;	;	84601-19-4;	4589.0;	Organic nitrogen compounds|Organonitrogen compounds|Quaternary ammonium salts;Lipids and lipid-like molecules|Steroids and steroid derivatives|Bile acids, alcohols and derivatives	;	;	418.801	15	3	1	4	4	3	0	0	309	1579.32	966.775	1006.43	944.147	656.504	854.627	1062.23	985.965	792.862	678.597	1052.01	954.213	764.665	760.331	915.136	742.758	1027.84	796.367	1089.48
34914	M785T193	784.508	784.503	784.512	192.531	191.556	MS2_333928	1.4002	MA025222	1-palmitoyl-2-arachidonoyl-sn-glycero-3-phosphoserine	[M+H]+	0.975899		HMDB0012361		132563-83-8		Lipids and lipid-like molecules|Glycerophospholipids|Glycerophosphoserines	serum		193.373	54	7	8	7	8	8	8	8	4189	7589.86	4568.71	7753.46	8623.97	8276.88	8823.37	8179.52	8328.28	8192.51	14211.6	7750.57	7921.7	13214.7	13465.3	8305.75	8734.53	9770.58	7533.95	8415.26
7666	M263T305	263.123	263.121	263.134	304.773	301.677	MS2_046097	1.40116	MA001423	Streptomycin a	[M+H-C13H21NO8]+	0.891317		HMDB0015214	C00413	57-92-1	19649	Organic oxygen compounds|Organooxygen compounds|Carbohydrates and carbohydrate conjugates	urine		306.444	11	7	0	0	3	1	0	0	3655	3655.13	3848.24	4629.41	5375.72	7716.57	8543.1	11412.3	4777.81	2523.52	2241.09	2636.47	1970.9	2663.06	1845.33	1305.98	2132.7	3260.45	3555.19	4215.51
23612	M534T157	534.388	534.385	534.394	157.282	151.96	MS2_319592	1.40385	MA026563	1-arachidoyl-2-hydroxy-sn-glycero-3-phosphocholine	[M+H-H2O]+	0.718967		HMDB0010390		108341-80-6		Lipids and lipid-like molecules|Glycerophospholipids|Glycerophosphocholines	serum		162.061	33	1	4	7	5	7	6	3	1145	1186.52	2076.73	1584.74	1443.2	2312.41	2800.15	1639.95	2210.63	2473.98	2506.82	3167.3	4570.59	3462.93	4012.48	4131.88	2833.07	3872.75	2080.39	1905.34
1187	M126T397	126.101	126.101	126.102	397.116	393.407	MS2_348860	1.40424	MA000367	1-methylhistamine	[M+H]+	0.728675		HMDB0000898	C05127	501-75-7	3614	Organic nitrogen compounds|Organonitrogen compounds|Amines	urine		418.947	62	8	8	8	8	8	8	8	11671	187067	52994.2	75138	227728	115034	48806	85136.9	145167	95714.2	64752.4	110841	132930	65477.7	94860	174398	54527.5	55698.1	236397	163991
16292	M401T423_2	401.212	401.21	401.214	423.04	420.23	MS2_061201	1.40647	MA014721;MA028266;MA020812;MA007059;MA014318	Glu-Pro-Arg;Reserpic acid;(e)-5-[(1s,4ar,8ar)-2-(hydroxymethyl)-5,5,8a-trimethyl-1,4,4a,6,7,8-hexahydronaphthalen-1-yl]-3-(acetyloxymethyl)pent-2-enoic acid;Reserpic acid;Pro-Glu-Arg	[M+H]+;[M+H]+;[M+Na]+;[M+H]+;[M+H]+	0.723765322328525;0.720845289554534;0.715250168988776;0.714356821684198;0.71401148871826		;;;;	;;;;	;83-60-3;;;	;;;65747;	Organic acids and derivatives|Carboxylic acids and derivatives|Amino acids, peptides, and analogues;;Lipids and lipid-like molecules|Prenol lipids|Diterpenoids;;Organic acids and derivatives|Carboxylic acids and derivatives|Amino acids, peptides, and analogues	;;;;	;;;;	424.388	18	1	4	2	3	2	3	3	835	2167.38	2822.05	3249.71	1968.49	2249.76	2095.08	3250.17	2996.82	4890.18	2160.42	3744.47	5240	3598.48	4142.87	2360.3	3604.07	2436.39	2156.9	2460.71
10243	M303T562	303.187	303.183	303.192	561.941	558.28	MS2_055560	1.40724	MA014278	Val-Gly-Lys	[M+H]+	0.715179						Organic acids and derivatives|Carboxylic acids and derivatives|Amino acids, peptides, and analogues			573.684	14	4	3	0	5	1	0	1	551	1044.63	2092.54	1579.29	1144.48	649.159	880.512	878.316	1710.53	3498.33	1469.43	1776.39	1668.39	629.113	1604.32	1097.12	1522.48	1450.17	1116.15	1535.33
383	M95T148	95.0591	95.058	95.0596	148.474	145.093	MS2_084996	1.41036	MA000754;MA010382	Phenol;(2e,4e)-hexa-2,4-dienoic acid	[M+H]+;[M+H-H2O]+	0.783734161453455;0.706024261793404		HMDB0000228;HMDB0029581	C00146;	108-95-2;110-44-1	996;643460	Benzenoids|Phenols|1-hydroxy-4-unsubstituted benzenoids;Lipids and lipid-like molecules|Fatty Acyls|Fatty acids and conjugates	urine;	Homo sapiens (Urine);Angelica sinensis;Bupleurum chinense;Artemisia capillaris;Dipsacus asperoides;Elsholtzia nipponica;Perovskia angustifolia;Vitex trifolia;Gossypium hirsutum;Gossypium mexicanum;Melia azadirach;Morus spp.;Morus spp.;Paeonia albiflora;Posidonia oceanica;Paederia chinensis;Populus tremuloides;	150.591	22	1	6	2	1	6	1	5	2439	14296.3	14756.8	14479.8	10956.8	18615.6	16368.4	11033.2	16719.4	19431.4	10178.4	25607.2	16138.4	12680.2	19927.8	23313.1	20657.2	10987.7	14997	12296.9
35176	M791T156	790.556	790.553	790.558	156.403	148.483	MS2_078105	1.41064	MA009884	2-oleoyl-1-stearoyl-sn-glycero-3-phosphoserine	[M+H]+	0.719616		HMDB0010163		124262-93-7	9547087	Lipids and lipid-like molecules|Glycerophospholipids|Glycerophosphoserines	serum		158.592	23	3	4	3	2	5	2	3	17113	74129.9	18042.2	22503.5	18589.4	20857.7	24692.5	17810.7	33723.2	50033.5	39044.2	69951.1	91342.9	43445	43788.4	71423.7	28101.8	24009.1	36537.3	27403.1
2138	M151T87	151.111	151.11	151.122	86.958	83.016	MS2_362853	1.41444	MA008929	Triethylene glycol	[M+H]+	0.907405				112-27-6	8172	Organic oxygen compounds|Organooxygen compounds|Ethers			94.961	11	0	6	1	2	1	0	0	17087	26080	30795.5	14494.7	10294.2	27946.4	17784	19012.9	15639.1	79196.1	51449.3	87163.9	124597	62019.2	50516.4	86163.4	43549	16720.5	14403.4	19214.3
16521	M405T304	405.049	405.047	405.057	304.393	303.085	MS2_080419	1.41591	MA001843;MA001175	Bergaptol;Pyrazoxyfen	[2M+H]+;[M+H+2i]+	0.906978735087345;0.836824689693757		HMDB0013679;	C00758;C18556	486-60-2;71561-11-0	5280371;92383	Phenylpropanoids and polyketides|Coumarins and derivatives|Furanocoumarins;Benzenoids|Benzene and substituted derivatives|Benzoyl derivatives	proteins;	Petroselinum crispum;	307.039	37	7	8	7	4	2	4	5	2304	10115.2	15294	9459.39	9970.13	14737.2	19274.7	9059.7	9330.44	19757.8	11294.8	40803.4	15884.4	13163.5	12143.3	4078.43	8064.35	10217.8	12181.2	17178.6
1668	M139T131	139.049	139.048	139.06	130.71	116.115	MS2_098188	1.41602	MA025954	2-pyridylthioamide	[M+H]+	0.809402				5346-38-3	1549499				132.219	18	2	2	3	4	4	2	1	4150	13092.3	15773	21325.1	12246.8	1185.38	14538.2	19436.4	16517.3	34556.9	22156.7	48221.9	10105.3	8838.42	20852.3	50386.2	21811.6	11798	6812.36	11248.1
11447	M322T233	322.183	322.175	322.186	233.051	223.841	MS2_208087	1.41787	MA004758;MA011895;MA025554;MA026112;MA026113	Phe-arg;Octanediamide, n1-(2-aminophenyl)-n8-phenyl-;Heptanediamide, n1-(2-aminophenyl)-n7-(4-methylphenyl)-;Methanone, (2-methoxyphenyl)(1-pentyl-1h-indol-3-yl)-;Methanone, (3-methoxyphenyl)(1-pentyl-1h-indol-3-yl)-	[M+H]+;[M+H-H2O]+;[M+H-H2O]+;[M+H]+;[M+H]+	0.754796439074696;0.749096984627525;0.747675547031696;0.746240821442245;0.745575250611843		;;;;	;;;;	;537034-17-6;937039-45-7;1345966-76-8;1379922-51-6	150903;9543540;;;	Organic acids and derivatives|Carboxylic acids and derivatives|Amino acids, peptides, and analogues;Benzenoids|Benzene and substituted derivatives|Anilides;Benzenoids|Benzene and substituted derivatives|Anilides;Organoheterocyclic compounds|Indoles and derivatives|Benzoylindoles;Organoheterocyclic compounds|Indoles and derivatives|Benzoylindoles	;;;;	;;;;	234.708	14	7	2	0	3	1	1	0	10681	15085.1	1247.54	1589.63	1559.57	2680.3	4311.97	2750.53	2430.91	14076	13200.5	506.62	662.704	10959.3	12023.8	11160.6	10705.1	13453	13358.5	12339
22890	M521T475	521.064	521.062	521.066	474.595	471.313	MS2_177862	1.41804	MA002621;MA027610	D-glucose 6-phosphate;D-myo-inositol-4-phosphate	[2M+H]+;[2M+H]+	0.914413965521358;0.750506678863867		;HMDB0001313	C00092;	56-73-5;142760-33-6	439284;	Organic oxygen compounds|Organooxygen compounds|Carbohydrates and carbohydrate conjugates;Organic oxygen compounds|Organooxygen compounds|Alcohols and polyols	;proteins	;	485.755	59	8	8	8	8	8	8	8	15206	15434.9	13717.8	19368.3	15618.8	16745.2	21127.4	16541	19175	39395.6	14279.2	13282.8	34152.6	39163.4	23218	11346.3	23693	14989.5	18516.9	34104.6
8536	M277T212	277.117	277.115	277.118	212.433	211.473	MS2_058186	1.41916	MA015155	Pyroglu-phe	[M+H]+	0.951978					7408331	Organic acids and derivatives|Carboxylic acids and derivatives|Amino acids, peptides, and analogues			228.692	57	8	8	8	8	8	8	8	1638	5555.93	6056.36	4914.83	6344.93	7650.4	7469.88	7564.61	6375.54	6252.4	6848.62	6735.26	8507.16	6983.5	5926.69	6477.41	5542.52	3519.01	3557.87	4595.21
2418	M158T151	158.059	158.058	158.06	151.297	145.098	MS2_339331	1.42406	MA002321;MA001371;MA010226;MA012885;MA010180	Indole-3-pyruvic acid;L-theanine;4-methylquinoline-2,7-diol;1'-naphthoyl-2-methylindole;5-(hydroxymethyl)quinolin-8-ol	[M+H-CH2O2]+;[M+H-NH3]+;[M+H-H2O]+;[M+H-C10H8]+;[M+H-H2O]+	0.935700668976291;0.908835608101657;0.900694178910508;0.837851655611876;0.758159171407274		HMDB0060484;HMDB0034365;;;	C00331;C01047;;;	392-12-1;3081-61-6;20513-71-7;80749-33-3;4053-44-5	803;439378;5374442;11778684;675786	Organoheterocyclic compounds|Indoles and derivatives|Indolyl carboxylic acids and derivatives;Organic acids and derivatives|Carboxylic acids and derivatives|Amino acids, peptides, and analogues;Organoheterocyclic compounds|Quinolines and derivatives|Quinolones and derivatives;Organoheterocyclic compounds|Indoles and derivatives|Naphthoylindoles;Organoheterocyclic compounds|Quinolines and derivati…	proteins;saliva;;;	Aspergillus nidulans;Aspergillus terreus;Lycopersicon esculentum;;;;	160.044	19	3	5	2	4	1	1	1	3726	23193.1	22260.4	15479.2	11825	24794.7	22715.6	13588.8	15497.1	19391.8	17413.3	31080.8	24931.7	19071.1	21223.2	12717.4	20098	15972.3	19810.3	12391.5
23103	M524T619	524.367	524.365	524.37	618.731	612.365	MS2_096841	1.43167	MA003993;MA009571	1-stearoyl-2-hydroxy-sn-glycero-3-phosphocholine;1-o-hexadecyl-2-o-acetyl-sn-glyceryl-3-phosphorylcholine	[M+H]+;[M+H]+	0.955973567831913;0.781139826651634		HMDB0010384;HMDB0062195	C04230;	19420-57-6;74389-68-7	497299;108156	Lipids and lipid-like molecules|Glycerophospholipids|Glycerophosphocholines;Lipids and lipid-like molecules|Glycerophospholipids|Glycerophosphocholines	urine;	;	622.551	24	4	4	2	1	4	6	3	305	598.379	436.351	478.651	323.948	479.115	621.25	288.423	889.469	559.79	523.759	546.89	497.432	406.163	1191.12	661.972	434.213	941.77	600.793	451.922
2591	M162T354_2	162.112	162.112	162.113	354.079	352.033	MS2_053604	1.43561	MA000089;MA003827	L-carnitine;Carnitine	[M+H]+;[M+H]+	0.976205240902949;0.974239991733718		HMDB0062496;HMDB0000062	C00318;C00318	461-06-3;541-15-1	288;10917	Organic nitrogen compounds|Organonitrogen compounds|Quaternary ammonium salts;Organic nitrogen compounds|Organonitrogen compounds|Quaternary ammonium salts	serum;urine	;	356.202	56	8	8	8	8	8	8	8	1567208	1.85508e+07	2.03445e+07	1.77434e+07	2.27403e+07	1.80604e+07	1.78561e+07	2.0075e+07	1.96193e+07	2.03459e+07	1.93924e+07	1.95077e+07	1.89745e+07	1.61427e+07	1.5145e+07	2.05774e+07	1.54886e+07	1.79007e+07	2.41974e+07	2.36079e+07
28011	M618T444	618.318	618.313	618.325	443.558	441.435	MS2_075610	1.43755	MA026764	Benzoic acid, 3-[[(3-carboxycyclohexyl)amino]carbonyl]-4-[3-[4-[4-(cyclohexyloxy)butoxy]phenyl]propoxy]-	[M+Na]+	0.853206				712313-35-4		Organic acids and derivatives|Carboxylic acids and derivatives|Amino acids, peptides, and analogues			449.824	26	3	3	4	5	3	6	2	583	1425.98	2707.54	1617.69	1991.27	1832.97	1985.54	3322.59	2300.63	2920.53	2267.99	5642.81	2794.21	1373.48	1583.53	2027.36	1999.15	1335.13	2529.43	2593.83
528	M102T358_1	102.054	102.053	102.054	358.162	350.519	MS2_309340	1.43973	MA002459	Stachydrine	[M+H-C3H6]+	0.704473		HMDB0004827	C10172	471-87-4	554	Organic acids and derivatives|Carboxylic acids and derivatives|Amino acids, peptides, and analogues			372.987	64	8	8	7	8	8	8	8	8133	80792.3	49494	74662.2	67071.3	69546.2	67380.5	82474	24833.6	42628.9	73397.3	44042	80966.6	58348.4	67468.9	52343.2	57241.7	195475	65330.6	76474.4
1797	M142T228	142.121	142.12	142.122	228.226	222.429	MS2_023721	1.44298	MA026985;MA009601	Octanoic acid, 4-[(1-oxo-7-phenylheptyl)amino]-, (4r)-;Pregabalin	[M+H-C13H18O2]+;[M+H-H2O]+	0.871979670409749;0.8632760159184		;HMDB0014375	;	1101136-50-8;148553-50-8	;5486971	Organic acids and derivatives|Carboxylic acids and derivatives|Amino acids, peptides, and analogues;Organic acids and derivatives|Carboxylic acids and derivatives|Amino acids, peptides, and analogues	;urine	;	229.52	53	8	8	8	8	8	6	7	4666	14448.9	12165.4	9900.03	27521	13707.3	11749.7	19669.6	15583.3	3536.42	4115.72	3534.62	5284.47	3228.09	3134.03	2254.48	2567.64	14030.7	14210.4	15554.4
12593	M340T528	340.221	340.219	340.222	528.098	523.412	MS2_083270	1.45068	MA002727;MA002433;MA011775;MA001184;MA008503	Propoxyphene;Lobelanidine;Bursin;Disopyramide;Methanone, [1-[(tetrahydro-2h-pyran-4-yl)methyl]-1h-indol-3-yl](2,2,3,3-tetramethylcyclopropyl)-	[M+H]+;[M+H]+;[M+H]+;[M+H]+;[M+H]+	0.880894176995474;0.880792572227926;0.878900027378051;0.877868632326975;0.87733414346555		;;;HMDB0014425;	C07406;C10156;;C06965;	469-62-5;552-72-7;60267-34-7;3737-09-5;895155-57-4	10100;96946;3336368;3114;11544639	;Organic nitrogen compounds|Organonitrogen compounds|Amines;Organic acids and derivatives|Carboxylic acids and derivatives|Amino acids, peptides, and analogues;Organoheterocyclic compounds|Pyridines and derivatives|Pheniramines;Organoheterocyclic compounds|Indoles and derivatives|N-alkylindoles	;;;urine;	;;;;	559.135	79	8	8	8	8	8	8	8	1320	5314.74	3948.33	4532.48	8143.74	5845.4	7424.12	6881.28	5991.05	7574.37	4899.53	5838.73	9410.18	4932.96	10505.4	10143.6	7686.21	5385.95	7504.14	7408.76
7343	M258T383	258.11	258.109	258.111	383.172	382.501	MS2_176496	1.45416	MA002245;MA003923;MA005211	Glycerophosphocholine;Glycerophosphocholine;Glycerophosphorylcholine	[M+H]+;[M+H]+;[M]+	0.992149886744016;0.98602927226122;0.955966985698986		HMDB0000086;HMDB0000086;	C00670;C00670;	28319-77-9;28319-77-9;	657272;;439285	Lipids and lipid-like molecules|Glycerophospholipids|Glycerophosphocholines;;Lipids and lipid-like molecules|Glycerophospholipids|Glycerophosphocholines	;serum;	;;	383.764	56	8	8	8	8	8	8	8	2490611	2.4317e+06	7.3949e+06	4.21149e+06	3.14157e+06	4.56117e+06	4.89421e+06	4.23108e+06	3.71309e+06	2.43765e+06	5.1239e+06	2.09832e+06	2.5346e+06	2.9191e+06	4.98509e+06	923482	1.93254e+06	8.00819e+06	2.95715e+06	4.76917e+06
21749	M500T433	500.279	500.277	500.282	432.869	431.619	MS2_061632	1.45544	MA013873;MA011127	Aconine;Carebastine	[M+H]+;[M+H]+	0.816495042152816;0.810125705704632		;	C19990;	509-20-6;90729-42-3	10511.0;65820	Lipids and lipid-like molecules|Prenol lipids|Diterpenoids;Benzenoids|Benzene and substituted derivatives|Diphenylmethanes	;	;	433.967	12	4	6	2	0	0	0	0	340	493.46	1487.61	708.841	1242.57	886.194	889.617	1580.17	1003.13	1661.21	1002.31	1736.61	1553.15	613.377	903.76	963.349	979.844	649.454	1130.5	424.08
35117	M789T422	789.408	789.404	789.414	421.908	414.066	MS2_230965	1.45869	MA017173;MA020679	Ncgc00347410-03_c40h62o14_ergosta-5,24-dien-26-one, 22,26-epoxy-3-[(6-o-hexopyranosylhexopyranosyl)oxy]-1-hydroxy-;Monactin (ncgc00384608-01_c41h66o12)	[M+Na]+;[M+K]+	0.901795027813192;0.843963481499971		;	;	;	;	Lipids and lipid-like molecules|Steroids and steroid derivatives|Steroid lactones;	;	;	423.968	14	2	1	2	2	4	2	1	306	1162.57	1752.39	1128.33	3657.06	1304.54	1552.86	1778.33	1254.51	1581.35	1386.5	1678.1	1604.91	857.823	1165.95	1506.5	1022.62	1210	3373.16	2027.32
21629	M498T397	498.189	498.185	498.192	397.342	396.524	MS2_081847	1.45931	MA012766	Idarubicin	[M+H]+	0.979166		HMDB0015308		58957-92-9	42890		urine		398.445	51	8	8	8	7	8	4	8	600	1679.96	2383.91	1237.1	768.027	1187.84	913.715	2116.15	927.97	1870.64	1732	2345.27	2558.94	2164.7	1406.55	981.18	1617.76	1125.62	1179.27	1002.44
9029	M285T221	285.081	285.08	285.083	221.188	219.609	MS2_058317	1.46323	MA000690;MA000430;MA007325;MA008351	Xanthosine;Acacetin;Xanthosine (not validated);Homoeriodictyol	[M+H]+;[M+H]+;[M+H]+;[M+H-H2O]+	0.995361581991083;0.9421030965052;0.935668564884594;0.745911591130966		HMDB0000299;HMDB0132457;;	C01762;C01470;;	146-80-5;480-44-4;;107657-60-3	64959;5280442;1189;73635	;Phenylpropanoids and polyketides|Flavonoids|O-methylated flavonoids;;Phenylpropanoids and polyketides|Flavonoids|O-methylated flavonoids	urine;proteins;;	;Asphodeline globifera;Artemisia minor;Artemisia vestita;Chrysanthemum leucanthemum;Chrysothamnus nauseosus;Eupatorium hookerianum;Eupatorium tinifolium;Ostrya japonica;Biebersteinia orphanidis;Indigofera tetrantha;Robinia pseudoacacia;Callicarpa pilosissima;Leucas aspera;Mentha aquatica;Mentha longifolia;Ocimum americanum L.var.pilosum (Willd.) Paton;Ocimum basilicum L.;Ocimum x citriodorum Vis.…	222.48	56	8	8	8	8	8	8	8	12247	18878.8	20063.3	28218.8	18130.3	17027	20344.9	21474.4	24466.5	56861.1	46358	42072.7	44784.6	42308	37728.4	13926.4	37142.7	34675.1	25270.6	36235.5
622	M106T418	106.049	106.048	106.049	417.505	403.593	MS2_323191	1.4684	MA001326;MA003921	DL-serine;Serine	[M+H]+;[M+H]+	0.993558273107162;0.987988093705134		HMDB0062263;HMDB0000187	C00065;C00065	56-45-1;56-45-1	617;5951	Organic acids and derivatives|Carboxylic acids and derivatives|Amino acids, peptides, and analogues;Organic acids and derivatives|Carboxylic acids and derivatives|Amino acids, peptides, and analogues	;urine	;	418.876	54	8	5	8	8	8	8	8	4412	62075.6	29070.3	24251.3	25359.4	30202.3	25356.4	31731.8	32960.8	24521.4	26155.6	24093.9	25572	21217.8	24407.1	16018.2	37654.1	28888.1	31793.3	25229.8
31797	M704T177	703.573	703.57	703.576	177.36	176.759	MS2_364244	1.47556	MA027558	Palmitoyl sphingomyelin	[M+H]+	0.998009		HMDB0061712		6254-89-3		Lipids and lipid-like molecules|Sphingolipids|Phosphosphingolipids	feces		194.228	54	7	8	8	6	6	7	8	659919	165214	50649.1	90125.9	115086	127243	119341	121193	170634	83074.1	131860	82275.2	68532.1	56198.3	85573.4	99459.2	63084.2	93014.8	116363	111898
8823	M282T282	282.118	282.117	282.119	281.643	278.875	MS2_161724	1.47581	MA028191;MA013270;MA003878;MA006349;MA007686	6-methyladenosine;1-methyladenosine;1-methyladenosine;1-methyladenosine;N6-me-adenosine	[M+H]+;[M+H]+;[M+H]+;[M+H]+;[M+H]+	0.995706574889062;0.995701531552467;0.995694380095221;0.993924162279254;0.973461607870323		;HMDB0003331;HMDB0003331;;	;C02494;C02494;;	1867-73-8;15763-06-1;15763-06-1;;	;27476.0;27476;260623;1869	;;;;	;;urine;;	;;;;	284.722	36	4	3	6	3	6	7	7	8260	63994.4	57328.5	55370.7	22450.5	33383	25821.9	25977.1	35079.8	52341.8	59691.6	41228.8	47435.3	60377.1	57202.3	6229.58	35261.7	59236.5	31722.5	49593.6
36194	M819T38	818.6	818.595	818.605	38.006	36.655	MS2_362495	1.47838	MA025233	1-(1z-octadecenyl)-2-(4z,7z,10z,13z,16z,19z-docosahexaenoyl)-sn-glycero-3-phosphocholine	[M+H]+	0.923189		HMDB0011262		799268-64-7		Lipids and lipid-like molecules|Glycerophospholipids|Glycerophosphocholines	urine		40.073	55	7	8	8	8	8	8	8	62206	60579.3	32606.3	42318.3	27630.5	48967.3	47817	34329.1	49508.2	70729.1	75570.5	86200.7	76460.3	101302	99052.4	85919.5	76485.7	56005.8	39945.9	45776.6
25009	M561T505	561.332	561.324	561.334	505.011	500.492	MS2_076337	1.48107	MA020733;MA011746	Ncgc00380289-01_c32h50o9_beta-d-xylopyranoside, 3,17-dihydroxyspirost-5-en-1-yl;Brefeldin a	[M-H2O+H]+;[2M+H]+	0.829874170908458;0.829210475109838		;	;	;20350-15-6	;5287620	Lipids and lipid-like molecules|Steroids and steroid derivatives|Steroidal glycosides;	;	;	511.098	44	7	8	8	6	4	4	6	371	791.993	2201.12	1730.88	2192.83	2192.34	1905.25	2175.75	2338.62	2821.47	1610.18	1714.4	2442.31	1031.96	1904.39	1959.92	1604.71	2099.19	3400.11	2320.76
6426	M243T224	243.132	243.131	243.133	224.248	223.153	MS2_086167	1.48132	MA008345;MA015224	Molsidomine;Pyroglu-Ile	[M+H]+;[M+H]+	0.876432370998649;0.772086572399084		;	;	25717-80-0;	4238;	Organoheterocyclic compounds|Oxazinanes|Morpholines;Organic acids and derivatives|Carboxylic acids and derivatives|Amino acids, peptides, and analogues	;	;	226.529	56	8	8	8	8	8	8	8	4400	16501.8	15277.6	10056.7	11541	17256.7	13276.5	15543	16477.4	20218.1	19625.3	21859	26132.8	21078.7	17870.3	22636	15629.3	12212.4	8828.47	12100.4
738	M111T201	111.054	111.054	111.054	201.05	196.912	MS2_146656	1.49026	MA009726	D-erythro-imidazolylglycerol phosphate	[M+H-CH5O5P]+	0.990532			C04666	36244-87-8	4150434	Organic acids and derivatives|Organic phosphoric acids and derivatives|Phosphate esters			203.097	45	7	7	6	6	7	5	7	6068	78928.6	100608	94181.6	125464	114865	136067	63559.7	66093.2	55751.7	86523.7	75962.8	77610	65293.7	84109.4	56904.1	32706.1	91305.9	105609	107841
14594	M372T116	372.272	372.27	372.273	116.171	111.534	MS2_172310	1.49077	MA012334	Docosahexaenoyl ethanolamide	[M+H]+	0.741629		HMDB0013658		162758-94-3	5283451	Organic nitrogen compounds|Organonitrogen compounds|Amines			119.207	35	4	3	6	6	6	8	2	5981	15649.2	31930.6	17540.4	16333.6	17228.7	20935	16419.5	17765.4	57305.7	47076.7	60668.2	92464.2	53813.1	42214.6	31898.3	35267.2	34109.5	25871.6	35918.2
35994	M814T150	813.679	813.675	813.684	149.751	127.921	MS2_333244	1.49454	MA026186	N-nervonoyl-d-erythro-sphingosylphosphorylcholine	[M+H]+	0.994357		HMDB0012107		94359-13-4		Lipids and lipid-like molecules|Sphingolipids|Phosphosphingolipids	urine		154.037	59	8	6	8	8	7	8	7	5309	30291.1	13231.7	14407.4	6958.48	22496.9	6832.7	12026.8	23623.1	15789.4	26525	10407	14086.9	9556.87	18877.4	6616.58	5990.12	13479.8	10106.8	25845.5
37740	M869T314_1	868.503	868.498	868.505	313.537	312.133	MS2_128047	1.50307	MA006260;MA003403;MA007301;MA003604;MA014083	Alpha-solanine;Solamargine;Alpha-solanine;Solanine;.alpha.-solanine	[M+H]+;[M+H]+;[M+H]+;[M+H]+;[M+H]+	0.999539884107485;0.999473712203116;0.999460549845253;0.907926904658138;0.874023366732014		;;HMDB0034202;;	;C10819;;C10820;C10820	;20311-51-7;;20562-02-1;20562-02-1	9549171;73611;262500;442984;	Lipids and lipid-like molecules|Steroids and steroid derivatives|Steroidal glycosides;Lipids and lipid-like molecules|Steroids and steroid derivatives|Steroidal glycosides;Lipids and lipid-like molecules|Steroids and steroid derivatives|Steroidal glycosides;Lipids and lipid-like molecules|Steroids and steroid derivatives|Steroidal glycosides;Lipids and lipid-like molecules|Steroids and steroid de…	;;;;	;;;;	322.238	13	0	1	2	1	0	0	8	7256	403.684	180.61	262.176	250.773	638.537	172.566	167.232	267.587	140.017	159.024	213.72	164.464	901.39	2717.17	221.617	114.851	140.168	544.96	46369.1
34174	M765T127	764.519	764.517	764.521	127.381	105.845	MS2_327048	1.50366	MA008658	2-docosahexaenoyl-1-palmitoyl-sn-glycero-3-phosphoethanolamine	[M+H]+	0.883554		HMDB0008946		96998-00-4	9546799	Lipids and lipid-like molecules|Glycerophospholipids|Glycerophosphoethanolamines	proteins		129.059	15	3	0	1	0	3	2	4	2732	11021.6	5869.27	7586.25	4496.28	9718.67	10910.1	5719.02	9734.14	12292.3	12810.5	8679.2	12562.1	12767.5	14766.5	6861.56	8361.44	10002.4	9951.11	13702.1
16733	M408T208	408.32	408.317	408.321	208.458	207.98	MS2_078976	1.50423	MA008325;MA026994	Miltefosine;1h-indole-3-methanamine, 5-(2-amino-5-pyrimidinyl)-n,n-diethyl-1-octyl-	[M+H]+;[M+H]+	0.893250986280122;0.819578030878958		;	;	58066-85-6;1443253-20-0	3599;	Organic nitrogen compounds|Organonitrogen compounds|Quaternary ammonium salts;Organoheterocyclic compounds|Diazines|Pyrimidines and pyrimidine derivatives	;	;	209.907	5	0	5	0	0	0	0	0	861	627.406	457.819	374.381	445.661	399.628	634.208	568.533	288.966	1734.35	876.146	3707.25	4351.67	1291.97	1088.28	4926.47	672.777	728.751	615.966	478.522
2072	M150T282	150.057	150.052	150.058	281.604	272.623	MS2_221973	1.50445	MA001541;MA003273	L-methionine;Methionine	[M+H]+;[M+H]+	0.998416921197875;0.987151387429636		HMDB0000696;HMDB0033951	C00073;C01733	63-68-3;59-51-8	6137;876	Organic acids and derivatives|Carboxylic acids and derivatives|Amino acids, peptides, and analogues;Organic acids and derivatives|Carboxylic acids and derivatives|Amino acids, peptides, and analogues	urine;	;	286.082	57	8	8	8	8	8	8	8	70162	127885	294994	278381	331123	332658	268635	376582	337018	287671	294278	280937	288692	191858	293748	172908	221757	291521	296891	354947
2174	M152T51	152.069	152.069	152.07	50.756	40.424	MS2_225537	1.50584	MA010835;MA011157;MA001719;MA002819	4-(aminomethyl)benzoic acid;Dl-norepinephrine;(-)-norepinephrine;3,4-dihydroxy-l-phenylalanine	[M+H]+;[M+H-H2O]+;[M+H-H2O]+;[M+H-CH2O2]+	0.987164859837887;0.921919909216938;0.915835644216201;0.900638975024308		;HMDB0037685;HMDB0000216;HMDB0000181	;;C00547;C00355	56-91-7;138-65-8;51-41-2;59-92-7	65526;951;439260;6047	Benzenoids|Benzene and substituted derivatives|Benzoic acids and derivatives;Benzenoids|Phenols|Benzenediols;Benzenoids|Phenols|Benzenediols;Organic acids and derivatives|Carboxylic acids and derivatives|Amino acids, peptides, and analogues	;proteins;urine;urine	;;;	60.109	25	2	1	3	7	6	2	2	4561	59466.6	12085.9	20334.3	6777.34	11107.7	11207.3	9122.73	17150.2	18634.8	12368.8	25086.4	34722.4	15561.6	13627.9	1935.67	14708.8	22814.9	9847.23	28398.6
891	M116T308_2	116.07	116.07	116.071	307.957	307.132	MS2_269313	1.50671	MA002271;MA002557;MA001007;MA012781;MA012783	L-hydroxyarginine;Captopril;DL-proline;N5-(1-iminoethyl)-l-ornithine;S-methyl-l-thiocitrulline	[M+H-CH5ON3]+;[M+H-C4H6SO]+;[M+H]+;[M+H-C2H6N2]+;[M+H-C2H6SN2]+	0.999899801630096;0.999892119166091;0.999829783839063;0.999827352613746;0.999827352613746		HMDB0004224;HMDB0015328;HMDB0000162;;	C05933;C06867;C00148;;	53054-07-2;62571-86-2;147-85-3;36889-13-1;156719-41-4	123895;2550;614;107984;107968	Organic acids and derivatives|Carboxylic acids and derivatives|Amino acids, peptides, and analogues;Organic acids and derivatives|Carboxylic acids and derivatives|Amino acids, peptides, and analogues;Organic acids and derivatives|Carboxylic acids and derivatives|Amino acids, peptides, and analogues;Organic acids and derivatives|Carboxylic acids and derivatives|Amino acids, peptides, and analogues…	proteins;;;;	;;;;	319.354	58	8	8	8	8	8	8	8	275021	1.1494e+06	931639	813141	944060	1.17906e+06	876823	1.13757e+06	1.0043e+06	591922	695603	674076	804250	766749	723614	811476	615575	883057	778252	1.04763e+06
25893	M578T350	578.302	578.298	578.306	350.001	348.198	MS2_060575	1.50687	MA026381	1-o-hexadecyl-2-deoxy-2-thio-s-acetyl-sn-glyceryl-3-phosphorylcholine	[M+K]+	0.986146				96801-55-7		Organic nitrogen compounds|Organonitrogen compounds|Quaternary ammonium salts			351.463	55	8	7	8	8	8	8	8	1937	4916.26	5198.81	5085.14	6432.9	6079.41	6387.67	5327.88	5529.36	6678.42	4957.24	4525.5	5608.62	3683.63	6377.05	5501.16	4133.26	4897.05	6827.35	6898.81
31147	M688T87	688.488	688.486	688.49	86.776	82.956	MS2_362987	1.50922	MA008660	1,2-dipalmitoleoyl-sn-glycero-3-phosphoethanolamine	[M+H]+	0.806638		HMDB0008957		61599-23-3	9546809	Lipids and lipid-like molecules|Glycerophospholipids|Glycerophosphoethanolamines	proteins		89.542	8	0	0	1	1	0	0	6	2788	7663.48	4550.6	8090.33	4209.11	8560.17	8078.87	7647.24	6754.42	10237.1	16084.6	12301.9	14263.5	12781.8	9330.47	9300.34	8558.24	8408.44	8483.89	14564
34251	M767T137	766.572	766.569	766.575	136.979	135.783	MS2_339079	1.51421	MA027290	1-o-hexadecyl-2-o-(5z,8z,11z,14z,17z-eicosapentaenoyl)-sn-glyceryl-3-phosphorylcholine	[M+H]+	0.786144				132196-28-2		Lipids and lipid-like molecules|Glycerophospholipids|Glycerophosphocholines			139.376	56	8	8	8	8	8	8	8	366215	322255	193809	391991	84399.9	281842	336444	146540	432476	258019	572007	329794	267186	411896	521726	137756	321115	383561	493221	315634
22790	M519T366	519.176	519.175	519.178	365.683	365.278	MS2_081315	1.51457	MA002532;MA020104;MA009539	Gomisin c;Ncgc00385480-01_c28h32o8_;Lenalidomide	[M+H-H2O]+;[M+Na]+;[2M+H]+	0.828588699426817;0.812387521541987;0.799302593651874		;;HMDB0014623	C10881;;	58546-56-8;;191732-72-6	332607;;216326	Phenylpropanoids and polyketides|Tannins|Hydrolyzable tannins;;Organoheterocyclic compounds|Isoindoles and derivatives|Isoindolines	;;urine	;;	365.979	6	0	6	0	0	0	0	0	757	447.142	468.388	384.481	311.812	321.162	270.762	377.517	243.698	615.776	742.297	1260.39	2708.71	573.197	345.134	1237.42	1454.08	228.691	370.012	311.071
21640	M498T154	498.281	498.279	498.287	153.73	152.195	MS2_098535	1.51603	MA027739;MA001471;MA020665	D-leucinamide, n-[(phenylmethoxy)carbonyl]-l-leucyl-n-[(1s)-1-formyl-3-methylbutyl]-;Microcystin lr;Ncgc00381131-01_c27h41no6_(7e)-11-hydroxy-3-isobutyl-4,5,8,13,13-pentamethyl-3,3a,4,6a,9,10,11,11a,14a,15-decahydro-1h-[1,3]dioxolo[9,10]oxacyclododecino[2,3-d]isoindole-1,16(2h)-dione	[M+Na]+;[M+2H]2+;[M+Na]+	0.916840846860529;0.879810309103736;0.838925645367773		;;	;C05371;	1211877-36-9;101043-37-2;	107707.0;445434;	Organic acids and derivatives|Carboxylic acids and derivatives|Amino acids, peptides, and analogues;Organic acids and derivatives|Peptidomimetics|Hybrid peptides;	;;	;;	164.682	18	2	8	0	0	1	1	5	1596	887.185	1455.03	1120.81	1477.36	1267.49	1714.34	1624.78	722.653	5387.58	4258.37	6770.46	11413.8	6052.58	5351.52	11170.3	3332.32	1547.65	1079.14	1306.33
34669	M779T85	778.533	778.532	778.539	84.584	83.715	MS2_350838	1.51679	MA025117	1,2-di-(9z,12z,15z-octadecatrienoyl)-sn-glycero-3-phosphocholine	[M+H]+	0.839169		HMDB0008206		2701-19-1		Lipids and lipid-like molecules|Glycerophospholipids|Glycerophosphocholines	urine		86.748	14	3	0	4	3	2	0	2	4309	13099.5	8708.93	14627.3	9018.55	9416.69	15382.3	15513.5	11089.9	9339.65	18017.8	12340.2	11664.7	14417	14282.8	20953.3	16115.3	11604	16819.3	21886.3
[truncated: 1,654 more rows]
[truncated: 52 more columns]

## Sheet: negative
X	name	mzmed	mzmin	mzmax	rtmed	rtmin	Qualitive	PPM	Ref_Compound	Ref_Name.Name	Precursor_Type.Precursor_Type	Score_forward	Score_reverse	HMDB.HMDB	KEGG.KEGG	Cas.Cas	PUBCHEM.Pubchem	Class.Class	Biospecimen.Biospecimen	Species.Species	rtmax	npeaks	X1.XP	X2.XP	X3.XP	X4.XP	X6.XP	X7.XP	QC	maxint	X1.1.XP_NEG.1.1.XP	X1.2.XP_NEG.1.2.XP	X1.3.XP_NEG.1.3.XP	X1.4.XP_NEG.1.4.XP	X1.5.XP_NEG.1.5.XP	X1.7.XP_NEG.1.7.XP	X1.8.XP_NEG.1.8.XP	X1.9.XP_NEG.1.9.XP	X2.1.XP_NEG.2.1.XP	X2.2.XP_NEG.2.2.XP	X2.3.XP_NEG.2.3.XP	X2.4.XP_NEG.2.4.XP	X2.5.XP_NEG.2.5.XP	X2.7.XP_NEG.2.7.XP	X2.8.XP_NEG.2.8.XP	X2.9.XP_NEG.2.9.XP	X3.2.XP_NEG.3.2.XP	X3.3.XP_NEG.3.3.XP	X3.4.XP_NEG.3.4.XP
[truncated: 1,201 more rows]
[truncated: 55 more columns]
